# Supplementary material for: Quantitative Proteomics Identification of Seminal Fluid Proteins in Male Drosophila melanogaster
Source: Mol Cell Proteomics. 2018 Oct 4;18(Suppl 1):S46–58. doi: 10.1074/mcp.RA118.000831 (PMC6427238; doi:10.1074/mcp.RA118.000831)
Supplement: Data S1 [file 137877_1_supp_167586_pbr1x9.xlsx]

## Sheet: Male Dataset 1
											Raw abundance
											1w_A				3W_A				5W_A				1W_B				3W_B				5W_B				1W_C				3W_C				5W_C				1W_D
Accession	Identifier	Gene Name	Isoform	Fly Base Number	Peptide count	Unique peptides	Confidence score	% Sequence coverage	Anova (p)	Description	HF0083_MSQ459_Irem_20160109_1w-1A_9	HF0083_MSQ459_Irem_20160109_1w-2A_21	HF0083_MSQ459_Irem_20160109_1w-3A_33	HF0083_MSQ459_Irem_20160109_1w-4A_45	HF0083_MSQ459_Irem_20160109_3w-1A_5	HF0083_MSQ459_Irem_20160109_3w-2A_17	HF0083_MSQ459_Irem_20160109_3w-3A_29	HF0083_MSQ459_Irem_20160109_3w-4A_41	HF0083_MSQ459_Irem_20160109_5w-1A_1	HF0083_MSQ459_Irem_20160109_5w-2A_13	HF0083_MSQ459_Irem_20160109_5w-3A_25	HF0083_MSQ459_Irem_20160109_5w-4A_37	HF0083_MSQ459_Irem_20160109_1w-1B_10	HF0083_MSQ459_Irem_20160109_1w-2B_22	HF0083_MSQ459_Irem_20160109_1w-3B_34	HF0083_MSQ459_Irem_20160109_1w-4B_46	HF0083_MSQ459_Irem_20160109_3w-1B_6	HF0083_MSQ459_Irem_20160109_3w-2B_18	HF0083_MSQ459_Irem_20160109_3w-3B_30	HF0083_MSQ459_Irem_20160109_3w-4B_42	HF0083_MSQ459_Irem_20160109_5w-1B_2	HF0083_MSQ459_Irem_20160109_5w-2B_14	HF0083_MSQ459_Irem_20160109_5w-3B_26	HF0083_MSQ459_Irem_20160109_5w-4B_38	HF0083_MSQ459_Irem_20160109_1w-1C_11	HF0083_MSQ459_Irem_20160109_1w-2C_23	HF0083_MSQ459_Irem_20160109_1w-3C_35	HF0083_MSQ459_Irem_20160109_1w-4C_47	HF0083_MSQ459_Irem_20160109_3w-1C_7	HF0083_MSQ459_Irem_20160109_3w-2C_19	HF0083_MSQ459_Irem_20160109_3w-3C_31	HF0083_MSQ459_Irem_20160109_3w-4C_43	HF0083_MSQ459_Irem_20160109_5w-1C_3	HF0083_MSQ459_Irem_20160109_5w-2C_15	HF0083_MSQ459_Irem_20160109_5w-3C_27	HF0083_MSQ459_Irem_20160109_5w-4C_39	HF0083_MSQ459_Irem_20160109_1w-1D_12	HF0083_MSQ459_Irem_20160109_1w-2D_24	HF0083_MSQ459_Irem_20160109_1w-3D_36
sp|Q9V3R1|A36DE_DROME	Q9V3R1	Acp36DE	Q9V3R1	FBgn0011559	471	447	39826.8	93	5.70166e-08	Accessory gland protein Acp36DE OS=Drosophila melanogaster GN=Acp36DE PE=2 SV=1	4.78658e+08	4.24868e+08	1.79188e+08	3.04519e+08	8.36067e+08	5.13124e+08	6.6033e+08	2.21686e+08	9.68503e+08	7.65823e+08	8.11541e+08	2.36829e+08	2.53055e+08	2.15532e+08	1.39678e+08	1.32702e+08	6.54806e+08	4.38349e+08	2.00414e+08	4.39919e+08	6.52036e+08	5.18978e+08	6.33194e+08	2.54109e+08	5.00077e+08	3.68747e+08	2.05516e+08	2.19989e+08	3.78633e+08	3.9052e+08	2.76974e+08	3.64163e+08	3.50066e+08	2.80832e+08	3.08454e+08	2.03976e+08	3.00278e+08	2.03187e+08	9.24005e+07
tr|Q9VKT1|Q9VKT1_DROME	Q9VKT1	CG17093	Q9VKT1	FBgn0051872	214	199	18559.8	68	6.37823e-05	CG31872, isoform A OS=Drosophila melanogaster GN=CG17093 PE=2 SV=2	2.45545e+08	1.90237e+08	7.30938e+07	3.66565e+07	4.17864e+08	2.93801e+08	2.7096e+08	3.4136e+07	6.43241e+08	4.17173e+08	3.39421e+08	1.51391e+08	1.45411e+08	9.78276e+07	4.60801e+07	1.77243e+07	2.96001e+08	2.59372e+08	8.14255e+07	6.48019e+07	3.13817e+08	4.07023e+08	2.82794e+08	6.30087e+07	2.24379e+08	2.03196e+08	6.0108e+07	2.30567e+07	1.91823e+08	1.54242e+08	1.41298e+08	4.98118e+07	1.35562e+08	1.48613e+08	1.0662e+08	2.78075e+07	1.02071e+08	7.86094e+07	3.2723e+07
tr|E2QCS7|E2QCS7_DROME	E2QCS7	CG17097	E2QCS7	FBgn0265264	198	182	16808	55	3.18367e-09	CG17097 OS=Drosophila melanogaster GN=CG17097 PE=4 SV=1	2.42791e+08	2.2275e+08	1.01483e+08	1.07375e+08	6.00338e+08	2.90045e+08	3.82441e+08	7.35528e+07	8.28425e+08	5.75746e+08	4.77295e+08	1.9179e+08	1.59471e+08	1.45937e+08	7.40114e+07	5.46962e+07	3.75666e+08	3.17261e+08	1.2141e+08	1.54399e+08	5.1087e+08	4.27759e+08	5.08436e+08	1.56341e+08	2.63907e+08	2.36262e+08	8.6301e+07	8.16966e+07	2.85394e+08	2.3518e+08	1.73555e+08	1.18716e+08	1.52866e+08	1.72285e+08	1.69113e+08	8.08627e+07	1.62319e+08	9.60353e+07	6.18085e+07
sp|P05661-22|MYSA_DROME	P05661	Mhc	P05661-22	FBgn0264695	210	199	12924.2	66	0.107229	Isoform I of Myosin heavy chain, muscle OS=Drosophila melanogaster GN=Mhc	3.75825e+06	2.86989e+06	1.32943e+06	2.10887e+06	7.65165e+06	2.82697e+06	2.65109e+06	1.54167e+06	8.89261e+06	4.82817e+06	3.56394e+06	1.67035e+06	6.01653e+06	4.99096e+06	1.9292e+06	1.93801e+06	6.60468e+06	6.38958e+06	1.53004e+06	4.41732e+06	6.37865e+06	6.31154e+06	5.90839e+06	2.71063e+06	6.08015e+06	4.40021e+06	1.32519e+06	1.88457e+06	6.75255e+06	6.32332e+06	4.17635e+06	4.66546e+06	6.58841e+06	6.3581e+06	3.74576e+06	2.55528e+06	5.82222e+06	3.63273e+06	2.19943e+06
tr|M9NET2|M9NET2_DROME;sp|Q9VDQ7|NAA25_DROME	M9NET2	trol	M9NET2	FBgn0284408	164	150	10937.3	31	0.416236	Terribly reduced optic lobes, isoform AI OS=Drosophila melanogaster GN=trol PE=4 SV=2	1.1496e+07	1.28657e+07	3.75793e+06	3.3777e+06	1.58982e+07	1.31045e+07	1.18816e+07	6.71627e+06	2.67161e+07	2.19603e+07	1.80293e+07	5.91946e+06	1.11625e+07	1.07622e+07	4.23984e+06	5.72347e+06	1.70438e+07	1.56211e+07	5.04833e+06	9.21907e+06	2.40392e+07	1.58029e+07	1.79047e+07	4.45282e+06	1.4491e+07	9.85452e+06	6.068e+06	6.05136e+06	1.74623e+07	1.3665e+07	1.05304e+07	1.14668e+07	2.54956e+07	1.87609e+07	1.66405e+07	5.55432e+06	1.27215e+07	1.46331e+07	5.61662e+06
tr|Q9VII7|Q9VII7_DROME	Q9VII7	Spn38F	Q9VII7	FBgn0028986	152	145	10616.3	91	0.00111707	Serpin 38F, isoform A OS=Drosophila melanogaster GN=Spn38F PE=3 SV=3	2.32316e+08	1.38575e+08	7.39529e+07	5.13614e+07	6.18581e+08	2.4089e+08	2.08064e+08	3.90899e+07	8.13934e+08	4.16338e+08	2.07775e+08	2.08865e+08	2.27598e+08	1.6427e+08	4.18253e+07	2.59566e+07	3.53315e+08	3.30118e+08	7.01716e+07	1.00686e+08	3.20435e+08	5.3361e+08	3.40713e+08	1.05002e+08	3.0466e+08	2.46878e+08	4.33571e+07	5.4087e+07	2.84016e+08	2.48273e+08	2.30761e+08	4.16361e+07	1.73916e+08	2.35778e+08	1.12459e+08	3.82373e+07	1.64699e+08	6.07584e+07	4.0852e+07
tr|Q9VLQ7|Q9VLQ7_DROME	Q9VLQ7	Spn28F	Q9VLQ7	FBgn0028987	126	117	9172.58	81	6.72785e-08	Serpin 28F OS=Drosophila melanogaster GN=Spn28F PE=3 SV=2	3.83281e+08	3.59077e+08	1.53399e+08	1.11282e+08	4.91055e+08	5.53915e+08	4.37959e+08	1.0649e+08	7.87392e+08	6.54248e+08	4.70382e+08	1.49494e+08	2.57815e+08	1.80129e+08	7.0549e+07	5.78738e+07	3.93464e+08	3.8011e+08	1.39662e+08	2.12133e+08	4.88081e+08	4.37651e+08	3.45184e+08	1.11898e+08	4.15068e+08	3.24724e+08	1.20078e+08	1.06574e+08	3.84587e+08	3.21322e+08	2.2946e+08	1.97819e+08	3.44364e+08	2.87699e+08	2.55397e+08	8.51366e+07	1.87286e+08	1.88374e+08	5.23118e+07
tr|C9QP21|C9QP21_DROME	C9QP21	Est-6	C9QP21	FBgn0000592	120	113	9048.99	85	4.37997e-06	Esterase 6, isoform B OS=Drosophila melanogaster GN=Est-6 PE=2 SV=1	2.09341e+08	2.00487e+08	8.31927e+07	5.79608e+07	2.8217e+08	1.90912e+08	1.65568e+08	3.22742e+07	3.07708e+08	2.37215e+08	8.61244e+07	5.22033e+07	1.42983e+08	1.3792e+08	4.11088e+07	3.52268e+07	1.54645e+08	1.56724e+08	4.95458e+07	5.96438e+07	1.09146e+08	1.38726e+08	1.0657e+08	3.84319e+07	4.06627e+08	2.3504e+08	8.92184e+07	1.03053e+08	2.22334e+08	1.91403e+08	1.65377e+08	6.29977e+07	1.4689e+08	1.62334e+08	1.01314e+08	2.78283e+07	1.81229e+08	9.66054e+07	5.30262e+07
tr|Q9VGF0|Q9VGF0_DROME	Q9VGF0	mfas	Q9VGF0	FBgn0260745	126	116	9022.1	77	0	Midline fasciclin, isoform C OS=Drosophila melanogaster GN=mfas PE=4 SV=1	3.54788e+07	3.54098e+07	1.88795e+07	2.03418e+07	1.24372e+08	1.18972e+08	1.25109e+08	5.6962e+07	3.35532e+08	3.15751e+08	3.14713e+08	8.03148e+07	2.91822e+07	1.87148e+07	1.23524e+07	1.42773e+07	1.22633e+08	9.96351e+07	3.78856e+07	5.86146e+07	2.53163e+08	1.6129e+08	1.54077e+08	5.28684e+07	4.01008e+07	3.12154e+07	1.86159e+07	1.43478e+07	6.79207e+07	6.49072e+07	4.05339e+07	4.69305e+07	6.79382e+07	5.49683e+07	6.74167e+07	3.75775e+07	2.70424e+07	2.10631e+07	1.06872e+07
tr|Q9VPH9|Q9VPH9_DROME	Q9VPH9	Spn77Bc	Q9VPH9	FBgn0036970	100	99	8204.81	72	2.36265e-08	CG6289-PA OS=Drosophila melanogaster GN=Spn77Bc PE=2 SV=3	4.37176e+08	2.80396e+08	1.48323e+08	1.63856e+08	3.37615e+08	4.73074e+08	2.60822e+08	6.08505e+07	3.62558e+08	2.15424e+08	1.58698e+08	1.33067e+08	1.71004e+08	1.99081e+08	5.26639e+07	7.70939e+07	3.71852e+08	2.71709e+08	9.63809e+07	1.48533e+08	1.73656e+08	2.71457e+08	1.82505e+08	1.29522e+08	4.21492e+08	3.21659e+08	1.05207e+08	1.31449e+08	2.78386e+08	2.30938e+08	2.04504e+08	6.80977e+07	2.22451e+08	2.17328e+08	1.97001e+08	4.11585e+07	2.06967e+08	1.29785e+08	7.49519e+07
tr|Q9VAY2|Q9VAY2_DROME	Q9VAY2	Gp93	Q9VAY2	FBgn0039562	113	104	7474.85	66	1.09808e-08	Glycoprotein 93 OS=Drosophila melanogaster GN=Gp93 PE=2 SV=1	5.01531e+07	4.14445e+07	2.13003e+07	1.54074e+07	2.62343e+07	3.421e+07	3.11607e+07	8.54562e+06	2.86728e+07	2.09054e+07	2.02863e+07	1.19671e+07	4.47202e+07	4.70062e+07	2.42642e+07	2.00693e+07	3.82543e+07	3.44462e+07	2.01194e+07	1.60165e+07	2.70032e+07	2.99268e+07	2.26701e+07	1.04003e+07	4.23506e+07	3.79691e+07	2.19148e+07	1.92297e+07	3.472e+07	2.79119e+07	2.13949e+07	1.31733e+07	2.776e+07	2.84762e+07	2.54041e+07	1.15225e+07	4.58446e+07	4.9261e+07	2.33339e+07
sp|P00334|ADH_DROME	P00334	Adh	P00334	FBgn0000055	91	89	7462.58	97	0.0815849	Alcohol dehydrogenase OS=Drosophila melanogaster GN=Adh PE=1 SV=2	7.08105e+07	3.52762e+07	1.36653e+07	8.9438e+06	5.8349e+07	2.87498e+07	2.9171e+07	6.72704e+06	4.59292e+07	4.6032e+07	1.93647e+07	7.50121e+06	4.54363e+07	4.02502e+07	2.29367e+07	2.58683e+07	3.74238e+07	4.82037e+07	1.27602e+07	2.08263e+07	3.7979e+07	4.8504e+07	2.18293e+07	8.68804e+06	3.6873e+07	6.15608e+07	9.33774e+06	1.24296e+07	5.30394e+07	2.24059e+07	2.8353e+07	1.60918e+07	2.88083e+07	2.76185e+07	1.50945e+07	7.99915e+06	3.6217e+07	3.34955e+07	2.15894e+07
tr|Q7K5N8|Q7K5N8_DROME	Q7K5N8	CG4847	Q7K5N8	FBgn0034229	94	89	7164.85	77	1.38889e-09	CG4847, isoform A OS=Drosophila melanogaster GN=CG4847 PE=2 SV=1	4.03211e+07	3.91655e+07	1.78221e+07	4.40466e+07	7.47095e+07	1.03417e+08	6.18603e+07	6.16758e+07	1.6571e+08	8.23873e+07	9.38993e+07	5.17906e+07	2.9336e+07	3.45623e+07	1.1704e+07	1.26887e+07	5.23168e+07	6.08505e+07	2.29148e+07	7.37484e+07	1.24789e+08	5.90589e+07	7.55095e+07	6.46998e+07	5.59332e+07	3.65783e+07	2.17745e+07	2.01365e+07	4.27975e+07	4.72021e+07	3.13241e+07	4.93605e+07	3.16396e+07	4.05773e+07	4.42466e+07	2.38079e+07	2.22368e+07	2.25172e+07	1.00565e+07
tr|Q9VX69|Q9VX69_DROME	Q9VX69	CG5162	Q9VX69	FBgn0030828	84	76	7159.1	68	1.0378e-08	CG5162, isoform B OS=Drosophila melanogaster GN=CG5162 PE=2 SV=1	2.27463e+08	2.00034e+08	8.79843e+07	4.49145e+07	1.63528e+08	1.53823e+08	1.48725e+08	2.11079e+07	1.99486e+08	1.38162e+08	9.32684e+07	3.90546e+07	1.16685e+08	9.81486e+07	3.5907e+07	1.8347e+07	6.28208e+07	6.5131e+07	2.27803e+07	2.00464e+07	3.31423e+07	3.61192e+07	2.58595e+07	9.09167e+06	2.90919e+08	1.72655e+08	5.94044e+07	3.24993e+07	1.89196e+08	1.32729e+08	1.3635e+08	4.93487e+07	1.11737e+08	1.10685e+08	1.07774e+08	2.03243e+07	1.04656e+08	8.29123e+07	2.73103e+07
tr|B7Z001|B7Z001_DROME	B7Z001	CG3523	B7Z001	FBgn0283427	106	98	6700.69	45	0.572103	CG3523, isoform C OS=Drosophila melanogaster GN=CG3523 PE=4 SV=2	8.26654e+06	4.52529e+06	3.26152e+06	1.70765e+06	7.54591e+06	5.04941e+06	8.33657e+06	1.71387e+06	6.13739e+06	5.12027e+06	4.9909e+06	1.88131e+06	4.16445e+06	4.01394e+06	3.62864e+06	2.2288e+06	5.58414e+06	6.29075e+06	2.11411e+06	2.18836e+06	2.71798e+06	8.42869e+06	3.0887e+06	1.87047e+06	2.51633e+06	8.5348e+06	1.41955e+06	1.01553e+06	5.60923e+06	2.30787e+06	4.04689e+06	2.24449e+06	4.41788e+06	3.2466e+06	2.38078e+06	875674	2.94685e+06	2.73028e+06	3.4241e+06
sp|P18173|DHGL_DROME	P18173	Gld	P18173	FBgn0001112	85	80	6550.84	82	8.13416e-12	Glucose dehydrogenase [FAD, quinone] OS=Drosophila melanogaster GN=Gld PE=3 SV=3	6.04731e+07	5.81151e+07	2.18785e+07	1.87839e+07	5.61982e+07	6.26285e+07	5.34168e+07	1.78255e+07	7.1821e+07	5.89898e+07	5.03496e+07	1.38401e+07	2.8636e+07	2.72741e+07	1.14299e+07	9.98098e+06	3.45745e+07	3.04781e+07	1.16355e+07	2.17788e+07	3.03901e+07	1.84239e+07	1.966e+07	8.70688e+06	8.69447e+07	4.40376e+07	2.34813e+07	1.95301e+07	6.06117e+07	4.94097e+07	4.47187e+07	3.3988e+07	5.71501e+07	4.98168e+07	5.24522e+07	1.55537e+07	2.9495e+07	2.80317e+07	1.13016e+07
tr|X2JCP8|X2JCP8_DROME	X2JCP8	Act5C	X2JCP8	FBgn0000042	88	82	6464.73	99	0.0168126	Actin 5C, isoform E OS=Drosophila melanogaster GN=Act5C PE=3 SV=1	9.67319e+07	9.44498e+07	3.22408e+07	3.42637e+07	1.10912e+08	8.08487e+07	8.57724e+07	3.22172e+07	1.67499e+08	1.423e+08	9.4283e+07	3.06174e+07	1.38753e+08	1.18766e+08	4.51922e+07	3.71558e+07	1.17957e+08	1.22761e+08	4.27999e+07	9.538e+07	1.62048e+08	9.6516e+07	1.124e+08	4.02003e+07	1.37707e+08	1.1026e+08	3.33153e+07	3.22725e+07	1.20277e+08	1.34264e+08	7.73293e+07	8.37337e+07	1.45815e+08	1.52087e+08	1.09057e+08	4.75884e+07	1.38773e+08	1.29245e+08	4.81427e+07
sp|Q9VVW1|A76A_DROME	Q9VVW1	Acp76A	Q9VVW1	FBgn0015586	98	94	6386.75	85	0.00458766	Accessory gland protein Acp76A OS=Drosophila melanogaster GN=Acp76A PE=2 SV=2	3.4403e+07	2.24337e+07	1.27126e+07	8.83003e+06	6.81231e+07	3.49912e+07	2.87829e+07	5.60557e+06	8.73554e+07	3.74661e+07	2.37596e+07	2.40821e+07	2.91848e+07	2.1073e+07	6.99825e+06	5.14739e+06	4.43989e+07	3.75873e+07	1.24624e+07	1.3752e+07	3.90581e+07	5.45494e+07	4.34478e+07	1.31266e+07	4.06729e+07	3.68473e+07	1.01677e+07	9.29679e+06	4.01557e+07	3.24486e+07	3.42883e+07	7.024e+06	2.98213e+07	3.27938e+07	1.81364e+07	7.66411e+06	2.37652e+07	9.06457e+06	7.9748e+06
tr|Q9VD61|Q9VD61_DROME	Q9VD61	CG17843	Q9VD61	FBgn0038919	85	78	6338.26	77	2.20934e-14	Sulfhydryl oxidase OS=Drosophila melanogaster GN=CG17843 PE=2 SV=1	1.8848e+07	1.52823e+07	9.23431e+06	1.32707e+07	3.94747e+07	4.09867e+07	3.34594e+07	2.73626e+07	9.09903e+07	6.34038e+07	3.85368e+07	1.69151e+07	1.21166e+07	1.03921e+07	4.77043e+06	6.47059e+06	3.0542e+07	3.02194e+07	1.05291e+07	3.52126e+07	5.64691e+07	3.80556e+07	3.29351e+07	1.74603e+07	1.94318e+07	1.42276e+07	7.44195e+06	7.27247e+06	1.69259e+07	1.81552e+07	1.30051e+07	2.0896e+07	1.80291e+07	1.61014e+07	1.56141e+07	1.17765e+07	9.63744e+06	7.65431e+06	3.27622e+06
sp|P29844|HSP7C_DROME	P29844	Hsc70-3	P29844	FBgn0001218	84	74	6223.04	59	0.0143994	Heat shock 70 kDa protein cognate 3 OS=Drosophila melanogaster GN=Hsc70-3 PE=2 SV=2	5.29233e+07	4.01744e+07	1.47983e+07	9.66936e+06	3.21563e+07	2.84094e+07	2.35429e+07	4.8572e+06	3.23553e+07	2.29646e+07	1.90253e+07	8.88351e+06	5.75992e+07	4.96746e+07	1.68387e+07	1.33062e+07	5.0751e+07	3.77535e+07	1.51266e+07	1.5348e+07	2.59205e+07	3.69386e+07	3.07072e+07	7.79481e+06	5.33843e+07	4.11347e+07	1.53941e+07	1.51098e+07	4.68687e+07	3.39953e+07	2.95891e+07	9.46073e+06	4.32763e+07	3.64531e+07	2.4552e+07	6.31017e+06	5.81614e+07	4.52195e+07	1.86596e+07
sp|P54399|PDI_DROME	P54399	Pdi	P54399	FBgn0014002	87	80	6043.49	88	3.11509e-05	Protein disulfide-isomerase OS=Drosophila melanogaster GN=Pdi PE=2 SV=1	2.22086e+07	1.95298e+07	9.46786e+06	5.46686e+06	1.53438e+07	1.71505e+07	1.1287e+07	3.54553e+06	2.23212e+07	1.48431e+07	8.1368e+06	3.94982e+06	3.20789e+07	3.20899e+07	1.06489e+07	9.44698e+06	1.78107e+07	2.31519e+07	7.90609e+06	9.6033e+06	1.85336e+07	1.55946e+07	1.18565e+07	4.39673e+06	2.6424e+07	2.69863e+07	8.92651e+06	8.22747e+06	2.06684e+07	2.04796e+07	1.24554e+07	8.45772e+06	1.60941e+07	2.06569e+07	1.25091e+07	4.38944e+06	3.07294e+07	2.52071e+07	1.13637e+07
sp|P10333|MS2A_DROME	P10333	Acp26Aa	P10333	FBgn0002855	97	94	5776.68	62	0.00112734	Accessory gland-specific peptide 26Aa OS=Drosophila melanogaster GN=Acp26Aa PE=2 SV=2	2.58695e+08	2.15864e+08	7.46554e+07	5.76671e+07	4.4555e+08	2.80006e+08	2.39166e+08	4.99183e+07	6.48069e+08	4.11104e+08	2.57688e+08	1.0283e+08	1.79346e+08	1.22445e+08	5.48364e+07	5.7837e+07	3.05085e+08	2.51758e+08	6.71082e+07	1.42439e+08	4.06971e+08	3.50495e+08	2.76951e+08	7.13878e+07	2.65092e+08	2.06966e+08	6.56891e+07	8.68513e+07	2.64781e+08	2.15641e+08	1.55566e+08	9.15623e+07	2.34395e+08	2.24027e+08	1.50953e+08	4.6018e+07	1.55196e+08	1.00592e+08	3.64253e+07
tr|Q9VI17|Q9VI17_DROME	Q9VI17	CG10284	Q9VI17	FBgn0260766	78	73	5649.38	45	0.00146147	CG42564 OS=Drosophila melanogaster GN=CG10284 PE=4 SV=2	2.20732e+07	1.34445e+07	5.88941e+06	3.39235e+06	4.71133e+07	2.5736e+07	2.57067e+07	3.3884e+06	8.12684e+07	6.1427e+07	3.04683e+07	1.19685e+07	1.59521e+07	1.27582e+07	4.30488e+06	1.67323e+06	3.60846e+07	2.83485e+07	8.38126e+06	8.29143e+06	3.6768e+07	5.6749e+07	3.00384e+07	7.04356e+06	2.09581e+07	1.75092e+07	3.88219e+06	1.41381e+06	2.43868e+07	2.0875e+07	1.37374e+07	3.82869e+06	1.56642e+07	2.52964e+07	1.20867e+07	2.60539e+06	1.20018e+07	6.87591e+06	2.92271e+06
sp|P13060|EF2_DROME	P13060	EF2	P13060	FBgn0000559	81	79	5387.55	67	1.47279e-07	Elongation factor 2 OS=Drosophila melanogaster GN=EF2 PE=1 SV=4	1.4504e+07	9.7697e+06	4.92163e+06	5.40992e+06	8.70654e+06	9.75982e+06	7.95332e+06	3.80252e+06	8.65207e+06	7.51889e+06	7.1686e+06	3.18871e+06	1.08685e+07	1.21821e+07	3.52138e+06	6.36638e+06	1.27063e+07	9.13329e+06	4.08935e+06	6.95689e+06	7.87633e+06	1.03584e+07	8.13938e+06	4.12636e+06	1.08089e+07	1.01683e+07	4.9124e+06	4.8124e+06	1.03175e+07	7.42684e+06	7.22792e+06	5.9061e+06	1.24896e+07	9.21866e+06	8.71406e+06	4.05148e+06	1.19389e+07	1.24518e+07	7.23339e+06
tr|Q7K173|Q7K173_DROME	Q7K173	CG15117	Q7K173	FBgn0034417	81	78	5294.6	71	4.59729e-11	Beta-glucuronidase OS=Drosophila melanogaster GN=CG15117 PE=2 SV=1	4.13432e+07	2.86494e+07	1.49112e+07	1.1822e+07	4.8093e+07	4.94927e+07	3.70061e+07	1.15983e+07	7.02851e+07	4.47721e+07	4.30766e+07	2.07198e+07	2.1494e+07	1.61187e+07	1.01106e+07	1.11752e+07	4.71759e+07	3.60986e+07	1.92196e+07	1.84213e+07	4.7743e+07	5.36415e+07	4.12423e+07	1.84324e+07	2.87749e+07	2.18873e+07	9.95247e+06	1.31858e+07	2.88993e+07	2.29254e+07	1.91567e+07	1.1532e+07	3.0975e+07	2.84113e+07	2.55413e+07	8.09875e+06	1.59608e+07	1.35503e+07	6.95566e+06
tr|Q9VTL4|Q9VTL4_DROME	Q9VTL4	CG6071	Q9VTL4	FBgn0036186	81	77	5195.49	58	0.136645	CG6071 OS=Drosophila melanogaster GN=CG6071 PE=4 SV=2	7.84789e+07	4.79677e+07	2.61388e+07	1.89917e+07	1.9767e+08	7.02183e+07	6.42015e+07	9.61848e+06	2.73426e+08	1.29619e+08	5.51959e+07	6.68453e+07	1.03648e+08	7.36297e+07	1.40649e+07	1.16948e+07	1.0299e+08	1.28888e+08	2.80009e+07	2.85582e+07	9.60882e+07	1.92243e+08	1.37908e+08	4.43456e+07	1.55301e+08	1.19136e+08	1.58292e+07	2.16919e+07	1.49615e+08	1.22889e+08	1.002e+08	1.78167e+07	8.85453e+07	1.09137e+08	5.24788e+07	2.071e+07	8.93002e+07	2.44766e+07	1.90066e+07
tr|Q3HKQ3|Q3HKQ3_DROME	Q3HKQ3	Spn75F	Q3HKQ3	FBgn0052203	63	58	4919.93	64	0.0576322	Male accessory gland protein OS=Drosophila melanogaster GN=Spn75F PE=2 SV=1	1.68815e+07	1.44518e+07	5.36856e+06	3.32016e+06	2.41105e+07	1.97323e+07	1.77325e+07	2.2416e+06	3.7197e+07	3.3402e+07	1.86499e+07	5.60421e+06	1.25983e+07	8.64456e+06	3.49313e+06	2.54625e+06	1.91688e+07	1.95971e+07	5.94115e+06	6.67754e+06	2.40968e+07	2.14277e+07	1.51231e+07	4.16731e+06	1.82682e+07	1.30712e+07	4.34006e+06	4.84612e+06	1.78171e+07	1.45221e+07	1.0977e+07	5.17441e+06	1.79021e+07	1.51806e+07	1.17606e+07	3.09272e+06	1.13445e+07	8.52521e+06	3.51009e+06
sp|P48610-3|KARG_DROME	P48610	Argk	P48610-3	FBgn0000116	71	69	4767.55	75	0.708522	Isoform B of Arginine kinase OS=Drosophila melanogaster GN=Argk	2.07879e+07	1.34666e+07	4.96452e+06	3.0689e+06	2.52965e+07	1.05206e+07	1.06909e+07	1.84662e+06	2.77259e+07	2.84914e+07	8.59928e+06	4.0972e+06	2.6182e+07	2.43534e+07	7.25805e+06	5.48852e+06	1.80572e+07	2.51679e+07	4.4786e+06	5.50673e+06	1.8952e+07	2.27824e+07	1.42955e+07	4.02723e+06	2.11052e+07	3.08385e+07	3.96762e+06	3.4331e+06	2.59756e+07	1.995e+07	1.46023e+07	4.64151e+06	2.18469e+07	2.67173e+07	1.02334e+07	3.59993e+06	2.41925e+07	1.49387e+07	7.66033e+06
sp|Q24560|TBB1_DROME	Q24560	betaTub56D	Q24560	FBgn0284243	65	51	4734.88	77	0.281031	Tubulin beta-1 chain OS=Drosophila melanogaster GN=betaTub56D PE=1 SV=2	2.75475e+07	2.36311e+07	7.022e+06	4.15445e+06	2.3472e+07	2.13707e+07	2.04735e+07	3.26767e+06	4.05743e+07	3.69222e+07	2.53357e+07	5.77642e+06	2.66062e+07	2.24066e+07	8.44844e+06	7.51038e+06	3.02262e+07	2.50292e+07	8.70515e+06	1.32458e+07	3.65514e+07	2.41954e+07	2.24866e+07	5.79193e+06	3.24531e+07	2.29695e+07	8.33663e+06	6.66829e+06	2.86532e+07	2.44283e+07	1.71318e+07	1.26349e+07	3.34295e+07	3.62407e+07	2.49099e+07	5.41168e+06	2.40661e+07	2.55192e+07	9.60638e+06
tr|X2JH42|X2JH42_DROME	X2JH42	ATPsynbeta	X2JH42	FBgn0010217	65	58	4714.17	89	0.680184	ATP synthase subunit beta OS=Drosophila melanogaster GN=ATPsynbeta PE=3 SV=1	3.25321e+07	2.62008e+07	1.00815e+07	6.96369e+06	2.96624e+07	2.3217e+07	2.16499e+07	5.34448e+06	4.26466e+07	3.61423e+07	1.78436e+07	6.81331e+06	3.67558e+07	3.27434e+07	1.16749e+07	1.13529e+07	3.11552e+07	3.21977e+07	1.16807e+07	1.36122e+07	3.58061e+07	3.23347e+07	2.46666e+07	7.96323e+06	4.52851e+07	3.38238e+07	9.32225e+06	9.64354e+06	3.4474e+07	2.7361e+07	1.77768e+07	1.17395e+07	3.22102e+07	3.12209e+07	1.78782e+07	6.82727e+06	3.43222e+07	2.88173e+07	1.21956e+07
sp|P08736|EF1A1_DROME	P08736	Ef1alpha48D	P08736	FBgn0284245	73	71	4669.84	78	0.0229764	Elongation factor 1-alpha 1 OS=Drosophila melanogaster GN=Ef1alpha48D PE=1 SV=2	1.92043e+07	1.37952e+07	6.4401e+06	4.56149e+06	2.09441e+07	9.86937e+06	1.00674e+07	2.55556e+06	2.06176e+07	1.69559e+07	6.35291e+06	5.42197e+06	3.81436e+07	3.22587e+07	8.18037e+06	5.97167e+06	1.82244e+07	2.10841e+07	6.14639e+06	1.06777e+07	1.86691e+07	1.93114e+07	1.44976e+07	3.80065e+06	3.54684e+07	3.09672e+07	5.38908e+06	5.85185e+06	2.69933e+07	2.43654e+07	1.9052e+07	7.76223e+06	1.87804e+07	2.20255e+07	1.07403e+07	4.77192e+06	3.91663e+07	1.77022e+07	1.06731e+07
tr|A4UZZ4|A4UZZ4_DROME	A4UZZ4	GlyP	A4UZZ4	FBgn0004507	74	69	4593.25	56	0.936727	Alpha-1,4 glucan phosphorylase OS=Drosophila melanogaster GN=GlyP PE=3 SV=1	1.41402e+07	8.69455e+06	5.23257e+06	1.73464e+06	1.03394e+07	4.59271e+06	1.07387e+07	890485	9.37227e+06	1.11422e+07	5.3433e+06	2.29086e+06	6.22606e+06	6.52187e+06	4.75027e+06	2.64862e+06	6.64767e+06	8.00134e+06	3.3198e+06	2.52629e+06	3.20859e+06	1.52703e+07	3.72611e+06	2.03337e+06	4.52463e+06	1.66971e+07	1.91742e+06	1.44226e+06	9.42318e+06	4.51301e+06	6.27505e+06	1.78595e+06	6.45021e+06	5.65818e+06	2.28977e+06	1.36693e+06	4.15103e+06	4.97206e+06	5.42061e+06
tr|Q6GV06|Q6GV06_DROME	Q6GV06	lectin-30A	Q6GV06	FBgn0040097	62	57	4476.42	75	3.76588e-13	CG17011-PA (Fragment) OS=Drosophila melanogaster GN=lectin-30A PE=2 SV=1	1.76704e+08	1.51317e+08	5.86493e+07	4.63178e+07	1.9053e+08	2.78314e+08	2.10308e+08	4.49794e+07	2.98765e+08	1.8229e+08	2.29928e+08	1.02255e+08	6.91379e+07	6.69765e+07	3.07622e+07	4.3894e+07	2.12591e+08	1.65458e+08	7.14068e+07	8.06568e+07	2.02601e+08	2.23293e+08	1.82094e+08	8.94899e+07	1.02916e+08	8.4573e+07	5.31938e+07	5.27482e+07	9.70794e+07	8.73217e+07	7.0523e+07	4.00731e+07	9.57602e+07	1.02734e+08	1.00143e+08	3.61168e+07	4.48901e+07	5.26588e+07	2.59725e+07
sp|P11147|HSP7D_DROME	P11147	Hsc70-4	P11147	FBgn0266599	64	57	4455.27	65	4.30898e-09	Heat shock 70 kDa protein cognate 4 OS=Drosophila melanogaster GN=Hsc70-4 PE=1 SV=3	8.52745e+06	6.87165e+06	3.4998e+06	2.09905e+06	5.43001e+06	4.85421e+06	4.46048e+06	1.24803e+06	6.83571e+06	7.14954e+06	3.73732e+06	2.05332e+06	9.62268e+06	7.84475e+06	4.76502e+06	3.97517e+06	7.29654e+06	6.98375e+06	3.97114e+06	3.36508e+06	7.41485e+06	6.25429e+06	4.80167e+06	2.12096e+06	8.40128e+06	7.14192e+06	3.88145e+06	3.65617e+06	8.90844e+06	6.94716e+06	6.19433e+06	3.81485e+06	9.10172e+06	8.20367e+06	6.25066e+06	2.20005e+06	1.0024e+07	1.06309e+07	4.3964e+06
tr|Q8T429|Q8T429_DROME	Q8T429	CG11037	Q8T429	FBgn0037038	58	52	4423.98	82	6.58407e-05	AT20289p OS=Drosophila melanogaster GN=CG11037 PE=2 SV=1	2.3883e+07	2.29031e+07	1.08877e+07	1.01307e+07	4.07583e+07	4.75231e+07	4.20042e+07	1.30185e+07	6.87118e+07	4.52924e+07	5.66805e+07	2.05238e+07	1.70463e+07	1.49772e+07	5.79085e+06	1.15962e+06	3.179e+07	2.79813e+07	1.40447e+07	2.31702e+07	4.83865e+07	2.70741e+07	3.60762e+07	9.63708e+06	2.97843e+07	1.83183e+07	1.06446e+07	1.14128e+06	2.28855e+07	1.79034e+07	1.51779e+07	1.37154e+07	2.05881e+07	1.82387e+07	2.32039e+07	6.75935e+06	1.24978e+07	1.14035e+07	4.54281e+06
sp|P35381|ATPA_DROME	P35381	blw	P35381	FBgn0011211	66	63	4280.56	86	0.0616637	ATP synthase subunit alpha, mitochondrial OS=Drosophila melanogaster GN=blw PE=1 SV=2	2.80096e+07	2.11676e+07	9.68635e+06	9.77597e+06	2.86411e+07	2.0373e+07	1.97707e+07	6.50136e+06	3.91545e+07	2.88633e+07	1.59657e+07	8.36208e+06	3.3289e+07	2.96354e+07	1.13803e+07	1.26104e+07	2.82483e+07	3.09589e+07	9.21284e+06	1.2556e+07	2.73721e+07	3.03223e+07	2.17921e+07	1.05415e+07	3.51255e+07	3.2222e+07	8.8131e+06	1.25685e+07	2.95445e+07	2.44626e+07	1.69111e+07	1.01021e+07	2.8469e+07	2.81885e+07	1.70652e+07	8.61148e+06	3.14589e+07	2.25976e+07	1.48145e+07
tr|O46067|O46067_DROME	O46067	EG:25E8.1	O46067	FBgn0023529	63	58	4153.11	52	0.0138353	CG2918, isoform B OS=Drosophila melanogaster GN=EG:25E8.1 PE=2 SV=1	1.07699e+07	1.00465e+07	2.9715e+06	2.23519e+06	7.0564e+06	8.08572e+06	6.90265e+06	2.29885e+06	9.28541e+06	8.06406e+06	4.9376e+06	2.14313e+06	1.23806e+07	1.04913e+07	3.23043e+06	3.5752e+06	9.60117e+06	8.64462e+06	2.90538e+06	5.26647e+06	8.41512e+06	6.28166e+06	5.56622e+06	1.9266e+06	1.37448e+07	1.0207e+07	4.26948e+06	3.51712e+06	9.5901e+06	8.56812e+06	7.28318e+06	3.67298e+06	7.96427e+06	7.23331e+06	6.18083e+06	1.66329e+06	1.26889e+07	1.04354e+07	3.77747e+06
tr|X2JB48|X2JB48_DROME	X2JB48	sesB	X2JB48	FBgn0003360	60	56	4073.49	95	0.0457681	Stress-sensitive B, isoform E OS=Drosophila melanogaster GN=sesB PE=3 SV=1	1.66714e+07	1.30317e+07	8.12877e+06	4.28879e+06	1.24292e+07	1.29816e+07	9.74058e+06	2.25096e+06	1.65873e+07	1.31288e+07	8.96617e+06	5.17465e+06	1.69338e+07	1.4056e+07	9.0676e+06	3.24723e+06	1.34925e+07	1.32502e+07	8.25768e+06	4.96182e+06	1.1365e+07	1.39916e+07	8.46756e+06	4.5067e+06	1.96502e+07	2.06807e+07	9.9023e+06	3.57512e+06	1.58006e+07	1.34561e+07	9.51567e+06	5.66189e+06	1.44916e+07	1.62393e+07	1.18231e+07	5.66335e+06	1.69897e+07	1.80987e+07	1.04975e+07
tr|Q7KUB1|Q7KUB1_DROME	Q7KUB1	Idh	Q7KUB1	FBgn0001248	65	61	4014.29	80	0.541433	Isocitrate dehydrogenase [NADP] OS=Drosophila melanogaster GN=Idh PE=3 SV=1	2.22124e+07	1.59094e+07	5.16511e+06	2.55748e+06	1.57854e+07	1.12107e+07	1.30433e+07	1.49576e+06	1.73079e+07	2.08914e+07	7.98941e+06	2.989e+06	2.04101e+07	1.67648e+07	8.624e+06	6.23367e+06	1.75838e+07	1.6558e+07	4.95707e+06	4.78264e+06	1.36555e+07	1.86531e+07	9.16822e+06	2.82387e+06	1.94627e+07	1.97439e+07	5.62319e+06	3.77622e+06	1.89414e+07	1.28858e+07	1.04152e+07	4.38338e+06	1.60497e+07	1.34907e+07	7.98419e+06	2.30595e+06	2.07837e+07	1.88329e+07	6.7685e+06
sp|Q7KN62|TERA_DROME	Q7KN62	TER94	Q7KN62	FBgn0261014	67	63	3873.97	67	1.89322e-06	Transitional endoplasmic reticulum ATPase TER94 OS=Drosophila melanogaster GN=TER94 PE=1 SV=1	6.12843e+06	5.28067e+06	2.53034e+06	2.07247e+06	4.06192e+06	4.76774e+06	4.25739e+06	1.40319e+06	5.15048e+06	4.59635e+06	3.86225e+06	2.1565e+06	5.65979e+06	4.6658e+06	2.75601e+06	2.39731e+06	5.52209e+06	5.2936e+06	2.64921e+06	2.85723e+06	5.00714e+06	4.86559e+06	3.7974e+06	1.7466e+06	5.96968e+06	5.3242e+06	2.56919e+06	2.31295e+06	5.227e+06	4.72936e+06	3.74135e+06	2.84651e+06	5.80352e+06	4.75046e+06	4.29716e+06	1.8298e+06	6.07663e+06	6.15068e+06	2.65609e+06
sp|P06603|TBA1_DROME	P06603	alphaTub84B	P06603	FBgn0003884	50	47	3749.11	69	0.00162849	Tubulin alpha-1 chain OS=Drosophila melanogaster GN=alphaTub84B PE=2 SV=1	3.5571e+07	2.72608e+07	1.04994e+07	8.68017e+06	4.17029e+07	2.85948e+07	3.13957e+07	8.19405e+06	5.76071e+07	4.1571e+07	3.02216e+07	1.40842e+07	3.35239e+07	3.09316e+07	1.26899e+07	1.36713e+07	4.39932e+07	4.02006e+07	1.33017e+07	1.81142e+07	4.543e+07	4.17572e+07	3.65632e+07	1.41837e+07	4.04064e+07	3.46013e+07	1.23739e+07	1.31815e+07	3.97204e+07	3.74697e+07	3.53372e+07	1.7134e+07	4.29905e+07	6.23752e+07	3.29287e+07	1.23476e+07	3.84245e+07	3.19925e+07	1.65849e+07
tr|Q7YTY6|Q7YTY6_DROME	Q7YTY6	Spn42Dd	Q7YTY6	FBgn0028988	54	51	3695.36	72	9.05128e-06	GH04125p OS=Drosophila melanogaster GN=Spn42Dd PE=2 SV=1	2.72796e+07	2.31273e+07	7.92064e+06	6.28779e+06	4.83667e+07	4.2585e+07	3.45668e+07	6.85273e+06	8.82867e+07	6.50538e+07	3.48865e+07	1.18538e+07	1.75325e+07	1.35513e+07	5.03498e+06	3.21491e+06	3.87445e+07	3.44929e+07	9.30355e+06	1.45149e+07	4.73547e+07	4.67819e+07	3.37004e+07	9.23554e+06	3.08275e+07	2.09192e+07	6.33913e+06	5.99196e+06	3.11281e+07	2.2828e+07	1.29903e+07	9.10811e+06	2.22909e+07	2.42796e+07	1.60303e+07	4.33821e+06	1.49197e+07	1.24007e+07	3.97972e+06
tr|Q6GUR9|Q6GUR9_DROME	Q6GUR9	Acp53C14b	Q6GUR9	FBgn0034153	45	43	3676.58	74	0.0208897	ACP53C14B OS=Drosophila melanogaster GN=Acp53C14b PE=2 SV=1	1.27584e+08	6.32035e+07	6.74989e+07	6.06048e+07	1.62618e+08	2.66129e+08	1.47271e+08	9.47775e+07	2.83767e+08	1.62842e+08	2.95434e+08	2.01196e+08	5.2692e+07	4.2792e+07	2.61422e+07	255708	1.36463e+08	1.15989e+08	6.98032e+07	9.94621e+07	2.00561e+08	1.7798e+08	1.52983e+08	9.49602e+07	9.69822e+07	8.82517e+07	6.10714e+07	214749	7.03436e+07	6.57858e+07	5.75529e+07	5.37858e+07	6.70565e+07	6.34253e+07	9.0141e+07	5.93236e+07	3.89169e+07	3.19179e+07	2.57895e+07
sp|P13395|SPTCA_DROME;tr|Q9VSJ5|Q9VSJ5_DROME	P13395	alpha-Spec	P13395	FBgn0250789	68	58	3676.37	24	0.00316715	Spectrin alpha chain OS=Drosophila melanogaster GN=alpha-Spec PE=1 SV=2	1.60523e+06	1.1098e+06	512037	297530	1.70109e+06	983722	1.13279e+06	177412	2.54298e+06	1.78912e+06	1.15372e+06	543117	2.22881e+06	1.88598e+06	686510	699008	1.28158e+06	1.72841e+06	676278	585966	1.90449e+06	1.60965e+06	1.56194e+06	467148	1.97468e+06	2.02119e+06	567966	770715	2.0058e+06	2.13955e+06	1.42629e+06	540173	1.77928e+06	2.11439e+06	1.40492e+06	460679	1.84496e+06	1.19716e+06	958823
tr|Q9VLM0|Q9VLM0_DROME	Q9VLM0	lectin-29Ca	Q9VLM0	FBgn0040098	56	55	3630.19	70	6.76423e-09	CG17799-PA OS=Drosophila melanogaster GN=lectin-29Ca PE=4 SV=1	7.71077e+07	4.84936e+07	2.85211e+07	2.20687e+07	1.05622e+08	9.84528e+07	8.72338e+07	1.95482e+07	1.71087e+08	1.54491e+08	8.7682e+07	3.28682e+07	3.91932e+07	2.87023e+07	1.80863e+07	1.37888e+07	9.27949e+07	5.82798e+07	3.69649e+07	5.42868e+07	1.24312e+08	8.39707e+07	6.31382e+07	3.09142e+07	7.13449e+07	4.43617e+07	2.29047e+07	1.71988e+07	5.94796e+07	3.94384e+07	4.12108e+07	2.9369e+07	7.60091e+07	4.21199e+07	4.8548e+07	1.6836e+07	2.5967e+07	2.53868e+07	1.33977e+07
tr|Q9VWT3|Q9VWT3_DROME	Q9VWT3	Ggt-1	Q9VWT3	FBgn0030932	55	53	3611.97	49	2.95922e-06	Gamma-glutamyl transpeptidase, isoform A OS=Drosophila melanogaster GN=Ggt-1 PE=2 SV=2	7.68766e+06	3.78175e+06	4.30815e+06	2.49611e+06	1.32211e+07	1.71115e+07	1.41141e+07	3.90704e+06	1.30378e+07	5.18947e+06	1.54212e+07	1.30431e+07	1.60707e+06	1.43466e+06	1.27767e+06	2.16984e+06	1.68977e+07	6.74663e+06	5.64368e+06	3.68165e+06	6.71784e+06	1.83206e+07	1.07504e+07	6.82215e+06	2.88579e+06	2.19821e+06	2.60179e+06	3.01558e+06	4.34833e+06	2.81703e+06	4.24242e+06	1.21425e+06	5.3144e+06	4.12219e+06	6.29776e+06	1.23891e+06	1.01543e+06	1.71267e+06	1.12395e+06
tr|Q9VYR1|Q9VYR1_DROME	Q9VYR1	regucalcin	Q9VYR1	FBgn0030362	50	44	3574.91	87	1.74312e-05	Regucalcin homologue OS=Drosophila melanogaster GN=regucalcin PE=2 SV=1	8.64378e+07	7.59929e+07	3.47352e+07	2.51056e+07	1.44823e+08	1.17149e+08	8.78954e+07	2.25362e+07	1.80075e+08	1.53199e+08	9.31026e+07	4.04079e+07	6.13526e+07	5.50198e+07	3.37322e+07	2.17751e+07	1.22193e+08	1.01852e+08	4.00252e+07	5.01119e+07	1.26611e+08	1.42128e+08	8.73594e+07	3.03967e+07	9.28253e+07	7.70612e+07	3.36318e+07	2.60422e+07	8.21095e+07	6.7831e+07	5.55594e+07	2.84758e+07	7.42038e+07	8.07672e+07	5.14466e+07	2.10277e+07	5.32007e+07	4.36802e+07	2.10513e+07
sp|P29742|CLH_DROME	P29742	Chc	P29742	FBgn0000319	62	58	3515.75	37	0.0240268	Clathrin heavy chain OS=Drosophila melanogaster GN=Chc PE=1 SV=1	4.57896e+06	3.77479e+06	3.21951e+06	1.79699e+06	4.94149e+06	3.4647e+06	3.86863e+06	1.04447e+06	6.50292e+06	4.22486e+06	2.72674e+06	2.53457e+06	5.30408e+06	5.26404e+06	1.38775e+06	1.89256e+06	4.2251e+06	4.89023e+06	1.6876e+06	2.08655e+06	3.9522e+06	4.44435e+06	3.93981e+06	1.86179e+06	7.2211e+06	6.32567e+06	1.99284e+06	2.2388e+06	5.65252e+06	5.26516e+06	4.4747e+06	1.97499e+06	4.5376e+06	5.73036e+06	4.04617e+06	1.82277e+06	5.31992e+06	3.56334e+06	3.46623e+06
tr|E1JGP0|E1JGP0_DROME	E1JGP0	Act57B	E1JGP0	FBgn0000044	50	47	3494.25	98	0.262905	Actin 57B, isoform C OS=Drosophila melanogaster GN=Act57B PE=2 SV=1	1.35582e+07	1.03988e+07	5.20979e+06	2.79083e+06	1.83695e+07	1.29531e+07	1.69055e+07	1.77516e+06	2.5592e+07	1.72339e+07	2.01143e+07	1.00239e+07	1.94281e+07	1.71312e+07	6.71515e+06	3.21584e+06	1.48035e+07	1.50527e+07	8.89484e+06	7.46456e+06	2.29775e+07	1.37887e+07	2.56837e+07	5.1843e+06	1.42019e+07	1.39447e+07	6.49664e+06	2.58009e+06	1.6046e+07	1.04144e+07	9.71989e+06	2.6271e+06	1.66295e+07	1.27414e+07	1.78112e+07	3.8953e+06	1.35199e+07	1.06745e+07	8.39168e+06
tr|Q9VIL5|Q9VIL5_DROME	Q9VIL5	CG17472	Q9VIL5	FBgn0032868	46	44	3419.64	60	1.03451e-06	CG17472 OS=Drosophila melanogaster GN=CG17472 PE=2 SV=1	2.04525e+07	1.63933e+07	1.16939e+07	9.08678e+06	4.28534e+07	3.05957e+07	2.73803e+07	7.1301e+06	8.11028e+07	4.93015e+07	2.91699e+07	2.03042e+07	1.81807e+07	1.22669e+07	8.48104e+06	6.839e+06	3.0251e+07	3.25251e+07	1.50419e+07	1.23573e+07	4.8029e+07	4.18685e+07	3.4258e+07	1.56944e+07	2.85279e+07	2.44474e+07	1.30068e+07	9.84122e+06	3.4391e+07	3.3744e+07	2.24005e+07	1.08343e+07	2.83782e+07	3.27922e+07	2.1558e+07	1.23269e+07	1.66744e+07	8.36156e+06	9.77842e+06
tr|Q9VAT8|Q9VAT8_DROME	Q9VAT8	CG9997	Q9VAT8	FBgn0039597	46	45	3414.51	63	1.59714e-05	CG9997 OS=Drosophila melanogaster GN=CG9997 PE=4 SV=1	1.39537e+07	8.88868e+06	4.30739e+06	3.46812e+06	3.03399e+07	1.53258e+07	1.5127e+07	3.55733e+06	4.16749e+07	2.71165e+07	1.78658e+07	1.00512e+07	1.13336e+07	8.91116e+06	2.719e+06	2.1095e+06	1.8924e+07	1.64325e+07	5.76227e+06	7.19676e+06	2.37891e+07	2.64217e+07	2.08156e+07	6.22831e+06	1.26407e+07	1.131e+07	3.40217e+06	2.0942e+06	1.54311e+07	1.35388e+07	9.37056e+06	3.19158e+06	1.20429e+07	1.64402e+07	9.06179e+06	3.03821e+06	7.88483e+06	4.02979e+06	3.00226e+06
tr|Q9VG31|Q9VG31_DROME	Q9VG31	Men	Q9VG31	FBgn0002719	48	46	3400.38	59	0.833212	Malic enzyme OS=Drosophila melanogaster GN=Men PE=2 SV=1	1.5246e+07	9.2881e+06	4.70821e+06	1.78434e+06	1.39833e+07	1.21421e+07	1.52591e+07	1.79971e+06	1.58337e+07	1.79157e+07	1.10098e+07	2.87244e+06	8.56376e+06	8.28369e+06	6.22973e+06	4.68905e+06	1.82109e+07	1.61689e+07	4.90918e+06	4.6707e+06	1.00161e+07	2.07487e+07	8.44903e+06	2.9397e+06	7.47013e+06	1.4289e+07	2.59663e+06	1.97761e+06	1.23003e+07	6.97907e+06	7.6738e+06	3.61521e+06	1.07873e+07	9.66538e+06	5.68366e+06	1.93865e+06	7.27727e+06	7.8772e+06	4.62877e+06
tr|Q7KN85|Q7KN85_DROME	Q7KN85	ATPCL	Q7KN85	FBgn0020236	53	50	3364.57	44	0.0351224	ATP citrate lyase, isoform D OS=Drosophila melanogaster GN=ATPCL PE=2 SV=1	4.54283e+06	2.69628e+06	2.22597e+06	1.17845e+06	3.23707e+06	2.03507e+06	3.35809e+06	464124	2.79783e+06	2.6959e+06	1.65966e+06	1.16588e+06	2.78852e+06	3.19267e+06	2.5244e+06	1.56166e+06	2.4813e+06	3.10586e+06	1.36974e+06	1.20711e+06	1.69582e+06	3.29746e+06	1.74412e+06	845141	2.56814e+06	4.89937e+06	1.10272e+06	1.20753e+06	2.86122e+06	1.87405e+06	2.15105e+06	787904	2.62403e+06	2.18592e+06	1.50839e+06	829928	2.83294e+06	2.10597e+06	2.18778e+06
tr|Q9VX70|Q9VX70_DROME	Q9VX70	CG18258	Q9VX70	FBgn0265267	45	41	3359.32	47	5.08149e-12	CG18258 OS=Drosophila melanogaster GN=CG18258 PE=2 SV=2	2.61097e+07	1.88823e+07	9.79674e+06	6.61747e+06	2.3256e+07	2.44294e+07	1.63391e+07	4.15815e+06	3.55049e+07	2.21772e+07	1.45146e+07	4.71241e+06	1.19742e+07	1.00509e+07	4.2625e+06	2.14556e+06	9.24027e+06	8.77514e+06	3.37946e+06	3.95174e+06	6.14822e+06	4.76982e+06	2.71274e+06	1.47102e+06	3.28607e+07	1.94407e+07	8.75342e+06	4.98346e+06	2.14855e+07	1.78475e+07	1.32196e+07	6.82195e+06	1.5352e+07	1.49336e+07	1.382e+07	3.56869e+06	9.30677e+06	7.78141e+06	3.11515e+06
tr|Q9W0S7|Q9W0S7_DROME	Q9W0S7	Tudor-SN	Q9W0S7	FBgn0035121	58	52	3355.55	47	4.06435e-06	LD20211p OS=Drosophila melanogaster GN=Tudor-SN PE=1 SV=1	5.8057e+06	5.39816e+06	2.4126e+06	1.79533e+06	3.73497e+06	4.48309e+06	3.7346e+06	934269	4.2667e+06	3.56451e+06	2.79771e+06	1.73005e+06	7.01594e+06	6.34167e+06	1.57296e+06	2.25988e+06	5.19939e+06	5.23915e+06	2.19687e+06	2.35493e+06	3.58071e+06	4.88874e+06	3.77244e+06	1.19529e+06	6.41658e+06	5.87778e+06	2.94393e+06	2.27366e+06	5.76489e+06	4.5403e+06	3.81242e+06	2.26612e+06	5.13941e+06	4.52648e+06	3.31477e+06	1.07662e+06	7.22462e+06	6.90345e+06	3.39515e+06
tr|Q0KI07|Q0KI07_DROME	Q0KI07	CG34130-RA	Q0KI07	FBgn0083966	38	36	3286.79	68	4.81842e-05	CG34130 OS=Drosophila melanogaster GN=CG34130-RA PE=2 SV=1	2.52583e+07	1.97397e+07	7.11538e+06	4.15011e+06	3.12817e+07	2.64578e+07	2.61136e+07	4.98448e+06	5.43911e+07	4.01617e+07	2.86555e+07	1.06443e+07	1.47194e+07	1.19127e+07	5.13108e+06	2.94124e+06	2.77211e+07	2.50832e+07	8.9464e+06	8.73511e+06	2.84794e+07	3.35417e+07	2.25428e+07	5.93454e+06	2.02747e+07	1.53171e+07	5.29348e+06	4.45054e+06	2.09277e+07	1.49561e+07	1.11869e+07	5.91211e+06	2.0789e+07	1.96287e+07	1.46036e+07	3.90846e+06	9.77391e+06	7.98361e+06	3.38067e+06
tr|Q9VD62|Q9VD62_DROME	Q9VD62	CG6690	Q9VD62	FBgn0038918	45	43	3279.03	51	2.16495e-08	Sulfhydryl oxidase OS=Drosophila melanogaster GN=CG6690 PE=4 SV=1	5.63841e+06	3.99705e+06	2.7577e+06	3.61156e+06	1.2661e+07	6.02664e+06	5.46736e+06	4.94478e+06	1.66125e+07	9.27662e+06	6.72309e+06	5.6302e+06	5.44567e+06	4.62602e+06	1.33502e+06	1.54774e+06	6.06466e+06	8.17909e+06	2.63587e+06	4.83214e+06	8.26527e+06	1.03029e+07	9.14629e+06	4.20938e+06	6.27466e+06	6.7325e+06	1.76253e+06	1.41734e+06	6.3319e+06	5.98294e+06	4.32905e+06	2.79498e+06	3.82411e+06	5.85578e+06	3.4922e+06	2.53894e+06	4.19779e+06	1.90478e+06	1.49661e+06
sp|P31409|VATB_DROME	P31409	Vha55	P31409	FBgn0005671	53	50	3256.14	80	1.21378e-05	V-type proton ATPase subunit B OS=Drosophila melanogaster GN=Vha55 PE=2 SV=1	1.08769e+07	1.00214e+07	5.57089e+06	4.24496e+06	1.0343e+07	1.02144e+07	9.2859e+06	3.34514e+06	1.47e+07	1.33505e+07	7.84465e+06	4.47126e+06	1.26463e+07	1.17459e+07	8.30056e+06	6.12421e+06	1.24915e+07	1.24207e+07	7.57263e+06	6.49426e+06	1.25936e+07	1.12905e+07	8.73826e+06	4.30045e+06	1.26599e+07	1.08738e+07	5.02674e+06	4.83952e+06	1.12061e+07	1.07932e+07	8.64008e+06	5.63435e+06	1.15093e+07	1.25743e+07	8.51582e+06	4.67481e+06	1.22807e+07	1.1121e+07	7.29618e+06
tr|Q9VHN7|Q9VHN7_DROME	Q9VHN7	CG8036	Q9VHN7	FBgn0037607	43	40	3233.41	69	0.00656363	CG8036, isoform B OS=Drosophila melanogaster GN=CG8036 PE=2 SV=3	1.84605e+07	1.15081e+07	5.08802e+06	5.01708e+06	1.48923e+07	1.14392e+07	1.24278e+07	5.02892e+06	1.43307e+07	1.37588e+07	1.03415e+07	3.2627e+06	1.35519e+07	1.34955e+07	7.17033e+06	7.58618e+06	1.51343e+07	1.4128e+07	5.43742e+06	1.05048e+07	1.34474e+07	1.43699e+07	9.71207e+06	5.0612e+06	1.20437e+07	1.61909e+07	3.97183e+06	4.19909e+06	1.5272e+07	1.03209e+07	9.73918e+06	6.54657e+06	1.38102e+07	1.06377e+07	8.49219e+06	4.63597e+06	1.22254e+07	1.18669e+07	6.47261e+06
tr|Q8INU9|Q8INU9_DROME	Q8INU9	CG31680	Q8INU9	FBgn0051680	35	33	3203.26	73	2.0377e-12	CG31680 OS=Drosophila melanogaster GN=CG31680 PE=4 SV=1	2.61918e+07	2.02968e+07	1.01414e+07	9.64657e+06	5.04815e+07	4.91147e+07	3.94928e+07	1.04718e+07	8.40837e+07	6.77113e+07	6.00142e+07	2.42349e+07	1.64663e+07	1.42086e+07	6.63091e+06	3.55856e+06	3.66145e+07	3.25599e+07	1.3171e+07	2.49737e+07	6.08737e+07	4.204e+07	4.25348e+07	1.96962e+07	2.29592e+07	2.24109e+07	8.92528e+06	3.97892e+06	2.62297e+07	2.4879e+07	1.71835e+07	1.5376e+07	2.39962e+07	2.21668e+07	2.44083e+07	9.45654e+06	1.22726e+07	1.01178e+07	5.24138e+06
tr|Q6IH48|Q6IH48_DROME	Q6IH48	CG34051	Q6IH48	FBgn0054051	38	37	3183.28	56	6.02249e-07	CG34051, isoform A OS=Drosophila melanogaster GN=CG34051 PE=4 SV=1	5.54242e+06	4.17221e+06	1.85834e+06	3.72261e+06	2.09352e+07	8.92636e+06	6.79273e+06	3.8952e+06	4.50632e+07	1.67362e+07	1.22962e+07	1.14882e+07	9.57844e+06	6.02348e+06	1.7269e+06	1.57202e+06	1.33265e+07	1.02987e+07	3.51365e+06	5.2722e+06	1.70901e+07	1.4855e+07	1.83653e+07	5.94393e+06	1.17174e+07	7.17697e+06	3.47216e+06	2.9323e+06	8.85261e+06	7.57654e+06	4.66391e+06	3.02122e+06	8.82206e+06	1.01696e+07	6.23354e+06	3.11243e+06	1.11487e+07	2.95933e+06	2.79722e+06
sp|P13607|ATNA_DROME	P13607	Atpalpha	P13607	FBgn0002921	54	48	3148.29	46	5.02932e-07	Sodium/potassium-transporting ATPase subunit alpha OS=Drosophila melanogaster GN=Atpalpha PE=1 SV=3	3.80499e+06	2.96783e+06	1.64839e+06	1.68148e+06	4.27125e+06	4.16895e+06	3.5777e+06	1.82333e+06	5.83264e+06	4.45044e+06	4.40149e+06	2.11519e+06	3.64087e+06	3.14351e+06	1.83405e+06	1.84185e+06	3.67747e+06	3.94891e+06	2.37547e+06	2.53789e+06	4.61727e+06	4.21183e+06	3.80857e+06	1.74597e+06	3.53e+06	3.17034e+06	1.972e+06	1.87749e+06	4.41207e+06	4.21308e+06	2.99933e+06	2.42193e+06	5.54607e+06	4.58117e+06	5.25602e+06	1.92615e+06	3.09553e+06	3.54827e+06	1.54279e+06
sp|O46199|A53E_DROME	O46199	Acp53Ea	O46199	FBgn0015584	49	46	3138.29	70	1.17785e-08	Accessory gland protein Acp53Ea OS=Drosophila melanogaster GN=Acp53Ea PE=2 SV=1	8.25732e+07	6.47094e+07	2.80733e+07	2.65072e+07	1.31887e+08	1.21077e+08	8.70123e+07	2.88454e+07	2.94194e+08	1.4501e+08	1.24225e+08	4.46436e+07	5.37961e+07	4.19305e+07	1.70903e+07	1.05445e+07	9.64769e+07	1.17635e+08	3.04046e+07	5.53163e+07	1.43241e+08	1.44169e+08	1.00609e+08	4.12243e+07	9.02598e+07	8.08286e+07	2.47143e+07	1.59275e+07	9.25412e+07	1.05626e+08	5.50555e+07	3.84998e+07	6.56921e+07	1.02031e+08	4.94367e+07	2.41225e+07	4.60242e+07	3.34208e+07	1.55545e+07
sp|Q00963|SPTCB_DROME	Q00963	beta-Spec	Q00963	FBgn0250788	59	49	2998.39	27	1.84862e-07	Spectrin beta chain OS=Drosophila melanogaster GN=beta-Spec PE=1 SV=2	2.01218e+06	1.43568e+06	673976	545351	1.65057e+06	1.51176e+06	1.38375e+06	557561	2.18086e+06	1.43745e+06	1.29511e+06	780156	2.02359e+06	1.92474e+06	799654	972560	2.19546e+06	1.64093e+06	842131	1.13666e+06	1.95652e+06	1.74309e+06	1.47325e+06	650477	1.8332e+06	1.57672e+06	918745	951488	2.41279e+06	1.72455e+06	1.5133e+06	865285	2.54271e+06	2.08663e+06	1.97004e+06	713438	1.86089e+06	1.87194e+06	1.01514e+06
tr|Q7JY62|Q7JY62_DROME	Q7JY62	lectin-46Cb	Q7JY62	FBgn0040092	38	35	2967.03	37	0.0900246	AT03573p OS=Drosophila melanogaster GN=lectin-46Cb PE=2 SV=1	1.84367e+07	9.22591e+06	5.47717e+06	2.63749e+06	3.25651e+07	1.21295e+07	1.43677e+07	2.65519e+06	3.88457e+07	2.1428e+07	1.9002e+07	5.3899e+06	1.31458e+07	1.04064e+07	2.48695e+06	1.05457e+06	2.30182e+07	9.87949e+06	6.21455e+06	5.03961e+06	1.87169e+07	4.02177e+07	3.08711e+07	4.07932e+06	1.31915e+07	1.60315e+07	2.79838e+06	1.66722e+06	1.89461e+07	1.48762e+07	1.42032e+07	3.83581e+06	1.34143e+07	1.05856e+07	9.65196e+06	2.49061e+06	9.99962e+06	5.51638e+06	2.28299e+06
sp|P09180|RL4_DROME	P09180	RpL4	P09180	FBgn0003279	47	41	2955.89	71	5.50464e-05	60S ribosomal protein L4 OS=Drosophila melanogaster GN=RpL4 PE=1 SV=2	1.2238e+07	1.03709e+07	4.05556e+06	3.11983e+06	6.59213e+06	8.25215e+06	6.68991e+06	2.00456e+06	8.68099e+06	6.73593e+06	5.29947e+06	2.13316e+06	1.36907e+07	1.17786e+07	5.34625e+06	4.76439e+06	9.68696e+06	8.50724e+06	4.50414e+06	6.34307e+06	1.02122e+07	6.52449e+06	6.98128e+06	2.2738e+06	1.24769e+07	1.02918e+07	4.56603e+06	3.38726e+06	9.06351e+06	7.7052e+06	5.83287e+06	5.52081e+06	9.987e+06	8.51392e+06	8.21113e+06	2.41869e+06	1.31008e+07	1.32189e+07	4.97979e+06
tr|Q9VAC1|Q9VAC1_DROME	Q9VAC1	CG7920	Q9VAC1	FBgn0039737	47	43	2926.32	68	0.971707	CG7920, isoform A OS=Drosophila melanogaster GN=CG7920 PE=2 SV=1	1.34378e+07	8.87772e+06	3.76736e+06	2.81458e+06	1.13075e+07	1.0014e+07	1.03839e+07	2.19164e+06	1.49277e+07	1.46104e+07	8.55822e+06	2.70213e+06	9.55872e+06	9.62526e+06	5.091e+06	3.89679e+06	1.08712e+07	1.10174e+07	3.83169e+06	5.44331e+06	9.70511e+06	1.38582e+07	7.36777e+06	2.79686e+06	9.13134e+06	1.23304e+07	2.96778e+06	2.2744e+06	1.0752e+07	7.92428e+06	7.47168e+06	3.94965e+06	9.5077e+06	9.49287e+06	5.91638e+06	2.47696e+06	7.75672e+06	7.54194e+06	3.80984e+06
tr|A4V0N4|A4V0N4_DROME	A4V0N4	Vha68-2	A4V0N4	FBgn0263598	46	41	2913.54	73	0.595234	MIP16230p OS=Drosophila melanogaster GN=Vha68-2 PE=2 SV=1	1.17321e+07	9.92493e+06	4.70821e+06	3.16359e+06	1.25224e+07	1.04886e+07	1.01367e+07	2.1784e+06	1.76387e+07	1.54798e+07	9.76561e+06	5.59906e+06	1.16268e+07	9.76686e+06	5.19865e+06	4.58606e+06	1.28545e+07	1.3327e+07	5.43707e+06	5.31201e+06	1.2954e+07	1.23432e+07	1.15846e+07	4.15577e+06	1.14954e+07	1.13939e+07	4.21729e+06	3.67222e+06	1.11511e+07	1.15744e+07	8.70391e+06	3.97809e+06	1.09825e+07	1.22937e+07	8.10375e+06	3.5685e+06	1.07829e+07	9.66011e+06	4.30347e+06
sp|P21187|PABP_DROME	P21187	pAbp	P21187	FBgn0265297	44	42	2894.27	57	5.54437e-08	Polyadenylate-binding protein OS=Drosophila melanogaster GN=pAbp PE=1 SV=3	8.31595e+06	7.30488e+06	3.35458e+06	2.13739e+06	5.02201e+06	5.03087e+06	4.84174e+06	1.19606e+06	6.24602e+06	5.40555e+06	3.15203e+06	1.5058e+06	1.08065e+07	9.75734e+06	4.38914e+06	3.12769e+06	6.1364e+06	5.44694e+06	2.95309e+06	3.62403e+06	5.96813e+06	3.98041e+06	3.85956e+06	1.33184e+06	1.03516e+07	8.48871e+06	3.51838e+06	2.97697e+06	6.81552e+06	5.95151e+06	4.12079e+06	2.96881e+06	5.57141e+06	5.40339e+06	4.26749e+06	1.43298e+06	9.91686e+06	8.82175e+06	3.81614e+06
tr|Q9VLC5|Q9VLC5_DROME	Q9VLC5	Aldh	Q9VLC5	FBgn0012036	49	46	2880.87	72	2.62073e-07	Aldehyde dehydrogenase OS=Drosophila melanogaster GN=Aldh PE=3 SV=1	1.1332e+07	6.11492e+06	6.6658e+06	4.50874e+06	2.82512e+07	2.03384e+07	1.77047e+07	3.8447e+06	3.8636e+07	1.7346e+07	1.98247e+07	1.51268e+07	6.16935e+06	5.74121e+06	2.20931e+06	5.18907e+06	2.17231e+07	1.6764e+07	1.04801e+07	7.94784e+06	1.4955e+07	2.60046e+07	1.92098e+07	7.37879e+06	7.99717e+06	8.52082e+06	5.16805e+06	2.87731e+06	8.71165e+06	7.89789e+06	7.24129e+06	3.28942e+06	6.27017e+06	6.13974e+06	5.32108e+06	3.20097e+06	4.12839e+06	3.3102e+06	5.15416e+06
tr|Q9VAT7|Q9VAT7_DROME	Q9VAT7	aqrs	Q9VAT7	FBgn0039598	42	39	2834.38	62	2.27198e-08	CG14061 OS=Drosophila melanogaster GN=aqrs PE=3 SV=2	1.59723e+07	9.67476e+06	5.94636e+06	5.79465e+06	2.51453e+07	1.62235e+07	1.65613e+07	5.80443e+06	3.55692e+07	1.94098e+07	2.23226e+07	9.13269e+06	1.06201e+07	1.1265e+07	4.01519e+06	2.46101e+06	1.544e+07	1.42129e+07	5.10784e+06	7.96974e+06	2.38551e+07	1.96788e+07	2.63546e+07	7.07452e+06	1.21179e+07	1.42547e+07	4.13262e+06	3.42976e+06	1.34429e+07	1.02498e+07	8.26111e+06	4.89869e+06	1.19332e+07	1.25059e+07	9.12824e+06	4.36817e+06	7.05618e+06	4.34262e+06	5.63995e+06
tr|A1Z7Z6|A1Z7Z6_DROME	A1Z7Z6	lectin-46Ca	A1Z7Z6	FBgn0040093	42	41	2821.41	34	0.0014345	Lectin-46Ca OS=Drosophila melanogaster GN=lectin-46Ca PE=4 SV=1	3.83802e+07	3.16424e+07	1.64002e+07	7.47568e+06	6.6964e+07	5.06787e+07	4.28749e+07	6.96508e+06	9.73794e+07	6.78056e+07	5.38071e+07	2.61932e+07	3.09699e+07	2.29675e+07	1.17038e+07	7.56141e+06	5.0453e+07	4.00859e+07	1.94501e+07	1.83596e+07	5.48283e+07	6.0396e+07	5.13945e+07	1.404e+07	3.59998e+07	3.30271e+07	1.57977e+07	9.35391e+06	3.79315e+07	3.45072e+07	2.88139e+07	1.40543e+07	3.56461e+07	3.97113e+07	2.57328e+07	6.90447e+06	2.50483e+07	1.81305e+07	1.06059e+07
tr|Q7KN97|Q7KN97_DROME	Q7KN97	PCB	Q7KN97	FBgn0027580	52	50	2815.32	47	1.21629e-07	Pyruvate carboxylase OS=Drosophila melanogaster GN=PCB PE=2 SV=1	2.03825e+07	1.33402e+07	8.4365e+06	5.53647e+06	1.73764e+07	3.23089e+07	2.54396e+07	5.50464e+06	1.29308e+07	8.61221e+06	2.96464e+07	2.6495e+07	4.22328e+06	4.9799e+06	2.02533e+06	3.1256e+06	2.48399e+07	1.07882e+07	7.22173e+06	7.58195e+06	1.03142e+07	2.36748e+07	1.53909e+07	6.99727e+06	6.60054e+06	6.4061e+06	6.04243e+06	5.10281e+06	8.77831e+06	7.29817e+06	7.11576e+06	3.37761e+06	7.50187e+06	7.58263e+06	8.36729e+06	3.41031e+06	2.78047e+06	4.21768e+06	1.40854e+06
tr|Q3YMU0|Q3YMU0_DROME	Q3YMU0	ERp60	Q3YMU0	FBgn0033663	48	47	2778.85	59	0.00559138	Protein disulfide-isomerase (Fragment) OS=Drosophila melanogaster GN=ERp60 PE=2 SV=1	3.95712e+06	3.38244e+06	2.0087e+06	2.63084e+06	3.12467e+06	3.89549e+06	3.40725e+06	1.79209e+06	5.07427e+06	3.2268e+06	2.49272e+06	1.10131e+06	5.16838e+06	5.10892e+06	2.1394e+06	2.24642e+06	3.91424e+06	4.15322e+06	2.24365e+06	5.06474e+06	5.0344e+06	2.51492e+06	2.66545e+06	1.54369e+06	5.45585e+06	4.26292e+06	1.94285e+06	2.01778e+06	3.40991e+06	3.31427e+06	2.61893e+06	3.57642e+06	3.62725e+06	2.76468e+06	3.2339e+06	2.14254e+06	4.83555e+06	4.66446e+06	1.83929e+06
sp|P07487|G3P2_DROME	P07487	Gapdh2	P07487	FBgn0001092	47	43	2717.09	82	0.0961337	Glyceraldehyde-3-phosphate dehydrogenase 2 OS=Drosophila melanogaster GN=Gapdh2 PE=1 SV=2	1.92952e+07	1.01295e+07	5.13744e+06	4.52929e+06	2.0331e+07	9.33651e+06	1.02023e+07	3.34255e+06	1.93799e+07	1.4043e+07	6.88836e+06	4.32902e+06	1.97703e+07	2.23912e+07	7.16229e+06	6.02439e+06	1.38272e+07	1.78037e+07	4.78424e+06	9.55664e+06	1.45563e+07	1.87711e+07	1.26295e+07	4.11145e+06	1.74739e+07	2.5205e+07	3.81978e+06	4.04503e+06	1.96759e+07	1.50804e+07	1.47974e+07	6.18638e+06	1.44792e+07	1.86128e+07	8.92004e+06	4.26574e+06	1.80302e+07	9.4631e+06	7.695e+06
sp|P33438|GLT_DROME	P33438	Glt	P33438	FBgn0001114	37	33	2664.06	44	0.847934	Glutactin OS=Drosophila melanogaster GN=Glt PE=1 SV=2	1.66597e+07	1.50656e+07	5.07881e+06	4.93498e+06	1.39024e+07	1.45686e+07	1.54183e+07	5.91077e+06	2.02126e+07	1.54749e+07	1.5602e+07	4.0941e+06	1.5958e+07	1.29426e+07	6.91666e+06	7.20508e+06	1.73868e+07	1.58753e+07	7.35595e+06	9.58883e+06	2.01206e+07	1.29714e+07	1.4702e+07	4.44604e+06	1.41874e+07	1.27093e+07	6.05173e+06	5.22912e+06	1.48725e+07	1.21131e+07	9.71874e+06	8.32052e+06	1.7166e+07	1.49324e+07	1.40807e+07	5.41594e+06	1.14998e+07	1.48993e+07	5.24491e+06
tr|Q9VIE8|Q9VIE8_DROME;tr|Q8T4D6|Q8T4D6_DROME	Q9VIE8	Acon	Q9VIE8	FBgn0010100	46	43	2656.91	48	0.348324	Aconitase, isoform B OS=Drosophila melanogaster GN=Acon PE=2 SV=2	8.77861e+06	4.35978e+06	2.90086e+06	1.68985e+06	9.27691e+06	4.78455e+06	5.25541e+06	1.36425e+06	1.02006e+07	9.1535e+06	5.09712e+06	2.87434e+06	8.56618e+06	9.90916e+06	3.17553e+06	2.83687e+06	6.08331e+06	1.02284e+07	3.10457e+06	3.00259e+06	7.5358e+06	9.32357e+06	5.93662e+06	2.10241e+06	6.67304e+06	1.19788e+07	2.37461e+06	1.58633e+06	8.16176e+06	6.32396e+06	6.22746e+06	2.48437e+06	6.48286e+06	8.3217e+06	3.9726e+06	2.15405e+06	7.9593e+06	4.81627e+06	4.27539e+06
sp|Q9V496|APLP_DROME	Q9V496	Rfabg	Q9V496	FBgn0087002	56	52	2619.57	16	4.39798e-11	Apolipophorins OS=Drosophila melanogaster GN=Rfabg PE=1 SV=2	2.4697e+07	2.07957e+07	1.04079e+07	6.42409e+06	3.51986e+07	3.81366e+07	3.65531e+07	8.7922e+06	5.67619e+07	5.93502e+07	4.73129e+07	1.08805e+07	1.164e+07	8.22974e+06	6.45764e+06	4.91456e+06	2.47952e+07	2.2909e+07	1.15074e+07	1.12507e+07	3.64408e+07	2.87122e+07	2.13702e+07	8.89899e+06	2.06186e+07	1.32337e+07	6.79227e+06	6.77947e+06	1.72363e+07	1.31566e+07	1.26636e+07	9.92518e+06	2.20182e+07	1.41793e+07	1.68943e+07	5.13201e+06	8.39294e+06	8.65635e+06	3.88227e+06
sp|P07764|ALF_DROME	P07764	Ald	P07764	FBgn0000064	43	40	2615.31	90	0.040896	Fructose-bisphosphate aldolase OS=Drosophila melanogaster GN=Ald PE=1 SV=5	1.11611e+07	7.70836e+06	5.35752e+06	7.29205e+06	9.43407e+06	7.63428e+06	9.22787e+06	5.55859e+06	1.01703e+07	8.88572e+06	6.12083e+06	3.85329e+06	7.88783e+06	8.01138e+06	7.20712e+06	6.52654e+06	8.30899e+06	7.96617e+06	4.96941e+06	9.23133e+06	7.73656e+06	9.37912e+06	6.95546e+06	5.83891e+06	5.87352e+06	1.12215e+07	3.53354e+06	3.59317e+06	7.32167e+06	5.35832e+06	5.51119e+06	4.27143e+06	6.62002e+06	6.31116e+06	4.68258e+06	4.38971e+06	6.55618e+06	6.94685e+06	5.19114e+06
sp|O62619-2|KPYK_DROME	O62619	PyK	O62619-2	FBgn0267385	43	35	2590.04	67	0.985568	Isoform B of Pyruvate kinase OS=Drosophila melanogaster GN=PyK	5.80735e+06	4.65446e+06	2.38125e+06	923341	6.88754e+06	4.66732e+06	5.97627e+06	604220	8.79268e+06	9.2886e+06	4.0975e+06	1.56961e+06	4.48181e+06	3.6495e+06	2.71078e+06	1.40677e+06	7.40075e+06	6.15832e+06	2.24507e+06	1.46874e+06	7.019e+06	8.06625e+06	4.06677e+06	1.46854e+06	4.56545e+06	5.61786e+06	1.95729e+06	1.27315e+06	6.21531e+06	3.43786e+06	3.21207e+06	2.09294e+06	5.57001e+06	4.93085e+06	2.91477e+06	923928	4.53543e+06	4.31092e+06	2.56975e+06
sp|P02828|HSP83_DROME	P02828	Hsp83	P02828	FBgn0001233	39	35	2577.53	49	0.000248456	Heat shock protein 83 OS=Drosophila melanogaster GN=Hsp83 PE=1 SV=1	9.79308e+06	7.30885e+06	3.08385e+06	1.81723e+06	5.48898e+06	4.91854e+06	5.06974e+06	1.19867e+06	6.53584e+06	6.22562e+06	4.45444e+06	1.81621e+06	8.43948e+06	7.36938e+06	4.18552e+06	2.54972e+06	7.53056e+06	6.58159e+06	3.60506e+06	3.55275e+06	6.98165e+06	5.37049e+06	4.50348e+06	1.81988e+06	8.66968e+06	7.31611e+06	3.90412e+06	1.82237e+06	7.03962e+06	6.31344e+06	5.11775e+06	3.39068e+06	9.63491e+06	6.30365e+06	6.10992e+06	2.14749e+06	7.45516e+06	9.31324e+06	3.89127e+06
tr|Q9VVA4|Q9VVA4_DROME	Q9VVA4	CG9674	Q9VVA4	FBgn0036663	48	44	2537.36	25	0.704094	CG9674, isoform A OS=Drosophila melanogaster GN=CG9674 PE=2 SV=2	4.96482e+06	4.79356e+06	2.09277e+06	1.69754e+06	4.17231e+06	3.37232e+06	6.36983e+06	1.57126e+06	4.8875e+06	4.69186e+06	8.46668e+06	466129	3.4092e+06	3.59126e+06	1.08217e+06	741941	5.14156e+06	3.46652e+06	2.35562e+06	1.69919e+06	4.97916e+06	4.67776e+06	4.072e+06	742660	3.80874e+06	4.31173e+06	906318	790931	3.5428e+06	3.7982e+06	2.90313e+06	1.14545e+06	3.11673e+06	3.37273e+06	3.45762e+06	783754	2.75672e+06	3.18342e+06	639487
sp|P55830|RS3A_DROME	P55830	RpS3A	P55830	FBgn0017545	39	34	2521.05	81	1.75038e-05	40S ribosomal protein S3a OS=Drosophila melanogaster GN=RpS3A PE=1 SV=4	5.15227e+06	3.84216e+06	1.63801e+06	1.30056e+06	3.75204e+06	2.58185e+06	2.26539e+06	824533	4.28144e+06	3.38882e+06	1.85778e+06	1.03296e+06	6.38043e+06	4.9053e+06	2.07461e+06	1.72671e+06	3.74342e+06	3.86606e+06	1.53513e+06	1.99217e+06	4.08737e+06	3.3493e+06	2.83131e+06	1.02407e+06	5.86802e+06	5.15313e+06	1.60879e+06	1.39186e+06	5.1154e+06	3.79449e+06	3.01734e+06	1.95204e+06	4.27915e+06	4.05381e+06	2.60757e+06	1.20895e+06	6.53242e+06	4.90595e+06	2.15129e+06
tr|M9PHG2|M9PHG2_DROME	M9PHG2	Moe	M9PHG2	FBgn0011661	41	39	2511.75	50	6.08104e-06	Moesin, isoform M OS=Drosophila melanogaster GN=Moe PE=4 SV=1	2.99542e+06	2.57369e+06	1.14568e+06	662601	2.95789e+06	2.27161e+06	2.1475e+06	590337	4.40691e+06	3.12752e+06	1.98175e+06	846654	3.77149e+06	3.53973e+06	1.42638e+06	1.47967e+06	3.27622e+06	3.33137e+06	1.46625e+06	1.56406e+06	3.63469e+06	3.07331e+06	2.94251e+06	1.2547e+06	4.29794e+06	2.94727e+06	1.36198e+06	1.31426e+06	4.41304e+06	3.80039e+06	2.90283e+06	1.44391e+06	4.82157e+06	4.71195e+06	3.31385e+06	1.03958e+06	3.65456e+06	2.98081e+06	1.81278e+06
tr|Q9VEB1|Q9VEB1_DROME	Q9VEB1	Mdh2	Q9VEB1	FBgn0262559	36	34	2508.88	68	0.00184412	CG7998 OS=Drosophila melanogaster GN=Mdh2 PE=2 SV=1	1.40884e+07	7.1442e+06	3.08416e+06	4.73751e+06	8.66075e+06	7.06032e+06	6.92562e+06	4.02371e+06	1.04196e+07	9.53671e+06	5.0603e+06	3.40952e+06	1.23961e+07	1.42129e+07	4.61901e+06	7.00312e+06	8.11865e+06	1.03449e+07	2.84716e+06	1.03005e+07	1.14056e+07	7.83843e+06	6.06041e+06	2.87651e+06	1.13117e+07	1.34102e+07	4.42159e+06	3.70885e+06	1.08518e+07	7.51727e+06	6.54002e+06	1.02795e+07	9.67196e+06	7.47271e+06	6.67295e+06	4.42901e+06	1.09443e+07	9.66908e+06	5.88484e+06
tr|Q9VKS9|Q9VKS9_DROME	Q9VKS9	CG18284	Q9VKS9	FBgn0043825	38	37	2502.52	66	1.85226e-10	CG18284, isoform B OS=Drosophila melanogaster GN=CG18284 PE=2 SV=2	1.34217e+07	1.25374e+07	6.08445e+06	3.17484e+06	2.95805e+06	2.57928e+06	2.68549e+06	600370	3.3859e+06	1.74667e+06	2.29499e+06	1.6276e+06	8.09229e+06	5.76536e+06	4.75046e+06	2.02351e+06	2.14362e+06	2.35845e+06	2.02119e+06	2.04595e+06	1.72391e+06	1.45306e+06	2.81453e+06	1.14985e+06	1.37561e+07	1.05047e+07	8.27921e+06	1.87193e+06	5.22046e+06	5.09065e+06	5.03888e+06	3.49953e+06	5.56342e+06	4.10837e+06	5.30286e+06	2.46711e+06	6.89682e+06	7.21376e+06	2.98521e+06
tr|M9PDS8|M9PDS8_DROME	M9PDS8	sls	M9PDS8	FBgn0086906	49	43	2459.73	6	0.174204	Sallimus, isoform Y OS=Drosophila melanogaster GN=sls PE=4 SV=1	3.55717e+06	1.99068e+06	901882	2.16843e+06	6.49463e+06	3.2065e+06	1.96524e+06	1.12603e+06	9.8655e+06	4.8975e+06	1.61286e+06	1.80115e+06	3.09298e+06	2.61395e+06	771452	1.47643e+06	2.2749e+06	3.67944e+06	479496	1.8733e+06	4.46178e+06	3.33141e+06	2.16792e+06	755105	5.7557e+06	4.9385e+06	955562	1.04797e+06	4.08484e+06	3.94648e+06	3.47102e+06	809458	3.40867e+06	3.47111e+06	2.38536e+06	1.1481e+06	2.56521e+06	1.23916e+06	1.04904e+06
sp|Q9W5R8|RL5_DROME	Q9W5R8	RpL5	Q9W5R8	FBgn0064225	37	37	2385.96	63	0.000153621	60S ribosomal protein L5 OS=Drosophila melanogaster GN=RpL5 PE=1 SV=2	6.90777e+06	6.01621e+06	2.74475e+06	1.63443e+06	4.42726e+06	4.09065e+06	3.73917e+06	1.18416e+06	6.38771e+06	5.26959e+06	3.68233e+06	1.33269e+06	9.03352e+06	7.64235e+06	3.45647e+06	2.52364e+06	5.24451e+06	5.74774e+06	2.83434e+06	2.92598e+06	7.70151e+06	3.68782e+06	3.88178e+06	1.54151e+06	9.12331e+06	7.29572e+06	3.18057e+06	2.06072e+06	6.95137e+06	5.94019e+06	3.63407e+06	3.39946e+06	7.54292e+06	5.70918e+06	4.32814e+06	1.59271e+06	8.56296e+06	8.13467e+06	3.79561e+06
tr|C9QP42|C9QP42_DROME	C9QP42	eIF-4a	C9QP42	FBgn0001942	36	32	2385.61	67	0.00110007	Eukaryotic initiation factor 4a, isoform E OS=Drosophila melanogaster GN=eIF-4a PE=2 SV=1	4.3278e+06	3.61257e+06	2.86371e+06	879232	2.76454e+06	3.06152e+06	3.04259e+06	1.73595e+06	2.89934e+06	2.27562e+06	2.77793e+06	1.35269e+06	3.55694e+06	4.41713e+06	1.59877e+06	2.13981e+06	3.74354e+06	2.8631e+06	1.54701e+06	2.26855e+06	3.39564e+06	2.6548e+06	2.5387e+06	1.13221e+06	3.84478e+06	3.48653e+06	1.83183e+06	1.25602e+06	3.36789e+06	2.7942e+06	2.26092e+06	1.2331e+06	3.54039e+06	2.91308e+06	2.79764e+06	831445	3.97429e+06	3.94296e+06	2.23099e+06
tr|Q0E8T1|Q0E8T1_DROME	Q0E8T1	CG14034	Q0E8T1	FBgn0250847	33	32	2382.04	63	2.71301e-09	CG14034, isoform B OS=Drosophila melanogaster GN=CG14034 PE=3 SV=1	3.15826e+07	2.62776e+07	1.75686e+07	3.38128e+07	5.03685e+07	7.78782e+07	5.57771e+07	6.02745e+07	9.77957e+07	6.10183e+07	8.08775e+07	3.46865e+07	2.22998e+07	2.11741e+07	7.46874e+06	8.30317e+06	4.00305e+07	4.07952e+07	2.14568e+07	7.09823e+07	7.93466e+07	3.71794e+07	5.07119e+07	3.66631e+07	3.08617e+07	2.56748e+07	1.53465e+07	9.21326e+06	2.57172e+07	2.22029e+07	1.86939e+07	4.03637e+07	2.07748e+07	1.38211e+07	2.28618e+07	2.0885e+07	1.40068e+07	1.39703e+07	6.7742e+06
tr|C6SUW3|C6SUW3_DROME	C6SUW3	RpS9	C6SUW3	FBgn0010408	43	38	2374.8	80	0.00160088	LD13662p OS=Drosophila melanogaster GN=RpS9 PE=2 SV=1	1.6798e+06	1.26482e+06	590675	267565	1.38608e+06	733874	759442	160047	1.5229e+06	1.28731e+06	522265	344304	3.20026e+06	2.38013e+06	837918	590530	1.45853e+06	1.71389e+06	522638	373782	1.44573e+06	1.30778e+06	1.03034e+06	282986	2.37027e+06	2.25974e+06	570860	595151	2.16774e+06	1.70078e+06	1.34093e+06	486577	1.98436e+06	1.78686e+06	923900	280531	3.51825e+06	1.63431e+06	1.06029e+06
sp|Q9VEN1|FLNA_DROME	Q9VEN1	cher	Q9VEN1	FBgn0014141	45	37	2361.47	26	0.0551824	Filamin-A OS=Drosophila melanogaster GN=cher PE=1 SV=2	1.37954e+06	1.17708e+06	570418	365782	1.95685e+06	1.51142e+06	1.40993e+06	278640	2.83188e+06	2.30253e+06	1.32938e+06	517250	1.88646e+06	1.56557e+06	678432	456521	2.03773e+06	2.19024e+06	908952	955147	2.38085e+06	1.96837e+06	1.9737e+06	604721	1.95523e+06	1.50019e+06	552746	502327	1.96021e+06	1.9879e+06	1.25449e+06	826529	1.92454e+06	2.11481e+06	1.45677e+06	426689	1.63002e+06	1.33779e+06	804476
tr|Q9VNF8|Q9VNF8_DROME	Q9VNF8	Sec23	Q9VNF8	FBgn0262125	41	39	2333.98	58	1.41016e-09	Sec23, isoform A OS=Drosophila melanogaster GN=Sec23 PE=4 SV=2	5.57427e+06	5.13253e+06	1.85336e+06	1.82688e+06	4.09855e+06	3.90104e+06	3.02583e+06	1.15973e+06	4.562e+06	3.51458e+06	2.79472e+06	1.23689e+06	6.84866e+06	6.13287e+06	2.42493e+06	2.02939e+06	4.91053e+06	4.83872e+06	2.02291e+06	2.90711e+06	4.45914e+06	3.66879e+06	3.35176e+06	1.24583e+06	7.13754e+06	5.54239e+06	2.21648e+06	1.98978e+06	5.53379e+06	4.69782e+06	3.67603e+06	2.69154e+06	5.18862e+06	4.70309e+06	3.62952e+06	1.63103e+06	7.56152e+06	6.78165e+06	3.29317e+06
sp|P06754-1|TPM1_DROME	P06754	Tm1	P06754-1	FBgn0003721	36	34	2317.92	73	0.00256721	Isoform D of Tropomyosin-1, isoforms 9A/A/B OS=Drosophila melanogaster GN=Tm1	2.58286e+06	2.04131e+06	1.12483e+06	643567	3.03586e+06	2.44332e+06	1.78011e+06	531720	4.66913e+06	2.97723e+06	1.90144e+06	961432	3.24862e+06	2.85434e+06	1.589e+06	1.37355e+06	3.684e+06	3.13493e+06	1.57737e+06	1.34929e+06	3.95378e+06	2.88002e+06	2.76563e+06	1.17946e+06	2.78839e+06	2.0473e+06	1.13165e+06	861404	3.24148e+06	3.05275e+06	1.77074e+06	1.08942e+06	4.05474e+06	3.16461e+06	2.1021e+06	926406	2.85094e+06	2.67057e+06	1.49682e+06
tr|Q8IPY3|Q8IPY3_DROME	Q8IPY3	Got2	Q8IPY3	FBgn0001125	34	33	2316.04	60	0.567382	Aspartate aminotransferase OS=Drosophila melanogaster GN=Got2 PE=2 SV=1	1.55132e+07	9.50174e+06	4.48112e+06	2.65542e+06	1.41051e+07	8.37448e+06	8.40629e+06	1.59585e+06	1.24552e+07	1.31628e+07	7.54012e+06	2.87732e+06	1.18999e+07	1.08241e+07	6.05665e+06	4.48742e+06	1.19139e+07	1.37787e+07	4.02364e+06	4.74083e+06	1.09577e+07	1.73151e+07	9.31641e+06	3.0298e+06	1.01389e+07	1.4409e+07	3.30644e+06	2.74014e+06	1.32202e+07	7.40853e+06	6.67423e+06	2.99118e+06	1.02167e+07	1.03944e+07	6.80354e+06	2.28552e+06	1.13133e+07	1.02131e+07	5.5681e+06
sp|O18640|GBLP_DROME	O18640	Rack1	O18640	FBgn0020618	32	30	2283.78	78	2.65824e-11	Guanine nucleotide-binding protein subunit beta-like protein OS=Drosophila melanogaster GN=Rack1 PE=1 SV=2	5.49472e+06	4.49847e+06	2.61573e+06	1.46685e+06	4.00168e+06	2.99116e+06	2.56371e+06	717189	4.01065e+06	3.56239e+06	1.89986e+06	1.0168e+06	8.10154e+06	7.10159e+06	3.76819e+06	2.65778e+06	4.84266e+06	4.37004e+06	2.5017e+06	2.68537e+06	4.2495e+06	3.42368e+06	2.92083e+06	1.1445e+06	6.74019e+06	5.35053e+06	2.30614e+06	1.97829e+06	5.80418e+06	4.66362e+06	3.31943e+06	2.24433e+06	5.09289e+06	4.64611e+06	3.48236e+06	1.64361e+06	7.87657e+06	5.77334e+06	3.7914e+06
tr|Q9VMV5|Q9VMV5_DROME	Q9VMV5	vkg	Q9VMV5	FBgn0016075	36	34	2283.1	15	0.748981	Viking, isoform A OS=Drosophila melanogaster GN=vkg PE=4 SV=1	1.76425e+06	1.73555e+06	874718	887950	2.11296e+06	1.5827e+06	1.60852e+06	635215	3.1128e+06	2.39924e+06	2.10519e+06	727136	1.62312e+06	1.59979e+06	1.37388e+06	960154	2.43215e+06	1.9752e+06	1.13002e+06	1.45941e+06	2.91852e+06	1.92841e+06	1.89282e+06	893734	2.25889e+06	1.50383e+06	1.08592e+06	624203	2.21846e+06	1.94031e+06	1.37394e+06	1.8018e+06	2.72408e+06	2.51843e+06	1.76692e+06	1.21962e+06	1.88139e+06	1.60944e+06	1.1111e+06
sp|Q09332|UGGG_DROME	Q09332	Ugt	Q09332	FBgn0014075	36	33	2278.39	27	0.312817	UDP-glucose:glycoprotein glucosyltransferase OS=Drosophila melanogaster GN=Ugt PE=1 SV=2	3.55045e+06	3.42922e+06	1.43839e+06	2.14095e+06	2.68073e+06	4.15139e+06	2.97779e+06	2.22548e+06	4.61308e+06	3.60302e+06	3.56246e+06	1.55026e+06	3.24503e+06	3.76363e+06	1.32008e+06	953653	2.74939e+06	3.22997e+06	1.55611e+06	3.50635e+06	5.54521e+06	2.62081e+06	2.76553e+06	1.59543e+06	4.42433e+06	3.23049e+06	1.31217e+06	959530	3.17316e+06	2.50793e+06	2.35464e+06	2.51754e+06	2.42331e+06	2.59566e+06	2.13662e+06	1.46597e+06	3.37609e+06	3.2225e+06	1.19497e+06
tr|Q9VV75|Q9VV75_DROME	Q9VV75	UQCR-C2	Q9VV75	FBgn0250814	33	31	2270.31	73	4.79185e-05	AT02348p OS=Drosophila melanogaster GN=UQCR-C2 PE=2 SV=1	3.67881e+06	2.85104e+06	1.15596e+06	1.10481e+06	2.61745e+06	2.63221e+06	2.3771e+06	801982	4.1259e+06	3.16551e+06	2.20049e+06	978394	3.69059e+06	3.4717e+06	1.80961e+06	1.69612e+06	3.19538e+06	2.80436e+06	1.50354e+06	2.16909e+06	3.5435e+06	2.59063e+06	2.2577e+06	948621	4.33857e+06	3.29243e+06	1.63051e+06	1.28251e+06	3.50234e+06	2.61695e+06	2.00293e+06	1.89931e+06	3.37874e+06	2.65056e+06	2.4995e+06	1.0373e+06	3.1099e+06	3.34197e+06	1.59273e+06
tr|Q9V3A8|Q9V3A8_DROME	Q9V3A8	ergic53	Q9V3A8	FBgn0035909	30	29	2251.7	45	5.05435e-06	Ergic53, isoform A OS=Drosophila melanogaster GN=ergic53 PE=2 SV=1	1.30122e+07	1.13339e+07	5.58224e+06	4.90373e+06	1.11435e+07	9.66556e+06	8.84637e+06	2.95037e+06	1.44999e+07	1.12987e+07	4.70814e+06	3.44003e+06	1.67179e+07	1.48501e+07	5.92884e+06	6.48038e+06	1.25545e+07	1.27997e+07	5.30748e+06	6.06589e+06	1.32596e+07	9.35928e+06	7.8634e+06	3.48899e+06	1.67033e+07	1.26841e+07	6.10584e+06	7.17335e+06	1.3415e+07	1.24462e+07	8.4636e+06	4.75298e+06	1.30548e+07	1.15139e+07	8.89832e+06	4.21813e+06	1.58927e+07	1.33783e+07	6.48795e+06
tr|Q9W0B8|Q9W0B8_DROME	Q9W0B8	alphaCOP	Q9W0B8	FBgn0025725	42	37	2233.85	33	0.000485024	Coatomer subunit alpha OS=Drosophila melanogaster GN=alphaCOP PE=2 SV=1	2.88713e+06	2.82678e+06	885956	556149	2.01129e+06	1.86951e+06	1.56052e+06	305314	2.5015e+06	2.5463e+06	1.17061e+06	323571	3.9596e+06	3.58282e+06	1.54342e+06	1.02495e+06	2.85305e+06	2.35979e+06	934024	1.3724e+06	2.74634e+06	1.88632e+06	1.51479e+06	409649	3.85618e+06	2.96952e+06	1.14329e+06	760816	2.908e+06	2.62813e+06	1.73612e+06	1.25264e+06	2.8335e+06	2.70163e+06	1.8594e+06	549475	3.80828e+06	3.47564e+06	1.68619e+06
tr|A4V1N8|A4V1N8_DROME	A4V1N8	Prm	A4V1N8	FBgn0003149	34	28	2199.77	40	0.224129	FI03688p OS=Drosophila melanogaster GN=Prm PE=2 SV=1	4.5701e+06	4.68493e+06	2.19283e+06	2.42964e+06	6.10985e+06	4.1829e+06	4.52014e+06	2.28599e+06	9.54514e+06	6.80877e+06	4.64582e+06	1.71101e+06	6.22778e+06	5.04362e+06	2.65631e+06	2.42908e+06	6.61103e+06	5.78501e+06	2.58368e+06	5.08977e+06	7.10881e+06	5.4246e+06	6.42079e+06	2.26224e+06	5.9931e+06	4.45989e+06	2.17152e+06	1.64348e+06	5.99276e+06	4.9956e+06	3.85601e+06	3.46612e+06	6.71169e+06	5.21597e+06	4.75366e+06	2.25878e+06	5.2342e+06	5.36888e+06	2.10381e+06
sp|Q06559|RS3_DROME	Q06559	RpS3	Q06559	FBgn0002622	37	31	2186.43	63	2.97416e-06	40S ribosomal protein S3 OS=Drosophila melanogaster GN=RpS3 PE=1 SV=1	4.13692e+06	3.6987e+06	1.51927e+06	1.21267e+06	3.20542e+06	2.25804e+06	2.15972e+06	463641	3.74199e+06	2.46991e+06	1.40287e+06	810375	5.09101e+06	4.53079e+06	2.40233e+06	1.24034e+06	3.85632e+06	3.13679e+06	1.82583e+06	1.93678e+06	3.39377e+06	2.38531e+06	2.39025e+06	999799	4.73482e+06	4.56493e+06	1.67998e+06	1.03068e+06	3.74078e+06	3.39308e+06	2.59507e+06	1.93325e+06	3.92481e+06	3.07756e+06	3.28871e+06	1.37489e+06	4.95906e+06	4.28321e+06	2.44388e+06
tr|D1YSG0|D1YSG0_DROME	D1YSG0	bt	D1YSG0	FBgn0005666	51	40	2169.4	8	0.00256967	Bent, isoform F OS=Drosophila melanogaster GN=bt PE=4 SV=1	5.97592e+06	4.19963e+06	2.16911e+06	2.56716e+06	7.46517e+06	4.36839e+06	5.7389e+06	3.14918e+06	8.31389e+06	6.02025e+06	5.57326e+06	4.82516e+06	4.56432e+06	5.50843e+06	2.06034e+06	2.69846e+06	3.80829e+06	6.0126e+06	1.87458e+06	3.41928e+06	4.95397e+06	5.83706e+06	7.41437e+06	3.14091e+06	4.82654e+06	8.0281e+06	2.45085e+06	2.78851e+06	4.64663e+06	5.39424e+06	4.15633e+06	2.02839e+06	2.98814e+06	4.1411e+06	2.30296e+06	2.13864e+06	4.31084e+06	2.4462e+06	2.05166e+06
sp|P32100|RL7_DROME	P32100	RpL7	P32100	FBgn0005593	38	34	2166.33	73	0.00729588	60S ribosomal protein L7 OS=Drosophila melanogaster GN=RpL7 PE=1 SV=2	7.96416e+06	7.13685e+06	2.89366e+06	2.23185e+06	5.60622e+06	5.05063e+06	4.69729e+06	1.26533e+06	7.53592e+06	7.35244e+06	3.72888e+06	1.28983e+06	9.09154e+06	7.96356e+06	3.1709e+06	2.37578e+06	6.16192e+06	5.90186e+06	3.00221e+06	4.21712e+06	7.32455e+06	4.30425e+06	3.95806e+06	1.54616e+06	9.03204e+06	7.20458e+06	3.05322e+06	2.1708e+06	7.20812e+06	6.36029e+06	4.49547e+06	4.38969e+06	7.07953e+06	6.07478e+06	5.35179e+06	2.16879e+06	8.43053e+06	8.95874e+06	3.29189e+06
tr|Q7KE33|Q7KE33_DROME	Q7KE33	Obp51a	Q7KE33	FBgn0043530	26	24	2164.68	71	7.176e-07	Odorant binding protein c OS=Drosophila melanogaster GN=Obp51a PE=2 SV=1	2.02088e+07	1.54351e+07	9.25341e+06	8.24776e+06	1.28835e+07	1.60344e+07	1.093e+07	4.08543e+06	2.07038e+07	1.22129e+07	8.25446e+06	3.5007e+06	1.00366e+07	1.17788e+07	2.22843e+06	680655	3.34835e+06	4.48833e+06	1.64578e+06	4.78671e+06	4.15842e+06	1.52543e+06	2.04842e+06	1.11545e+06	3.04881e+07	1.80831e+07	7.1667e+06	1.26311e+06	1.78515e+07	1.21559e+07	1.06904e+07	1.18161e+07	1.04259e+07	8.79303e+06	1.37663e+07	4.47388e+06	7.16655e+06	5.89581e+06	2.84091e+06
tr|Q9VXI1|Q9VXI1_DROME	Q9VXI1	CG9914	Q9VXI1	FBgn0030737	34	31	2162.96	74	0.0531366	CG9914, isoform A OS=Drosophila melanogaster GN=CG9914 PE=2 SV=2	4.17768e+07	2.03321e+07	8.15995e+06	4.39271e+06	2.1758e+07	1.23141e+07	1.4414e+07	1.51628e+06	1.82653e+07	1.92385e+07	9.54948e+06	2.88268e+06	2.51914e+07	1.99814e+07	1.40655e+07	1.1839e+07	1.78584e+07	2.01664e+07	5.24164e+06	5.95208e+06	1.45774e+07	2.07222e+07	7.95805e+06	3.13262e+06	1.53691e+07	2.68697e+07	4.99551e+06	4.9159e+06	1.66461e+07	8.13371e+06	9.20203e+06	5.09773e+06	1.21918e+07	1.06899e+07	6.08006e+06	2.28996e+06	1.85635e+07	1.5466e+07	9.45979e+06
tr|Q8IQQ0|Q8IQQ0_DROME;tr|Q0KI24|Q0KI24_DROME	Q8IQQ0	Nc73EF	Q8IQQ0	FBgn0010352	40	34	2153.32	42	0.444911	CG11661-PF, isoform F OS=Drosophila melanogaster GN=Nc73EF PE=2 SV=1	1.39404e+06	1.04637e+06	896451	380394	2.07861e+06	1.13965e+06	1.32067e+06	285638	2.59689e+06	1.85454e+06	1.05416e+06	1.09458e+06	1.54228e+06	1.49426e+06	774638	712951	1.25008e+06	2.13415e+06	975816	605093	1.28664e+06	2.26356e+06	1.65343e+06	690460	1.59814e+06	2.12296e+06	641141	866742	1.85896e+06	1.85363e+06	1.23952e+06	496719	1.44306e+06	1.92567e+06	1.01366e+06	403726	1.50259e+06	1.06934e+06	824902
sp|P39018|RS19A_DROME	P39018	RpS19a	P39018	FBgn0010412	34	33	2136.5	83	0.000734968	40S ribosomal protein S19a OS=Drosophila melanogaster GN=RpS19a PE=1 SV=3	2.85336e+06	1.88304e+06	1.13781e+06	465851	2.20024e+06	1.36378e+06	1.48175e+06	175493	2.53853e+06	1.95027e+06	801745	632611	3.61154e+06	4.20183e+06	1.53991e+06	1.15055e+06	2.02251e+06	2.57586e+06	965578	777693	1.88222e+06	2.15889e+06	1.57042e+06	573185	2.80735e+06	4.40764e+06	931102	820603	2.70743e+06	2.21568e+06	2.15566e+06	615597	2.05692e+06	2.11448e+06	1.35603e+06	543247	3.76362e+06	2.56514e+06	1.89439e+06
sp|Q9VS34|RL18_DROME	Q9VS34	RpL18	Q9VS34	FBgn0035753	32	30	2136.08	71	2.28205e-09	60S ribosomal protein L18 OS=Drosophila melanogaster GN=RpL18 PE=1 SV=1	4.51963e+06	4.48626e+06	1.59156e+06	1.41575e+06	2.89181e+06	2.7169e+06	2.22056e+06	633961	3.15166e+06	3.10326e+06	1.52304e+06	799504	6.73098e+06	6.04426e+06	2.51196e+06	2.19902e+06	4.05121e+06	4.20183e+06	1.79542e+06	2.31796e+06	4.36292e+06	2.48393e+06	2.46977e+06	976416	5.74861e+06	4.68198e+06	1.95216e+06	1.75204e+06	4.77472e+06	4.13319e+06	2.68606e+06	2.10918e+06	4.89835e+06	4.42987e+06	3.36499e+06	1.41869e+06	7.65622e+06	6.00268e+06	2.63395e+06
sp|P29310|1433Z_DROME	P29310	14-3-3zeta	P29310	FBgn0004907	34	33	2131.84	83	4.29919e-07	14-3-3 protein zeta OS=Drosophila melanogaster GN=14-3-3zeta PE=1 SV=1	4.27049e+06	2.73322e+06	2.44908e+06	1.56534e+06	3.62266e+06	2.57886e+06	2.29752e+06	826915	4.58636e+06	3.32456e+06	1.76202e+06	1.98072e+06	5.32836e+06	4.61281e+06	3.39786e+06	3.06834e+06	4.15116e+06	4.40572e+06	3.26945e+06	2.11378e+06	3.6698e+06	3.36958e+06	3.08271e+06	2.28024e+06	4.31218e+06	4.28339e+06	2.03694e+06	2.16424e+06	5.26768e+06	4.14682e+06	3.46713e+06	1.73327e+06	4.48547e+06	4.53571e+06	3.18307e+06	1.94475e+06	4.95074e+06	4.05733e+06	3.25171e+06
tr|Q9Y119|Q9Y119_DROME	Q9Y119	Tps1	Q9Y119	FBgn0027560	33	29	2126.45	45	0.766066	BcDNA.GH08860 OS=Drosophila melanogaster GN=Tps1 PE=2 SV=1	2.16588e+06	909648	1.00981e+06	201381	1.22027e+06	865745	1.51188e+06	131585	1.36482e+06	1.21003e+06	702228	352009	841083	1.02279e+06	1.19006e+06	366118	1.13027e+06	1.06012e+06	634548	393916	294675	1.88847e+06	343150	412669	533124	2.28711e+06	246517	131442	1.61221e+06	551367	1.02489e+06	203834	1.1636e+06	784363	340824	199472	458422	696449	1.02332e+06
sp|P15007-2|ENO_DROME	P15007	Eno	P15007-2	FBgn0000579	34	29	2102.35	62	6.74178e-05	Isoform A of Enolase OS=Drosophila melanogaster GN=Eno	6.06186e+06	3.28502e+06	1.85068e+06	1.76445e+06	5.07854e+06	4.05242e+06	3.47544e+06	1.01552e+06	5.46278e+06	4.55608e+06	2.35426e+06	2.02325e+06	6.65424e+06	7.86418e+06	2.24138e+06	2.44802e+06	4.78508e+06	6.00033e+06	2.00914e+06	3.69348e+06	5.69678e+06	4.42384e+06	3.67793e+06	1.79588e+06	5.52674e+06	7.53294e+06	2.04459e+06	1.72599e+06	5.90121e+06	4.10701e+06	3.6784e+06	2.40276e+06	4.69921e+06	4.67609e+06	3.56567e+06	1.77119e+06	6.94617e+06	4.84584e+06	3.26748e+06
tr|Q9VWV6|Q9VWV6_DROME	Q9VWV6	Tsf1	Q9VWV6	FBgn0022355	40	36	2099.65	41	0.219586	Transferrin OS=Drosophila melanogaster GN=Tsf1 PE=3 SV=1	1.10969e+07	8.71294e+06	3.89961e+06	2.47182e+06	7.14534e+06	8.30889e+06	7.19228e+06	1.31276e+06	1.24671e+07	1.58803e+07	6.07195e+06	1.43853e+06	9.7255e+06	8.56075e+06	4.65577e+06	3.39586e+06	1.00076e+07	8.59779e+06	3.25516e+06	3.64595e+06	1.288e+07	6.85623e+06	4.73134e+06	1.9314e+06	8.99735e+06	7.20917e+06	2.66643e+06	2.09696e+06	1.04204e+07	5.8944e+06	6.22535e+06	4.18194e+06	1.22646e+07	1.59238e+07	5.55576e+06	2.92166e+06	6.60095e+06	7.21865e+06	3.92128e+06
tr|A1Z957|A1Z957_DROME	A1Z957	CG17575	A1Z957	FBgn0250842	26	24	2099.29	57	0.731546	CG17575 OS=Drosophila melanogaster GN=CG17575 PE=4 SV=1	1.21385e+07	9.80904e+06	4.37023e+06	2.26946e+06	1.13234e+07	1.02242e+07	8.66829e+06	1.4291e+06	1.97715e+07	1.26394e+07	1.06202e+07	2.66326e+06	1.43883e+07	1.19821e+07	4.19632e+06	3.31153e+06	1.28889e+07	1.19224e+07	4.38911e+06	4.43347e+06	1.70275e+07	1.1105e+07	8.60575e+06	2.19032e+06	1.7938e+07	1.31922e+07	5.00242e+06	3.87986e+06	1.65777e+07	1.15194e+07	9.30232e+06	5.35969e+06	1.3521e+07	1.28685e+07	9.13539e+06	2.24962e+06	1.45521e+07	1.19309e+07	4.49266e+06
tr|A1ZBU8|A1ZBU8_DROME	A1ZBU8	CG18067	A1ZBU8	FBgn0034512	32	31	2082.05	53	2.59626e-08	CG18067 OS=Drosophila melanogaster GN=CG18067 PE=4 SV=1	1.86545e+06	1.22939e+06	817212	2.48512e+06	9.13713e+06	4.41197e+06	3.22544e+06	3.60599e+06	1.6568e+07	6.19017e+06	4.46645e+06	5.03294e+06	1.65914e+06	1.67791e+06	396938	625144	1.98987e+06	2.93954e+06	641993	5.15189e+06	3.62391e+06	4.55722e+06	5.21588e+06	2.50355e+06	3.68209e+06	2.98035e+06	785099	1.38125e+06	5.16502e+06	7.50953e+06	6.13246e+06	4.11408e+06	3.6451e+06	6.54242e+06	3.42765e+06	3.23119e+06	1.22298e+06	420665	575540
tr|Q9W478|Q9W478_DROME	Q9W478	CG3097	Q9W478	FBgn0029804	37	34	2049.59	66	1.37668e-14	CG3097 OS=Drosophila melanogaster GN=CG3097 PE=2 SV=2	6.30387e+06	5.40201e+06	2.96177e+06	1.9885e+06	1.25118e+07	1.09451e+07	9.93385e+06	2.23468e+06	2.14327e+07	1.40384e+07	1.15244e+07	5.64283e+06	4.63243e+06	3.76491e+06	1.64446e+06	1.75912e+06	9.14485e+06	9.85598e+06	4.02938e+06	3.55065e+06	1.12829e+07	1.13776e+07	1.19177e+07	3.86249e+06	5.9816e+06	5.47877e+06	2.3071e+06	2.77486e+06	5.89242e+06	5.10874e+06	3.84059e+06	2.18801e+06	4.34852e+06	4.89782e+06	3.81017e+06	1.65619e+06	3.77214e+06	2.6219e+06	1.49322e+06
sp|Q9VSA3|ACADM_DROME	Q9VSA3	CG12262	Q9VSA3	FBgn0035811	35	33	2013.28	53	0.636084	Probable medium-chain specific acyl-CoA dehydrogenase, mitochondrial OS=Drosophila melanogaster GN=CG12262 PE=1 SV=1	5.79335e+06	4.28221e+06	2.63447e+06	2.25186e+06	5.7917e+06	4.82077e+06	4.80486e+06	2.43051e+06	6.92412e+06	7.64173e+06	4.46137e+06	2.6341e+06	5.44136e+06	4.38028e+06	3.1856e+06	1.88864e+06	5.13825e+06	5.15036e+06	2.63997e+06	2.25502e+06	5.17954e+06	5.94028e+06	3.95997e+06	3.02189e+06	5.97339e+06	6.40024e+06	2.51979e+06	2.12811e+06	5.33869e+06	3.68011e+06	3.46245e+06	2.90507e+06	4.8564e+06	4.07877e+06	3.18837e+06	1.70335e+06	4.9821e+06	4.84914e+06	2.53613e+06
tr|Q9W457|Q9W457_DROME	Q9W457	CG3011	Q9W457	FBgn0029823	33	30	2009.42	66	0.796262	Serine hydroxymethyltransferase OS=Drosophila melanogaster GN=CG3011 PE=2 SV=1	9.16979e+06	6.26538e+06	2.83616e+06	2.21989e+06	8.53908e+06	7.25048e+06	7.91069e+06	1.95201e+06	1.00658e+07	1.13885e+07	6.69519e+06	1.9108e+06	6.10398e+06	5.91692e+06	3.49083e+06	3.02036e+06	7.84366e+06	7.75584e+06	2.91204e+06	6.11671e+06	7.27028e+06	9.7769e+06	4.80678e+06	2.55942e+06	6.40481e+06	7.43025e+06	2.42636e+06	2.31527e+06	7.2394e+06	5.33652e+06	4.13372e+06	5.26931e+06	6.34862e+06	5.14853e+06	4.04448e+06	1.87486e+06	5.4733e+06	5.51322e+06	2.81381e+06
tr|Q8IRH0|Q8IRH0_DROME	Q8IRH0	Psa	Q8IRH0	FBgn0261243	31	30	1930.31	23	1.40359e-09	CG1009-PE, isoform E OS=Drosophila melanogaster GN=Psa PE=2 SV=1	1.48684e+06	1.29788e+06	762172	456403	970235	862927	860326	388635	1.25903e+06	952944	524674	208977	1.76452e+06	1.51062e+06	1.02175e+06	687683	1.37279e+06	1.17584e+06	774739	709970	1.06027e+06	753352	644139	388321	1.75825e+06	1.34568e+06	863102	612627	1.38453e+06	1.01708e+06	820466	634206	1.23795e+06	1.02465e+06	733476	462104	1.88754e+06	1.41269e+06	920816
sp|O16797|RL3_DROME	O16797	RpL3	O16797	FBgn0020910	30	27	1881.39	42	5.73097e-13	60S ribosomal protein L3 OS=Drosophila melanogaster GN=RpL3 PE=1 SV=3	2.82787e+06	2.79715e+06	1.57561e+06	1.38312e+06	2.20836e+06	1.7413e+06	1.67907e+06	835832	2.2879e+06	1.34009e+06	871185	673751	3.57989e+06	3.35195e+06	1.89179e+06	1.92063e+06	2.62369e+06	2.75486e+06	1.5455e+06	2.23872e+06	2.37582e+06	1.48235e+06	1.49485e+06	940579	3.86865e+06	3.10066e+06	1.48982e+06	1.58975e+06	2.84187e+06	2.55708e+06	1.77308e+06	1.93157e+06	2.92384e+06	2.58446e+06	2.28729e+06	1.21822e+06	4.25692e+06	3.42713e+06	1.89055e+06
tr|Q7KMM4|Q7KMM4_DROME	Q7KMM4	BcDNA.GH04962	Q7KMM4	FBgn0027588	32	31	1874.05	29	0.00659013	BcDNA.GH04962 OS=Drosophila melanogaster GN=BcDNA.GH04962 PE=2 SV=1	2.81831e+06	2.49028e+06	1.15071e+06	932024	1.8517e+06	1.72172e+06	1.52027e+06	297064	2.52066e+06	1.95745e+06	1.06419e+06	865349	2.24886e+06	2.55418e+06	1.22851e+06	785669	2.26195e+06	1.8814e+06	1.05602e+06	832727	2.02619e+06	1.77529e+06	1.43135e+06	612264	3.24533e+06	2.362e+06	1.51285e+06	902751	2.44548e+06	1.62803e+06	1.38727e+06	674055	2.26283e+06	1.79763e+06	1.69879e+06	426395	2.3737e+06	2.21404e+06	1.39736e+06
sp|Q9VN14|CONT_DROME	Q9VN14	Cont	Q9VN14	FBgn0037240	30	28	1857.03	24	4.35207e-14	Contactin OS=Drosophila melanogaster GN=Cont PE=1 SV=2	795271	720185	433717	364957	1.82093e+06	1.58736e+06	1.2799e+06	614521	3.96077e+06	2.94941e+06	2.45646e+06	918734	602691	638841	378318	323263	1.65775e+06	1.39279e+06	625477	1.12275e+06	3.01159e+06	1.91092e+06	1.99183e+06	844299	1.01726e+06	485193	426428	393784	1.3231e+06	1.44032e+06	900430	1.03202e+06	1.55818e+06	1.74355e+06	1.32596e+06	953161	528372	451741	297384
tr|X2JKU5|X2JKU5_DROME	X2JKU5	RpS5a	X2JKU5	FBgn0002590	26	23	1848.28	53	0.0208515	Ribosomal protein S5a, isoform B OS=Drosophila melanogaster GN=RpS5a PE=3 SV=1	7.39021e+06	7.38597e+06	3.07916e+06	1.74096e+06	6.80044e+06	5.23534e+06	4.50406e+06	1.55757e+06	7.72277e+06	6.16656e+06	3.81842e+06	1.93021e+06	8.82802e+06	7.95908e+06	3.97161e+06	2.36113e+06	6.13187e+06	5.82864e+06	2.7148e+06	3.92423e+06	7.02211e+06	4.91903e+06	4.62897e+06	1.66989e+06	9.77132e+06	7.62834e+06	3.13533e+06	1.94311e+06	7.3453e+06	5.99619e+06	4.20069e+06	3.59153e+06	6.35386e+06	5.83304e+06	4.98156e+06	1.58877e+06	7.94684e+06	7.82449e+06	3.27105e+06
sp|P38979|RSSA_DROME	P38979	sta	P38979	FBgn0003517	24	23	1820.68	57	0.0084325	40S ribosomal protein SA OS=Drosophila melanogaster GN=sta PE=1 SV=2	5.32051e+07	5.00163e+07	1.6056e+07	1.49296e+07	3.28028e+07	3.92728e+07	3.24819e+07	1.37724e+07	4.86767e+07	4.32199e+07	2.92073e+07	8.0756e+06	5.98911e+07	5.18082e+07	1.72557e+07	1.79997e+07	4.05476e+07	4.48618e+07	1.72375e+07	2.32408e+07	5.08329e+07	3.2536e+07	2.79353e+07	1.09371e+07	7.09633e+07	4.59293e+07	2.03824e+07	2.10734e+07	4.91852e+07	4.07772e+07	2.74493e+07	2.33939e+07	4.65217e+07	3.95356e+07	3.24936e+07	1.38637e+07	5.43484e+07	6.19054e+07	1.94269e+07
tr|Q9VC18|Q9VC18_DROME	Q9VC18	CG11089	Q9VC18	FBgn0039241	29	27	1815.86	55	0.0336283	CG11089 OS=Drosophila melanogaster GN=CG11089 PE=2 SV=1	5.83258e+06	2.60974e+06	1.60312e+06	858814	3.23431e+06	1.90631e+06	2.46097e+06	428263	2.2563e+06	3.77357e+06	1.56518e+06	664906	2.50133e+06	2.54727e+06	2.02215e+06	1.6617e+06	2.66465e+06	2.68306e+06	1.00848e+06	976476	1.69442e+06	3.39398e+06	1.14569e+06	753318	1.67451e+06	3.71931e+06	749337	499038	2.3241e+06	1.02243e+06	1.38789e+06	616279	2.09403e+06	1.39995e+06	880880	707826	1.99785e+06	2.29748e+06	1.56051e+06
sp|Q24319|OST48_DROME	Q24319	Ost48	Q24319	FBgn0014868	31	25	1811.81	66	0.00024603	Dolichyl-diphosphooligosaccharide--protein glycosyltransferase 48 kDa subunit OS=Drosophila melanogaster GN=Ost48 PE=2 SV=2	2.47248e+06	1.95118e+06	1.23864e+06	1.78961e+06	1.79617e+06	1.75701e+06	1.55097e+06	1.20498e+06	1.63525e+06	1.40449e+06	1.11715e+06	661928	2.7514e+06	3.1999e+06	1.28864e+06	1.80158e+06	1.96023e+06	2.06738e+06	1.26044e+06	2.84135e+06	2.58446e+06	997228	1.40157e+06	1.06592e+06	2.44775e+06	2.15582e+06	1.21621e+06	1.09096e+06	2.20443e+06	1.84627e+06	1.61099e+06	2.74886e+06	1.91059e+06	1.29393e+06	1.74971e+06	1.48169e+06	2.48812e+06	2.29589e+06	1.08468e+06
sp|Q9VN25|EIF3A_DROME	Q9VN25	eIF3-S10	Q9VN25	FBgn0037249	33	31	1805.77	30	0.54439	Eukaryotic translation initiation factor 3 subunit A OS=Drosophila melanogaster GN=eIF3-S10 PE=1 SV=1	2.88269e+06	2.03421e+06	966419	521396	2.32977e+06	2.00686e+06	1.6208e+06	524685	3.82437e+06	2.96972e+06	1.66951e+06	781284	2.72599e+06	2.02963e+06	1.01739e+06	1.06362e+06	2.67552e+06	2.07222e+06	844346	928123	2.49523e+06	2.387e+06	1.54904e+06	614783	3.19218e+06	2.27367e+06	909408	1.18197e+06	2.45872e+06	1.65626e+06	1.49719e+06	968605	2.28429e+06	1.91435e+06	1.57436e+06	471687	2.5943e+06	2.31533e+06	829506
tr|Q9W3C4|Q9W3C4_DROME	Q9W3C4	Hexo2	Q9W3C4	FBgn0041629	32	29	1800.84	42	1.94295e-11	Beta-hexosaminidase OS=Drosophila melanogaster GN=Hexo2 PE=2 SV=1	4.31213e+06	3.97217e+06	1.6723e+06	1.83828e+06	5.97754e+06	5.93391e+06	5.59869e+06	1.58179e+06	9.53441e+06	7.62805e+06	5.57478e+06	2.36137e+06	3.19817e+06	2.59437e+06	1.39965e+06	1.15611e+06	5.40941e+06	4.70224e+06	2.02679e+06	3.42834e+06	6.9519e+06	6.18631e+06	5.63484e+06	1.6852e+06	3.16029e+06	2.97377e+06	1.33607e+06	1.0774e+06	3.44485e+06	3.12315e+06	2.64697e+06	3.27088e+06	3.2259e+06	2.9249e+06	2.83416e+06	1.137e+06	2.22882e+06	2.02495e+06	961836
tr|Q9VSW1|Q9VSW1_DROME	Q9VSW1	UGP	Q9VSW1	FBgn0035978	31	29	1791.49	58	0.145512	LD13601p OS=Drosophila melanogaster GN=UGP PE=2 SV=2	7.60162e+06	4.64946e+06	1.84159e+06	2.87824e+06	6.55345e+06	6.04161e+06	6.01958e+06	5.31384e+06	7.26613e+06	4.83004e+06	5.93353e+06	2.06899e+06	4.51679e+06	4.95589e+06	1.93359e+06	2.12832e+06	5.3328e+06	4.76683e+06	1.73399e+06	5.9112e+06	5.28373e+06	6.06415e+06	4.70808e+06	2.17048e+06	4.36621e+06	6.48881e+06	2.14161e+06	2.18189e+06	4.95531e+06	3.37296e+06	3.35016e+06	4.0817e+06	4.09251e+06	3.44666e+06	3.36009e+06	2.81309e+06	3.64765e+06	4.28031e+06	1.88867e+06
tr|Q9W0F7|Q9W0F7_DROME	Q9W0F7	CG9168	Q9W0F7	FBgn0035216	29	29	1790.47	34	1.04195e-05	CG9168-PA OS=Drosophila melanogaster GN=CG9168 PE=4 SV=2	1.97813e+06	1.45462e+06	939350	864140	7.85798e+06	3.17373e+06	3.64284e+06	711123	1.28371e+07	5.29356e+06	3.50445e+06	3.9383e+06	2.5482e+06	1.75785e+06	533583	358266	3.26611e+06	5.12312e+06	1.12774e+06	1.23828e+06	4.78563e+06	8.82288e+06	7.24067e+06	1.51335e+06	3.08566e+06	3.29472e+06	700372	845777	3.47607e+06	3.59758e+06	3.36036e+06	685278	2.21239e+06	3.54774e+06	1.71738e+06	1.04404e+06	1.69678e+06	353095	624174
sp|P41042|RS4_DROME	P41042	RpS4	P41042	FBgn0011284	25	21	1787.61	65	0.00414251	40S ribosomal protein S4 OS=Drosophila melanogaster GN=RpS4 PE=1 SV=2	7.55526e+06	5.16514e+06	2.1894e+06	1.58254e+06	5.28327e+06	3.92918e+06	3.65129e+06	1.07536e+06	7.36097e+06	5.90968e+06	2.48466e+06	1.32527e+06	8.41687e+06	6.43374e+06	2.81966e+06	2.24029e+06	6.76244e+06	5.73022e+06	2.34557e+06	2.67808e+06	5.49736e+06	4.97769e+06	3.90556e+06	1.46734e+06	8.12559e+06	6.24643e+06	2.02356e+06	2.02804e+06	6.88389e+06	5.63296e+06	3.70781e+06	2.95215e+06	6.71895e+06	5.3241e+06	3.83195e+06	1.79222e+06	8.37903e+06	6.16249e+06	3.44616e+06
tr|M9PC99|M9PC99_DROME	M9PC99	Sec24CD	M9PC99	FBgn0262126	28	26	1760.82	20	0.00204556	Sec24CD ortholog, isoform C OS=Drosophila melanogaster GN=Sec24CD PE=4 SV=1	4.34409e+06	4.07284e+06	1.50767e+06	1.1785e+06	3.39193e+06	2.65039e+06	2.23446e+06	817873	4.10799e+06	3.9504e+06	1.74091e+06	494989	5.99446e+06	5.02679e+06	1.9153e+06	1.42727e+06	3.27758e+06	3.21891e+06	1.30492e+06	2.66039e+06	4.11823e+06	2.61971e+06	2.15009e+06	718892	7.21034e+06	4.53059e+06	1.49311e+06	1.4324e+06	4.75841e+06	4.05517e+06	2.4287e+06	2.60116e+06	4.36885e+06	3.68239e+06	2.88418e+06	946647	5.7486e+06	5.79782e+06	1.95659e+06
tr|Q4V3Y4|Q4V3Y4_DROME	Q4V3Y4	antr	Q4V3Y4	FBgn0050488	24	23	1743.72	41	6.18949e-13	CG30488 OS=Drosophila melanogaster GN=antr PE=2 SV=1	5.48485e+06	5.10278e+06	3.59245e+06	3.89619e+06	1.10067e+07	8.4861e+06	7.58491e+06	5.33908e+06	1.9727e+07	1.36115e+07	1.03049e+07	5.2946e+06	4.41308e+06	4.12072e+06	2.02904e+06	1.17467e+06	7.37206e+06	7.32726e+06	4.25242e+06	7.56121e+06	1.42991e+07	1.00492e+07	8.61429e+06	4.8293e+06	6.18899e+06	4.91026e+06	2.56033e+06	1.37057e+06	6.02394e+06	5.30637e+06	4.05043e+06	5.01019e+06	5.12725e+06	5.46106e+06	3.95927e+06	3.03364e+06	3.21739e+06	2.34274e+06	1.4742e+06
tr|Q9V9W3|Q9V9W3_DROME	Q9V9W3	RpL6	Q9V9W3	FBgn0039857	29	26	1742.37	58	8.9225e-08	RE08669p OS=Drosophila melanogaster GN=RpL6 PE=2 SV=1	2.1853e+06	1.906e+06	1.04984e+06	912952	1.62987e+06	1.50681e+06	1.40653e+06	649472	1.88264e+06	1.80618e+06	924073	509241	3.32016e+06	3.2012e+06	1.21718e+06	1.09901e+06	1.95623e+06	1.70828e+06	1.02745e+06	1.75414e+06	2.14384e+06	1.16666e+06	1.23049e+06	639978	2.63842e+06	2.35925e+06	978382	1.02884e+06	1.97415e+06	1.77464e+06	1.38101e+06	1.86131e+06	2.25518e+06	1.5027e+06	1.69514e+06	1.00993e+06	3.19344e+06	2.64378e+06	1.041e+06
tr|Q8MST5|Q8MST5_DROME	Q8MST5	betaTub97EF	Q8MST5	FBgn0003890	26	13	1721.44	54	0.472592	Beta-Tubulin at 97EF, isoform B OS=Drosophila melanogaster GN=betaTub97EF PE=2 SV=1	3.12918e+06	2.35357e+06	957272	924832	2.61947e+06	2.07661e+06	2.46088e+06	893984	3.66174e+06	3.66912e+06	1.88125e+06	689995	2.94682e+06	2.6739e+06	1.12259e+06	856887	2.55435e+06	2.20482e+06	950589	1.43435e+06	3.54377e+06	2.25492e+06	2.20891e+06	669173	2.70171e+06	2.83343e+06	993499	634297	2.78729e+06	2.06777e+06	1.7409e+06	1.44699e+06	2.80133e+06	2.74697e+06	2.17808e+06	733666	2.39849e+06	2.17581e+06	1.19222e+06
sp|Q94523|SDHA_DROME	Q94523	SdhA	Q94523	FBgn0261439	26	25	1717.28	43	0.00967003	Succinate dehydrogenase [ubiquinone] flavoprotein subunit, mitochondrial OS=Drosophila melanogaster GN=SdhA PE=2 SV=3	3.8018e+06	3.45214e+06	1.20674e+06	1.01044e+06	4.75795e+06	3.27902e+06	3.05763e+06	1.15634e+06	5.8785e+06	4.44714e+06	1.86592e+06	1.58121e+06	5.11312e+06	5.15311e+06	1.50554e+06	1.84039e+06	4.6618e+06	5.88964e+06	1.41854e+06	1.8349e+06	4.16644e+06	5.26288e+06	3.73228e+06	1.31153e+06	5.4387e+06	5.31263e+06	1.29089e+06	1.77101e+06	5.96926e+06	5.17065e+06	4.31719e+06	1.40147e+06	5.30442e+06	6.30403e+06	3.5244e+06	1.32553e+06	5.72118e+06	3.2234e+06	2.59664e+06
sp|Q8I0G5-3|COPG_DROME	Q8I0G5	gammaCop	Q8I0G5-3	FBgn0028968	27	26	1715.22	40	9.26949e-06	Isoform C of Coatomer subunit gamma OS=Drosophila melanogaster GN=gammaCop	2.9368e+06	2.70064e+06	850041	826225	1.91718e+06	1.71179e+06	1.54355e+06	457627	2.45104e+06	1.62019e+06	1.01351e+06	475190	4.21872e+06	3.78341e+06	1.05739e+06	1.28174e+06	2.51606e+06	2.4205e+06	995214	1.6053e+06	2.54415e+06	1.68135e+06	1.45627e+06	494069	3.96735e+06	2.67549e+06	1.09689e+06	957609	2.732e+06	2.3496e+06	1.72369e+06	1.56534e+06	2.39696e+06	2.63852e+06	1.69081e+06	536008	4.12484e+06	3.46776e+06	1.61173e+06
tr|A1Z992|A1Z992_DROME	A1Z992	AGBE	A1Z992	FBgn0053138	23	22	1699.14	45	0.726336	CG33138 OS=Drosophila melanogaster GN=AGBE PE=4 SV=1	7.16571e+06	3.89601e+06	1.61865e+06	835744	4.99084e+06	3.18898e+06	5.04271e+06	481453	4.579e+06	6.98851e+06	3.19206e+06	1.10193e+06	3.45114e+06	3.34502e+06	2.721e+06	2.21418e+06	4.00187e+06	4.15492e+06	1.35636e+06	1.30872e+06	2.8776e+06	6.60949e+06	2.87072e+06	1.03329e+06	2.28506e+06	6.59363e+06	874382	605930	3.7445e+06	1.93195e+06	2.18391e+06	705296	2.83005e+06	3.03159e+06	1.49664e+06	732136	2.6486e+06	2.47335e+06	1.56074e+06
tr|Q9VLT3|Q9VLT3_DROME	Q9VLT3	Mcr	Q9VLT3	FBgn0267488	29	26	1692.89	18	2.67162e-07	LD23292p OS=Drosophila melanogaster GN=Mcr PE=2 SV=1	1.51681e+06	1.21622e+06	646567	461766	1.54648e+06	1.79541e+06	1.61145e+06	293830	3.14213e+06	2.76983e+06	1.93622e+06	767978	1.194e+06	1.15006e+06	678102	533950	1.70574e+06	1.52747e+06	897319	811587	3.00843e+06	2.54024e+06	2.19717e+06	733023	1.24843e+06	1.15815e+06	599929	499214	1.61182e+06	1.82824e+06	1.29796e+06	872381	2.50319e+06	2.3815e+06	2.04323e+06	731193	1.13083e+06	1.25906e+06	630113
sp|P20432|GSTT1_DROME	P20432	GstD1	P20432	FBgn0001149	25	22	1681.68	74	0.0335935	Glutathione S-transferase 1-1 OS=Drosophila melanogaster GN=GstD1 PE=1 SV=1	1.15571e+07	8.18262e+06	2.96875e+06	1.94928e+06	9.99155e+06	6.39588e+06	5.63542e+06	1.68916e+06	1.10512e+07	8.0711e+06	6.07255e+06	2.88981e+06	1.04217e+07	9.39708e+06	4.11338e+06	3.3195e+06	9.27077e+06	8.18601e+06	3.65646e+06	6.60646e+06	9.68853e+06	1.01406e+07	7.8099e+06	2.17255e+06	9.22184e+06	9.99285e+06	3.09273e+06	1.84459e+06	9.52798e+06	8.2949e+06	6.4557e+06	5.45709e+06	9.42385e+06	9.99682e+06	9.04498e+06	2.63516e+06	8.50453e+06	8.72788e+06	3.84014e+06
sp|Q9W401|CISY_DROME	Q9W401	kdn	Q9W401	FBgn0261955	28	26	1673.08	50	0.523243	Probable citrate synthase, mitochondrial OS=Drosophila melanogaster GN=kdn PE=2 SV=1	8.38075e+06	5.12507e+06	1.85886e+06	1.3271e+06	5.42977e+06	4.67576e+06	4.34741e+06	717925	4.71591e+06	3.30579e+06	3.52471e+06	2.76818e+06	4.93989e+06	5.50859e+06	1.15457e+06	3.48746e+06	5.24124e+06	5.4275e+06	2.10578e+06	1.13277e+06	2.53336e+06	7.66122e+06	3.39632e+06	1.39311e+06	4.46072e+06	7.56855e+06	2.4371e+06	2.52703e+06	5.57369e+06	3.49325e+06	3.38017e+06	1.28674e+06	3.81922e+06	5.74742e+06	2.66453e+06	902996	5.10696e+06	4.34521e+06	3.49576e+06
sp|O18404|HCD2_DROME	O18404	scu	O18404	FBgn0021765	25	25	1661.8	71	0.308402	3-hydroxyacyl-CoA dehydrogenase type-2 OS=Drosophila melanogaster GN=scu PE=1 SV=1	1.37654e+07	6.76773e+06	3.5336e+06	2.61475e+06	1.23992e+07	7.88945e+06	7.96784e+06	2.08673e+06	1.39176e+07	1.42303e+07	6.57776e+06	3.64217e+06	1.12325e+07	8.8722e+06	4.83421e+06	5.93e+06	1.01543e+07	1.13442e+07	3.5469e+06	4.43224e+06	1.03786e+07	1.44351e+07	7.40265e+06	2.7637e+06	9.61234e+06	1.28199e+07	2.84816e+06	3.35455e+06	1.09645e+07	7.30169e+06	6.94023e+06	3.49586e+06	9.64954e+06	9.29633e+06	5.7072e+06	2.51219e+06	9.07406e+06	7.26349e+06	5.66079e+06
tr|Q9VUC1|Q9VUC1_DROME	Q9VUC1	Hsc70Cb	Q9VUC1	FBgn0026418	30	27	1645.05	37	0.000124116	CG6603-PA, isoform A OS=Drosophila melanogaster GN=Hsc70Cb PE=2 SV=1	1.8788e+06	1.88275e+06	867431	630358	1.94108e+06	1.31201e+06	1.38468e+06	492822	2.15733e+06	2.28242e+06	1.48276e+06	432369	2.31224e+06	2.22975e+06	1.18755e+06	816311	1.80901e+06	1.82526e+06	928436	1.43424e+06	2.15633e+06	1.3459e+06	1.4142e+06	602572	1.98869e+06	1.96594e+06	753795	566691	2.14761e+06	2.00658e+06	1.56907e+06	1.28029e+06	1.89345e+06	2.01549e+06	1.56841e+06	629021	2.42197e+06	2.20212e+06	1.00833e+06
sp|P31009|RS2_DROME	P31009	RpS2	P31009	FBgn0004867	28	26	1641.73	57	0.000161577	40S ribosomal protein S2 OS=Drosophila melanogaster GN=RpS2 PE=1 SV=2	2.47835e+06	2.27645e+06	1.18148e+06	893122	2.1933e+06	2.14939e+06	2.15721e+06	760262	2.51298e+06	2.28285e+06	2.2777e+06	797665	2.55832e+06	3.4933e+06	1.27852e+06	1.24265e+06	2.42407e+06	2.30711e+06	1.24848e+06	1.96145e+06	2.70191e+06	1.74179e+06	2.2337e+06	777278	2.90199e+06	2.7344e+06	1.17018e+06	998848	2.42716e+06	1.94789e+06	1.30278e+06	1.4776e+06	1.92085e+06	1.59879e+06	1.91174e+06	751539	2.85427e+06	2.91691e+06	1.42958e+06
tr|E1JJM9|E1JJM9_DROME	E1JJM9	RpS15Aa	E1JJM9	FBgn0010198	29	24	1636.51	85	0.00162797	Ribosomal protein S15Aa, isoform F OS=Drosophila melanogaster GN=RpS15Aa PE=3 SV=1	9.43612e+06	8.38886e+06	2.66988e+06	1.93527e+06	6.30734e+06	6.77257e+06	4.93199e+06	1.65174e+06	9.42538e+06	8.87186e+06	3.82805e+06	1.26811e+06	1.11217e+07	9.22239e+06	3.8238e+06	3.60984e+06	7.60908e+06	7.31345e+06	2.52822e+06	3.21001e+06	7.98438e+06	6.47102e+06	4.23338e+06	1.22391e+06	1.19687e+07	8.39201e+06	4.52248e+06	3.9519e+06	9.04894e+06	6.66344e+06	4.26871e+06	3.71716e+06	8.43096e+06	6.91932e+06	5.43347e+06	1.89795e+06	1.2649e+07	1.19089e+07	4.24309e+06
tr|Q8IPE8|Q8IPE8_DROME	Q8IPE8	Mtpalpha	Q8IPE8	FBgn0028479	29	28	1633.9	44	0.0063903	CG4389-PB, isoform B OS=Drosophila melanogaster GN=Mtpalpha PE=3 SV=1	6.38073e+06	4.40584e+06	2.25564e+06	2.27645e+06	5.01116e+06	3.79513e+06	4.50617e+06	1.38418e+06	4.93955e+06	3.76322e+06	3.35237e+06	1.72423e+06	4.80431e+06	4.38723e+06	2.2494e+06	2.42486e+06	4.41203e+06	5.04719e+06	2.54429e+06	1.98084e+06	3.88544e+06	5.98465e+06	3.89516e+06	1.77378e+06	4.8932e+06	5.0957e+06	2.54195e+06	2.43763e+06	5.31782e+06	4.10854e+06	3.37309e+06	1.9622e+06	4.72555e+06	4.9867e+06	3.47124e+06	1.66286e+06	4.24275e+06	3.58124e+06	3.14225e+06
sp|P84040|H4_DROME	P84040	His4	P84040	FBgn0001200	25	25	1622.15	66	0.167798	Histone H4 OS=Drosophila melanogaster GN=His4 PE=1 SV=2	8.05091e+06	7.58103e+06	3.14245e+06	3.66219e+06	9.57162e+06	7.32906e+06	7.1225e+06	2.63649e+06	1.0816e+07	8.2504e+06	7.05267e+06	2.98516e+06	9.99737e+06	7.40457e+06	3.53287e+06	3.61217e+06	9.64963e+06	7.38959e+06	3.4386e+06	6.7509e+06	9.80352e+06	8.32166e+06	8.25141e+06	2.77639e+06	8.11811e+06	7.38219e+06	3.29778e+06	2.84737e+06	8.80924e+06	7.84437e+06	6.2336e+06	6.68819e+06	7.9131e+06	7.57834e+06	6.81755e+06	3.61396e+06	8.4199e+06	6.63946e+06	4.13649e+06
tr|Q9VP95|Q9VP95_DROME	Q9VP95	Sems	Q9VP95	FBgn0037036	24	21	1620.54	80	2.05088e-11	CG10586-PA OS=Drosophila melanogaster GN=Sems PE=3 SV=1	2.1411e+06	1.80546e+06	1.59536e+06	1.276e+06	4.48073e+06	4.7434e+06	3.78789e+06	1.80666e+06	8.82936e+06	5.2708e+06	5.54125e+06	2.3238e+06	2.38167e+06	1.69996e+06	778673	585166	3.24445e+06	2.61934e+06	2.053e+06	2.83309e+06	6.27762e+06	3.56535e+06	3.93858e+06	1.93111e+06	3.23305e+06	2.31296e+06	1.37234e+06	951101	2.79698e+06	2.38297e+06	1.46931e+06	1.88492e+06	2.42695e+06	2.0905e+06	2.25524e+06	1.23637e+06	1.79422e+06	829675	836441
sp|Q9VUY9|PGM_DROME	Q9VUY9	Pgm	Q9VUY9	FBgn0003076	29	28	1620.42	47	2.79957e-06	Phosphoglucomutase OS=Drosophila melanogaster GN=Pgm PE=1 SV=1	9.23807e+06	8.00786e+06	5.37851e+06	2.71614e+06	1.24824e+07	1.10827e+07	1.45722e+07	2.76204e+06	2.91998e+07	2.42113e+07	1.31679e+07	6.20479e+06	7.15592e+06	5.41149e+06	1.12691e+06	2.75596e+06	1.06316e+07	1.10138e+07	4.85102e+06	3.72962e+06	1.36118e+07	1.6284e+07	1.29485e+07	4.35303e+06	7.88573e+06	8.35462e+06	2.87667e+06	3.20016e+06	8.20049e+06	7.78314e+06	5.90869e+06	2.60456e+06	6.2694e+06	7.69412e+06	5.21432e+06	1.82083e+06	6.18634e+06	4.30754e+06	2.30599e+06
sp|Q9VNE9|RL13A_DROME	Q9VNE9	RpL13A	Q9VNE9	FBgn0037351	30	27	1612.86	79	6.40528e-07	60S ribosomal protein L13a OS=Drosophila melanogaster GN=RpL13A PE=1 SV=1	2.76152e+06	2.41075e+06	1.42403e+06	770767	2.2028e+06	1.67641e+06	1.36973e+06	459907	2.48248e+06	2.12924e+06	899716	726619	4.30515e+06	3.52858e+06	1.69113e+06	1.17427e+06	2.8093e+06	2.27696e+06	1.34324e+06	1.04249e+06	2.39662e+06	2.10172e+06	1.44912e+06	779769	3.37558e+06	2.82337e+06	1.39345e+06	1.03848e+06	2.66528e+06	2.57185e+06	1.82677e+06	1.05503e+06	2.78084e+06	2.38432e+06	1.64937e+06	895531	4.06651e+06	2.6803e+06	1.7379e+06
tr|Q8MLV0|Q8MLV0_DROME	Q8MLV0	CG30395	Q8MLV0	FBgn0050395	25	24	1608.01	16	3.19199e-05	CG30395 OS=Drosophila melanogaster GN=CG30395 PE=4 SV=2	5.21614e+06	4.40275e+06	1.86202e+06	1.9563e+06	4.045e+06	9.86908e+06	5.3328e+06	3.15177e+06	9.44491e+06	5.67317e+06	7.99774e+06	2.14562e+06	3.71076e+06	3.86378e+06	1.04986e+06	2.29232e+06	3.67693e+06	5.1239e+06	1.86529e+06	3.94465e+06	9.27251e+06	4.33921e+06	3.6749e+06	1.73225e+06	4.8436e+06	4.06937e+06	2.04933e+06	2.48262e+06	4.21427e+06	2.97123e+06	1.87909e+06	2.42244e+06	3.01336e+06	2.37862e+06	3.63877e+06	1.53937e+06	2.43632e+06	2.98253e+06	1.16367e+06
sp|Q9V3G1|RL8_DROME	Q9V3G1	RpL8	Q9V3G1	FBgn0261602	26	26	1604.48	68	1.96378e-06	60S ribosomal protein L8 OS=Drosophila melanogaster GN=RpL8 PE=1 SV=1	6.34454e+06	5.0302e+06	2.52632e+06	1.56302e+06	3.87375e+06	3.99224e+06	3.33773e+06	885180	5.83347e+06	4.61815e+06	2.6688e+06	1.38968e+06	7.41535e+06	6.79257e+06	3.35856e+06	2.44289e+06	4.62778e+06	4.25194e+06	2.87267e+06	2.78152e+06	5.95928e+06	3.59205e+06	3.55759e+06	1.43354e+06	6.85426e+06	6.58622e+06	2.91475e+06	2.12709e+06	4.87275e+06	4.50555e+06	3.40054e+06	2.64812e+06	5.12198e+06	4.23969e+06	4.14149e+06	1.33846e+06	6.78237e+06	5.97244e+06	3.49267e+06
tr|Q4V6H2|Q4V6H2_DROME	Q4V6H2	CG15116	Q4V6H2	FBgn0034415	22	19	1599.49	95	0.0024877	Glutathione peroxidase OS=Drosophila melanogaster GN=CG15116 PE=2 SV=1	2.71669e+07	2.48625e+07	1.0659e+07	6.79165e+06	1.4083e+07	1.23564e+07	1.47616e+07	4.15437e+06	1.33361e+07	1.15524e+07	9.15051e+06	4.11628e+06	2.79907e+07	2.60004e+07	8.27801e+06	3.51294e+06	1.7096e+07	1.54559e+07	7.01137e+06	6.9436e+06	1.40012e+07	1.24926e+07	1.0536e+07	2.16606e+06	2.99205e+07	2.57289e+07	6.1769e+06	4.80141e+06	2.2462e+07	2.0674e+07	1.41665e+07	5.82293e+06	1.95144e+07	1.88349e+07	1.6832e+07	3.77027e+06	2.60768e+07	2.80225e+07	6.76045e+06
tr|Q7K4Q9|Q7K4Q9_DROME	Q7K4Q9	Hmgs	Q7K4Q9	FBgn0010611	28	26	1594.64	49	0.0299119	HMG coenzyme A synthase, isoform A OS=Drosophila melanogaster GN=Hmgs PE=2 SV=1	6.09923e+06	5.06103e+06	1.98439e+06	1.27293e+06	5.0261e+06	4.33066e+06	3.35771e+06	883074	6.84018e+06	6.08951e+06	2.67206e+06	1.72985e+06	8.83044e+06	7.81402e+06	2.16354e+06	2.18855e+06	6.08984e+06	6.64474e+06	1.91779e+06	2.24586e+06	6.99466e+06	5.4237e+06	3.65383e+06	1.30958e+06	7.4278e+06	6.46577e+06	1.95992e+06	2.06017e+06	6.69434e+06	5.22876e+06	4.40444e+06	1.96774e+06	4.88238e+06	5.17661e+06	2.9764e+06	1.07992e+06	8.36985e+06	5.93505e+06	2.9618e+06
tr|Q59E59|Q59E59_DROME	Q59E59	zip	Q59E59	FBgn0265434	28	27	1590.51	18	0.847978	Zipper, isoform D OS=Drosophila melanogaster GN=zip PE=4 SV=1	6.41298e+06	4.88446e+06	2.08708e+06	1.42017e+06	1.6011e+07	4.90175e+06	4.2961e+06	899621	1.6509e+07	7.004e+06	3.57058e+06	5.06231e+06	1.26302e+07	8.9041e+06	1.20257e+06	1.52744e+06	5.70583e+06	1.11226e+07	2.03988e+06	1.96006e+06	6.07274e+06	1.63002e+07	1.24036e+07	1.94079e+06	1.05826e+07	1.32011e+07	1.81424e+06	1.86385e+06	1.14064e+07	1.65524e+07	9.53458e+06	1.49154e+06	5.96331e+06	1.47562e+07	4.04892e+06	1.97326e+06	9.9548e+06	2.83865e+06	3.00266e+06
tr|Q9VFF0|Q9VFF0_DROME	Q9VFF0	UQCR-C1	Q9VFF0	FBgn0038271	26	25	1580.2	61	0.561412	CG3731, isoform A OS=Drosophila melanogaster GN=UQCR-C1 PE=2 SV=2	4.98334e+06	3.74293e+06	2.40403e+06	1.76455e+06	5.63204e+06	2.85989e+06	3.73061e+06	1.35807e+06	5.36853e+06	2.82861e+06	3.89546e+06	1.46567e+06	4.5281e+06	4.30454e+06	596678	754595	4.51491e+06	4.81895e+06	2.39946e+06	1.51028e+06	2.91718e+06	5.69643e+06	4.55139e+06	701970	4.19463e+06	4.82052e+06	737454	693945	5.0301e+06	4.65803e+06	3.35107e+06	673237	3.36977e+06	3.94355e+06	2.77296e+06	769483	4.28043e+06	2.97345e+06	1.04032e+06
tr|Q9VGZ3|Q9VGZ3_DROME	Q9VGZ3	Irp-1B	Q9VGZ3	FBgn0024957	26	25	1578.99	40	0.483001	Aconitate hydratase OS=Drosophila melanogaster GN=Irp-1B PE=3 SV=1	9.83714e+06	5.71103e+06	3.3552e+06	1.95159e+06	7.82362e+06	5.27209e+06	5.68592e+06	738587	9.73056e+06	9.45712e+06	3.50787e+06	1.69147e+06	8.10242e+06	5.76521e+06	2.67868e+06	3.40861e+06	6.53516e+06	8.43647e+06	2.21282e+06	1.91506e+06	5.80364e+06	7.99733e+06	4.10799e+06	1.8904e+06	8.22507e+06	1.07863e+07	2.39973e+06	2.87292e+06	8.04454e+06	6.03489e+06	4.71325e+06	1.88596e+06	4.78385e+06	6.35708e+06	3.09044e+06	1.77237e+06	8.29112e+06	5.08802e+06	3.70139e+06
sp|P22465|ANX10_DROME	P22465	AnxB10	P22465	FBgn0000084	23	23	1578.74	60	0.00151941	Annexin B10 OS=Drosophila melanogaster GN=AnxB10 PE=2 SV=3	4.81558e+06	4.69588e+06	1.52049e+06	1.20931e+06	3.77479e+06	3.06648e+06	3.29241e+06	908562	5.01565e+06	4.77902e+06	3.60544e+06	1.06573e+06	5.71913e+06	5.32609e+06	1.70488e+06	2.03491e+06	3.80614e+06	4.28935e+06	1.52216e+06	2.1897e+06	4.58063e+06	3.40983e+06	3.03877e+06	1.11404e+06	4.45456e+06	4.56038e+06	1.69615e+06	1.49564e+06	5.47741e+06	5.21315e+06	3.08997e+06	2.60182e+06	5.68612e+06	5.51871e+06	3.73255e+06	1.36655e+06	5.40683e+06	4.84084e+06	1.4992e+06
tr|Q9VSM6|Q9VSM6_DROME	Q9VSM6	S-Lap1	Q9VSM6	FBgn0035915	29	25	1570.48	55	0.647552	AT03383p OS=Drosophila melanogaster GN=S-Lap1 PE=2 SV=2	917817	998831	168747	83838.3	812272	418139	261826	86205.9	1.12012e+06	841816	491597	147728	781990	360064	308125	146086	2.45705e+06	760054	146685	165729	625538	832275	340435	133440	604642	699347	167816	81098.1	935498	582741	3.02215e+06	140347	879969	5.76044e+06	574410	92704.5	737355	507477	226675
sp|Q8MSS1|LVA_DROME	Q8MSS1	lva	Q8MSS1	FBgn0029688	32	26	1569.14	14	0.967289	Protein lava lamp OS=Drosophila melanogaster GN=lva PE=1 SV=2	1.03555e+06	986440	432180	579504	1.03514e+06	1.03726e+06	959470	564893	1.33059e+06	1.09483e+06	987208	432124	1.04343e+06	961175	484934	496790	1.07595e+06	823295	522751	1.13568e+06	1.21161e+06	791289	763209	449397	1.17574e+06	859591	509557	519028	878908	959450	715663	935438	880495	955325	835710	413716	923417	1.03789e+06	390131
tr|Q9W129|Q9W129_DROME	Q9W129	CG3640	Q9W129	FBgn0035042	21	20	1568.5	63	5.26165e-07	CG3640 OS=Drosophila melanogaster GN=CG3640 PE=4 SV=1	3.22903e+06	2.4927e+06	1.26999e+06	406179	4.32883e+06	8.66149e+06	1.05066e+07	2.08849e+06	1.41167e+07	1.46902e+07	2.02093e+07	2.63797e+06	1.70792e+06	1.25505e+06	1.07853e+06	1.09496e+06	7.47936e+06	3.28411e+06	2.95578e+06	2.08883e+06	1.81058e+07	5.11489e+06	5.47326e+06	998780	1.9343e+06	1.72662e+06	1.32481e+06	455269	3.5e+06	1.34966e+06	1.97176e+06	1.26017e+06	3.40064e+06	2.16531e+06	3.15713e+06	571895	1.33021e+06	1.23736e+06	901792
tr|E1JHG2|E1JHG2_DROME	E1JHG2	Sfp33A3	E1JHG2	FBgn0259964	29	29	1567.51	61	4.12445e-08	Seminal fluid protein 33A3 OS=Drosophila melanogaster GN=Sfp33A3 PE=4 SV=1	4.96249e+06	3.44615e+06	2.50518e+06	4.4765e+06	1.02004e+07	1.07517e+07	7.25537e+06	5.76537e+06	2.28627e+07	9.69133e+06	9.79807e+06	6.03579e+06	3.98482e+06	3.32924e+06	1.17449e+06	428062	7.27667e+06	8.24139e+06	3.01622e+06	1.20881e+07	1.25771e+07	8.37355e+06	9.40341e+06	4.15481e+06	6.7087e+06	5.5141e+06	2.55452e+06	607356	5.73813e+06	6.37655e+06	4.82584e+06	7.58e+06	3.85293e+06	5.1578e+06	4.06776e+06	2.95853e+06	2.91142e+06	1.91594e+06	1.13749e+06
sp|Q9VA91|RS7_DROME	Q9VA91	RpS7	Q9VA91	FBgn0039757	31	29	1555.27	76	0.0189634	40S ribosomal protein S7 OS=Drosophila melanogaster GN=RpS7 PE=1 SV=1	7.12811e+06	5.7894e+06	2.90435e+06	4.40849e+06	3.24486e+06	3.56724e+06	5.40174e+06	6.55262e+06	3.19915e+06	3.02391e+06	4.66846e+06	1.29887e+06	4.12977e+06	5.32965e+06	1.41487e+06	2.19827e+06	6.53134e+06	4.1109e+06	2.30611e+06	5.31311e+06	3.97238e+06	3.67564e+06	4.26125e+06	2.55482e+06	4.51273e+06	4.21332e+06	1.82211e+06	1.46242e+06	4.12343e+06	3.08236e+06	3.00935e+06	3.83548e+06	5.00399e+06	4.24597e+06	4.89545e+06	2.00739e+06	4.74447e+06	6.01211e+06	1.02471e+06
sp|P02283|H2B_DROME	P02283	His2B	P02283	FBgn0001198	23	22	1554.5	67	0.924592	Histone H2B OS=Drosophila melanogaster GN=His2B PE=1 SV=2	2.59216e+06	2.49781e+06	1.96909e+06	8.89848e+06	3.20005e+06	3.13721e+06	3.05504e+06	8.77138e+06	3.68198e+06	2.5362e+06	2.35711e+06	1.60205e+06	2.58163e+06	2.97645e+06	2.15412e+06	3.28783e+06	3.43656e+06	2.63672e+06	2.16294e+06	1.13337e+07	4.34078e+06	1.89279e+06	2.78878e+06	3.56135e+06	3.89804e+06	2.38571e+06	2.1562e+06	3.57049e+06	3.05458e+06	4.07634e+06	2.46493e+06	1.05786e+07	3.30578e+06	2.67039e+06	3.13876e+06	6.61674e+06	2.76701e+06	2.94293e+06	1.913e+06
tr|Q9VVU1|Q9VVU1_DROME	Q9VVU1	CG3902-RA	Q9VVU1	FBgn0036824	22	18	1553.99	53	0.0739075	CG3902-PA OS=Drosophila melanogaster GN=CG3902-RA PE=2 SV=1	6.16327e+06	3.48345e+06	1.69482e+06	1.29921e+06	4.38126e+06	3.89799e+06	4.62608e+06	1.27456e+06	4.45698e+06	3.95199e+06	4.4854e+06	2.71884e+06	3.00034e+06	3.52111e+06	626066	1.44216e+06	4.03352e+06	5.34214e+06	1.44723e+06	1.62469e+06	3.07397e+06	8.299e+06	3.07596e+06	962461	2.44338e+06	5.12349e+06	617388	868214	3.92972e+06	1.94855e+06	2.29704e+06	496530	2.7837e+06	3.19731e+06	1.74714e+06	593285	2.20484e+06	2.49117e+06	1.07681e+06
sp|P17704|RS17_DROME	P17704	RpS17	P17704	FBgn0005533	25	23	1544.1	77	5.03377e-10	40S ribosomal protein S17 OS=Drosophila melanogaster GN=RpS17 PE=1 SV=2	8.35598e+06	6.09764e+06	3.6174e+06	2.83596e+06	4.62144e+06	4.48615e+06	3.83574e+06	1.71776e+06	5.88165e+06	5.18236e+06	2.97256e+06	1.51759e+06	8.42411e+06	6.98027e+06	3.73391e+06	3.81013e+06	5.93469e+06	5.39198e+06	3.10721e+06	4.42463e+06	6.8674e+06	4.64097e+06	3.65983e+06	1.87015e+06	9.62436e+06	6.28966e+06	3.56226e+06	2.76418e+06	6.57128e+06	5.20456e+06	3.83198e+06	4.06882e+06	6.31441e+06	5.74763e+06	4.33592e+06	2.80109e+06	8.70902e+06	8.11461e+06	3.83571e+06
sp|O61231|RL10_DROME	O61231	RpL10	O61231	FBgn0024733	31	27	1539.04	65	2.048e-05	60S ribosomal protein L10 OS=Drosophila melanogaster GN=RpL10 PE=1 SV=1	3.41563e+06	2.76964e+06	1.66759e+06	1.00003e+06	2.48051e+06	3.12109e+06	1.52027e+06	450667	4.02809e+06	2.23425e+06	1.24238e+06	781805	4.81105e+06	4.5584e+06	2.01996e+06	1.34051e+06	2.56369e+06	2.44812e+06	1.62949e+06	1.46437e+06	3.16188e+06	2.05747e+06	2.09814e+06	1.18425e+06	4.47451e+06	3.86271e+06	2.18768e+06	1.10719e+06	3.3242e+06	2.46022e+06	1.97859e+06	1.30994e+06	3.11599e+06	2.74886e+06	2.2713e+06	1.06334e+06	4.75944e+06	3.13547e+06	2.20639e+06
sp|Q9V8R9|41_DROME	Q9V8R9	cora	Q9V8R9	FBgn0010434	27	25	1527.67	22	7.65811e-07	Protein 4.1 homolog OS=Drosophila melanogaster GN=cora PE=1 SV=1	1.14736e+06	848811	419778	387066	1.49497e+06	1.30466e+06	950571	436245	2.44573e+06	1.97623e+06	1.47323e+06	611359	1.04857e+06	1.06237e+06	564809	585499	1.75678e+06	1.52932e+06	606793	870995	2.58077e+06	1.8289e+06	1.5573e+06	535123	1.27983e+06	818294	471707	448399	1.64107e+06	1.64354e+06	834218	789317	2.51554e+06	2.07857e+06	1.45011e+06	580298	1.12555e+06	969353	579734
tr|Q7JYW9|Q7JYW9_DROME	Q7JYW9	Hex-C	Q7JYW9	FBgn0001187	27	24	1525.98	58	0.0179444	Hexokinase OS=Drosophila melanogaster GN=Hex-C PE=2 SV=1	4.79529e+06	1.68771e+06	734595	492286	2.2834e+06	916383	1.1491e+06	317379	1.35767e+06	1.84404e+06	712955	342072	2.55939e+06	1.90167e+06	1.6785e+06	1.16033e+06	1.99735e+06	2.04875e+06	496270	619966	1.09382e+06	2.70539e+06	749441	381304	1.15642e+06	3.02158e+06	428488	368763	1.64786e+06	598461	868391	488682	1.10217e+06	1.14528e+06	536489	327446	1.82249e+06	1.26491e+06	1.24794e+06
tr|Q8T0L3|Q8T0L3_DROME	Q8T0L3	Uba1	Q8T0L3	FBgn0023143	23	21	1518.54	23	0.00261922	GH24511p OS=Drosophila melanogaster GN=Uba1 PE=2 SV=1	1.6198e+06	1.3915e+06	839283	639536	2.31198e+06	1.32409e+06	1.43508e+06	288023	1.52085e+06	1.96159e+06	1.03596e+06	722415	2.0211e+06	2.48705e+06	1.23803e+06	1.12828e+06	1.59684e+06	1.7554e+06	786940	777349	1.62663e+06	2.16026e+06	1.73413e+06	502489	2.46129e+06	2.4437e+06	746907	900122	1.94172e+06	2.033e+06	1.81227e+06	898946	1.61649e+06	2.25902e+06	1.25065e+06	516917	2.48519e+06	1.82993e+06	1.49961e+06
tr|Q9VFC7|Q9VFC7_DROME	Q9VFC7	Mf	Q9VFC7	FBgn0038294	23	21	1496.79	66	0.15704	Mf5 protein OS=Drosophila melanogaster GN=Mf PE=2 SV=2	2.76129e+06	2.81829e+06	1.35218e+06	615965	2.35339e+06	3.72903e+06	3.59059e+06	588633	4.63612e+06	3.06645e+06	4.55156e+06	2.12416e+06	2.31267e+06	1.95003e+06	2.36083e+06	1.60176e+06	3.89589e+06	2.8995e+06	2.22751e+06	1.10922e+06	4.14223e+06	3.22582e+06	3.80105e+06	1.09531e+06	1.92181e+06	1.61478e+06	1.65785e+06	825496	2.32661e+06	1.70582e+06	1.31838e+06	935235	3.17003e+06	2.59605e+06	3.17363e+06	813520	1.47706e+06	2.52038e+06	1.25732e+06
sp|P29413|CALR_DROME	P29413	Crc	P29413	FBgn0005585	23	20	1484.04	49	0.004702	Calreticulin OS=Drosophila melanogaster GN=Crc PE=1 SV=2	6.36372e+06	6.16537e+06	3.11988e+06	3.96976e+06	4.18726e+06	5.9787e+06	3.98382e+06	2.60372e+06	7.09313e+06	4.43261e+06	3.9249e+06	1.54605e+06	8.44733e+06	1.05416e+07	3.67741e+06	3.21335e+06	5.25597e+06	5.46577e+06	3.28043e+06	8.15823e+06	9.02637e+06	3.13281e+06	4.42475e+06	2.23354e+06	7.62573e+06	6.90006e+06	3.60562e+06	2.68897e+06	5.48751e+06	4.77498e+06	3.48807e+06	6.23985e+06	4.72913e+06	3.60692e+06	4.59813e+06	2.55773e+06	6.56755e+06	7.30034e+06	3.62517e+06
sp|P17336|CATA_DROME	P17336	Cat	P17336	FBgn0000261	22	20	1480.46	44	0.241545	Catalase OS=Drosophila melanogaster GN=Cat PE=1 SV=2	5.45554e+06	3.33382e+06	1.99833e+06	1.26722e+06	3.90605e+06	3.26799e+06	3.77774e+06	962331	3.98178e+06	4.48372e+06	2.8073e+06	959504	2.93242e+06	3.01389e+06	1.62051e+06	2.05609e+06	3.58158e+06	3.46644e+06	1.35215e+06	1.96714e+06	2.72151e+06	4.74408e+06	1.97643e+06	1.224e+06	2.96185e+06	5.99223e+06	1.1078e+06	749493	3.75294e+06	2.35e+06	2.75264e+06	2.00397e+06	4.30702e+06	3.39343e+06	1.852e+06	968299	2.47155e+06	3.35941e+06	1.9296e+06
tr|M9PEC6|M9PEC6_DROME	M9PEC6	Cyp28c1	M9PEC6	FBgn0030339	21	20	1473.22	45	4.61597e-07	Cyp28c1, isoform B OS=Drosophila melanogaster GN=Cyp28c1 PE=3 SV=1	3.48954e+06	3.62398e+06	1.1231e+06	997020	2.15208e+06	2.59777e+06	2.35202e+06	688077	3.00354e+06	2.4833e+06	1.51091e+06	507379	3.69216e+06	3.39856e+06	1.44871e+06	1.52273e+06	2.38527e+06	2.97453e+06	1.18065e+06	1.41288e+06	2.5206e+06	2.13371e+06	1.64079e+06	651869	4.46502e+06	3.32077e+06	1.357e+06	1.46645e+06	3.51708e+06	3.44954e+06	2.3124e+06	1.62291e+06	3.15091e+06	3.0893e+06	2.53952e+06	881272	3.67146e+06	3.82002e+06	1.59239e+06
sp|P09491-2|TPM2_DROME	P09491	Tm2	P09491-2	FBgn0004117	22	22	1472.51	52	0.316722	Isoform Embryonic of Tropomyosin-2 OS=Drosophila melanogaster GN=Tm2	899440	903807	387915	60771.1	1.22472e+06	982335	621552	30293.1	2.17834e+06	1.13932e+06	586801	640302	1.61014e+06	1.8839e+06	331079	451097	1.12e+06	2.22814e+06	598631	161418	1.8203e+06	1.65682e+06	1.43021e+06	465224	1.21989e+06	1.29859e+06	217805	250361	1.5152e+06	1.46737e+06	1.08047e+06	87665.3	1.51387e+06	1.67372e+06	822187	189652	1.48714e+06	976032	731081
sp|P15215|LAMC1_DROME	P15215	LanB2	P15215	FBgn0267348	24	21	1466	17	0.0832842	Laminin subunit gamma-1 OS=Drosophila melanogaster GN=LanB2 PE=2 SV=2	3.33797e+06	1.77561e+06	751816	333453	1.88673e+06	1.2898e+06	1.14975e+06	222161	1.55178e+06	1.9895e+06	1.15001e+06	253312	2.41507e+06	1.89029e+06	1.25628e+06	991476	1.61837e+06	1.9447e+06	659501	557052	2.02749e+06	2.05201e+06	888432	314328	1.53562e+06	2.57825e+06	450535	455758	2.00255e+06	1.27259e+06	928146	589108	2.11318e+06	1.64855e+06	947917	369095	2.05358e+06	1.613e+06	1.02022e+06
sp|P92177-1|1433E_DROME	P92177	14-3-3epsilon	P92177-1	FBgn0020238	20	18	1465.71	56	0.509154	Isoform D of 14-3-3 protein epsilon OS=Drosophila melanogaster GN=14-3-3epsilon	5.22665e+06	3.05706e+06	1.28653e+06	594984	2.66771e+06	1.19108e+06	2.60928e+06	388734	2.03317e+06	1.16721e+06	2.0022e+06	308221	2.69139e+06	3.06479e+06	219000	362393	4.64562e+06	2.47609e+06	791999	403131	1.89935e+06	4.67827e+06	3.02441e+06	225050	2.43493e+06	2.59667e+06	205028	302634	3.17303e+06	2.78282e+06	2.08306e+06	138654	3.22098e+06	3.05974e+06	2.50775e+06	229574	2.11454e+06	1.97348e+06	377979
tr|Q9W227|Q9W227_DROME	Q9W227	CG2852	Q9W227	FBgn0034753	24	23	1465.65	57	0.766065	Peptidyl-prolyl cis-trans isomerase OS=Drosophila melanogaster GN=CG2852 PE=2 SV=1	5.41524e+06	5.92499e+06	3.4961e+06	2.08636e+06	7.61715e+06	5.086e+06	5.32348e+06	1.80607e+06	1.42575e+07	8.19667e+06	4.87506e+06	2.89607e+06	7.08496e+06	4.8123e+06	2.68134e+06	1.921e+06	6.74435e+06	5.2477e+06	2.91606e+06	2.55482e+06	6.22458e+06	7.59823e+06	5.6204e+06	1.8626e+06	7.79691e+06	4.87932e+06	2.04347e+06	2.38441e+06	7.77134e+06	6.02104e+06	3.52279e+06	2.29729e+06	5.59361e+06	6.34394e+06	3.26506e+06	1.3637e+06	5.95724e+06	5.17434e+06	2.13609e+06
tr|Q7K1U0|Q7K1U0_DROME	Q7K1U0	Arc1	Q7K1U0	FBgn0033926	23	22	1463.84	57	0	Arc1 OS=Drosophila melanogaster GN=Arc1 PE=2 SV=1	415228	159102	108302	108344	875091	633352	494288	542882	1.27929e+06	764274	888539	800841	205340	206135	99391	128745	1.32334e+06	912022	315798	593705	1.22311e+06	1.25457e+06	1.56181e+06	702152	559317	359974	247674	196747	1.82546e+06	3.38091e+06	1.24745e+06	675675	3.68717e+06	5.5487e+06	3.25285e+06	1.2625e+06	446379	311895	632256
tr|Q2PDZ4|Q2PDZ4_DROME	Q2PDZ4	CG34002	Q2PDZ4	FBgn0054002	28	27	1453.42	39	9.89456e-11	CG34002 OS=Drosophila melanogaster GN=CG34002 PE=4 SV=2	4.45208e+06	3.19221e+06	2.18247e+06	1.34614e+06	9.0192e+06	7.47585e+06	6.66303e+06	1.41056e+06	1.81582e+07	1.07271e+07	7.46137e+06	4.89952e+06	2.87679e+06	2.36818e+06	1.55366e+06	1.23464e+06	5.47327e+06	6.63638e+06	2.94718e+06	2.23559e+06	1.08996e+07	1.0011e+07	7.48636e+06	3.12855e+06	3.80469e+06	3.85034e+06	1.64798e+06	1.7251e+06	5.21805e+06	5.03806e+06	4.19254e+06	2.35238e+06	4.21861e+06	5.55409e+06	3.31467e+06	1.24148e+06	2.19037e+06	1.39234e+06	1.16318e+06
sp|P41093|RL18A_DROME	P41093	RpL18A	P41093	FBgn0010409	29	26	1449.07	75	0.0044282	60S ribosomal protein L18a OS=Drosophila melanogaster GN=RpL18A PE=1 SV=1	1.03096e+06	797444	579194	303985	942112	783616	422650	214458	1.57107e+06	850490	458456	357432	1.24082e+06	1.40152e+06	624209	383013	812003	820902	518344	608318	1.11847e+06	1.14653e+06	737356	358397	1.09475e+06	1.01625e+06	563624	352242	1.14085e+06	1.06094e+06	726330	564095	1.00084e+06	1.02172e+06	823058	322779	1.29347e+06	1.09391e+06	651915
tr|Q4AB57|Q4AB57_DROME	Q4AB57	His2A:CG33859	Q4AB57	FBgn0053853	18	18	1447.96	74	0.853607	Histone H2A OS=Drosophila melanogaster GN=His2A:CG33859 PE=3 SV=1	5.98359e+06	6.37654e+06	4.35634e+06	1.54549e+07	9.95488e+06	5.49394e+06	4.45899e+06	4.28033e+06	8.88302e+06	6.06741e+06	3.98692e+06	8.72557e+06	1.04942e+07	1.28136e+07	3.04394e+06	3.55397e+06	6.4773e+06	1.05395e+07	3.39169e+06	7.41763e+06	7.46263e+06	6.36223e+06	9.61828e+06	1.01497e+07	1.23974e+07	8.93211e+06	3.08616e+06	5.37275e+06	9.77488e+06	1.7234e+07	1.09044e+07	6.5737e+06	6.41079e+06	1.06218e+07	6.10946e+06	7.5388e+06	1.17077e+07	6.51863e+06	6.49813e+06
tr|Q1ECA7|Q1ECA7_DROME	Q1ECA7	CG31659	Q1ECA7	FBgn0051659	19	18	1424.02	61	1.04694e-13	CG31659, isoform B OS=Drosophila melanogaster GN=CG31659 PE=2 SV=1	7.26989e+06	5.05268e+06	3.21541e+06	3.11624e+06	1.18666e+07	1.01673e+07	8.12677e+06	3.58887e+06	1.9537e+07	1.57019e+07	1.07929e+07	4.60807e+06	5.07956e+06	4.3139e+06	1.93874e+06	1.91413e+06	8.47605e+06	7.52759e+06	3.43515e+06	5.31771e+06	1.31085e+07	9.35727e+06	7.26063e+06	4.02277e+06	7.47348e+06	5.71686e+06	2.49586e+06	2.24696e+06	7.16995e+06	6.30245e+06	4.58353e+06	4.96298e+06	7.43172e+06	6.50579e+06	4.75702e+06	3.01769e+06	3.73461e+06	2.53222e+06	1.50126e+06
sp|P19889|RLA0_DROME	P19889	RpLP0	P19889	FBgn0000100	24	23	1419.7	45	8.4587e-06	60S acidic ribosomal protein P0 OS=Drosophila melanogaster GN=RpLP0 PE=1 SV=1	1.05742e+06	728571	453663	376854	783144	646129	515820	134132	1.10995e+06	841991	407633	225513	1.60082e+06	1.84939e+06	560692	442278	795144	922939	416415	843414	1.43637e+06	468615	725226	242640	1.54432e+06	1.28687e+06	479752	359739	1.10445e+06	927414	687766	774179	1.10342e+06	763655	809737	454618	1.46799e+06	1.09104e+06	597471
tr|B4ZJ93|B4ZJ93_DROME	B4ZJ93	Sfp24F	B4ZJ93	FBgn0259958	20	18	1419.53	54	2.62199e-08	Seminal fluid protein 24F OS=Drosophila melanogaster GN=Sfp24F PE=2 SV=1	2.48541e+07	1.94484e+07	1.04019e+07	7.60855e+06	6.72552e+07	3.8667e+07	3.27206e+07	7.32437e+06	9.67555e+07	6.06774e+07	3.63736e+07	2.84596e+07	2.3514e+07	1.69741e+07	6.06473e+06	4.81652e+06	4.33446e+07	4.40842e+07	1.39137e+07	1.75166e+07	5.33776e+07	7.97334e+07	5.43435e+07	1.80079e+07	2.94088e+07	2.58738e+07	8.48448e+06	7.64289e+06	3.50612e+07	2.86216e+07	2.39777e+07	8.58242e+06	2.42815e+07	3.09191e+07	1.60836e+07	6.8276e+06	1.92454e+07	9.68043e+06	6.30222e+06
tr|Q76NQ0|Q76NQ0_DROME	Q76NQ0	CG33303	Q76NQ0	FBgn0053303	19	18	1416.79	36	0.000740617	Dolichyl-diphosphooligosaccharide--protein glycosyltransferase subunit 1 OS=Drosophila melanogaster GN=CG33303 PE=3 SV=1	3.72138e+06	3.33955e+06	1.55717e+06	797477	3.04859e+06	2.23029e+06	2.20537e+06	367850	2.96501e+06	3.06789e+06	1.20023e+06	768555	4.53688e+06	3.80413e+06	2.40845e+06	1.47031e+06	3.5689e+06	3.2475e+06	1.53042e+06	1.09976e+06	3.08928e+06	2.55529e+06	1.64988e+06	723357	4.36783e+06	3.85812e+06	1.49425e+06	1.33464e+06	4.0015e+06	3.11363e+06	2.15849e+06	1.09621e+06	3.36716e+06	2.74461e+06	1.75135e+06	758945	4.68948e+06	3.8663e+06	2.05335e+06
tr|Q9VWB4|Q9VWB4_DROME	Q9VWB4	Spn77Bb	Q9VWB4	FBgn0036969	19	19	1415.73	72	0.0150304	Serpin 77Bb OS=Drosophila melanogaster GN=Spn77Bb PE=3 SV=3	2.10106e+07	1.30634e+07	5.79253e+06	5.29703e+06	5.0984e+07	1.63319e+07	1.32985e+07	4.88482e+06	4.68901e+07	1.50097e+07	1.02952e+07	1.29606e+07	2.2703e+07	2.60238e+07	2.53914e+06	3.79848e+06	1.23567e+07	1.60675e+07	2.30187e+06	5.39417e+06	9.83194e+06	1.10679e+07	1.59928e+07	3.02199e+06	4.27859e+07	4.34146e+07	5.00481e+06	6.38383e+06	2.79251e+07	3.35209e+07	3.76606e+07	4.49987e+06	1.17337e+07	1.91538e+07	7.29285e+06	3.44243e+06	2.84325e+07	5.57941e+06	6.58431e+06
tr|Q7K110|Q7K110_DROME	Q7K110	OstDelta	Q7K110	FBgn0034277	24	24	1402.81	45	2.82125e-11	CG6370 OS=Drosophila melanogaster GN=OstDelta PE=2 SV=1	1.76187e+06	1.49626e+06	592388	350931	864431	904535	754701	183462	769021	842892	504361	233973	2.10061e+06	2.14155e+06	762040	694764	1.20877e+06	1.31838e+06	604113	785051	948417	856007	584799	250202	2.04829e+06	1.67609e+06	619583	556142	1.63847e+06	1.18033e+06	1.25969e+06	905131	1.30021e+06	1.07805e+06	1.1327e+06	415171	2.11213e+06	1.83377e+06	894682
tr|Q9W0A8|Q9W0A8_DROME	Q9W0A8	RpL23A	Q9W0A8	FBgn0026372	27	25	1402.27	52	9.44442e-07	FI01658p OS=Drosophila melanogaster GN=RpL23A PE=1 SV=1	4.93258e+06	4.00685e+06	2.1045e+06	1.57765e+06	3.23337e+06	3.6456e+06	3.09136e+06	933812	4.45324e+06	3.88333e+06	2.03528e+06	948329	5.16036e+06	4.64567e+06	2.4748e+06	2.50719e+06	4.45424e+06	3.9192e+06	2.0997e+06	2.11875e+06	4.47657e+06	2.73736e+06	2.43712e+06	1.18953e+06	5.4716e+06	3.85125e+06	1.96557e+06	1.95458e+06	4.12376e+06	3.15164e+06	2.61611e+06	2.24421e+06	4.85047e+06	3.61759e+06	3.03397e+06	1.34055e+06	5.46082e+06	4.86083e+06	2.62928e+06
sp|P46222|RL11_DROME	P46222	RpL11	P46222	FBgn0013325	20	19	1398.05	43	0.0946843	60S ribosomal protein L11 OS=Drosophila melanogaster GN=RpL11 PE=1 SV=2	934095	894437	578460	1.22587e+06	503100	608990	593927	1.02206e+06	683867	654488	500061	194992	986429	1.24685e+06	722308	705003	782048	660492	548777	2.34826e+06	1.06736e+06	425795	550501	489343	1.12236e+06	713508	701680	459386	798054	630224	429222	1.9892e+06	925860	616616	888952	1.09117e+06	1.17425e+06	1.29091e+06	668787
tr|M9PD75|M9PD75_DROME	M9PD75	porin	M9PD75	FBgn0004363	26	23	1395.6	51	1.89401e-07	Porin, isoform D OS=Drosophila melanogaster GN=porin PE=4 SV=1	1.74797e+06	1.03806e+06	798924	924948	1.40311e+06	1.31329e+06	1.08931e+06	728165	1.84789e+06	1.30749e+06	1.0636e+06	678037	2.08835e+06	2.32969e+06	1.04022e+06	978611	1.50478e+06	1.67943e+06	1.02398e+06	1.43683e+06	1.89573e+06	1.25367e+06	1.30124e+06	901997	1.8058e+06	1.74511e+06	773904	721990	1.68699e+06	1.49946e+06	1.36744e+06	1.16482e+06	1.64662e+06	1.5353e+06	1.59952e+06	1.03908e+06	1.74584e+06	1.49673e+06	1.13684e+06
sp|Q9VTP4|R10AB_DROME	Q9VTP4	RpL10Ab	Q9VTP4	FBgn0036213	21	21	1387.62	60	0.0147585	60S ribosomal protein L10a-2 OS=Drosophila melanogaster GN=RpL10Ab PE=1 SV=2	2.57727e+06	1.9735e+06	978004	1.4987e+06	1.40522e+06	2.01174e+06	1.70182e+06	1.6544e+06	1.64539e+06	1.23373e+06	1.30021e+06	877867	2.45259e+06	2.85717e+06	1.19245e+06	1.41603e+06	2.00396e+06	1.86377e+06	1.12355e+06	2.97174e+06	2.3281e+06	1.10829e+06	1.59153e+06	776102	2.31388e+06	2.24011e+06	1.35751e+06	1.02178e+06	1.72367e+06	1.80931e+06	1.62986e+06	2.60021e+06	2.21558e+06	1.59032e+06	2.15893e+06	1.04545e+06	2.37856e+06	2.37741e+06	1.13755e+06
tr|Q961I8|Q961I8_DROME	Q961I8	PH4alphaNE3	Q961I8	FBgn0051017	24	21	1381.86	48	1.45015e-05	GH21465p OS=Drosophila melanogaster GN=PH4alphaNE3 PE=2 SV=1	9.18485e+06	7.03508e+06	2.57953e+06	2.01562e+06	4.03535e+06	4.69157e+06	4.02371e+06	750282	4.79688e+06	3.44541e+06	2.47204e+06	1.54126e+06	8.96217e+06	8.32531e+06	3.0574e+06	2.73199e+06	5.3698e+06	5.92174e+06	2.30444e+06	2.42241e+06	4.41796e+06	4.24407e+06	3.45736e+06	1.17778e+06	8.52827e+06	7.54472e+06	2.64192e+06	2.60371e+06	5.17901e+06	5.39583e+06	3.23932e+06	1.67448e+06	4.49721e+06	5.39688e+06	3.37816e+06	1.09641e+06	7.98964e+06	8.03297e+06	2.97821e+06
tr|Q6GUT7|Q6GUT7_DROME	Q6GUT7	Acp53C14a	Q6GUT7	FBgn0034152	22	22	1374.8	85	1.14593e-11	ACP53C14A OS=Drosophila melanogaster GN=Acp53C14a PE=4 SV=1	2.1544e+07	1.87607e+07	1.20261e+07	1.07385e+07	3.52348e+07	3.59476e+07	2.32846e+07	2.05881e+07	6.66009e+07	4.26338e+07	3.46174e+07	1.50064e+07	1.14923e+07	9.6515e+06	5.69236e+06	5.79239e+06	2.15728e+07	1.74942e+07	1.17527e+07	2.72495e+07	4.88039e+07	2.71144e+07	2.37724e+07	1.63307e+07	2.2152e+07	1.89982e+07	6.74905e+06	7.38331e+06	1.69642e+07	1.81968e+07	1.05253e+07	1.92501e+07	1.52902e+07	1.23723e+07	1.37538e+07	1.22777e+07	9.12073e+06	7.95859e+06	3.06899e+06
tr|Q9VFC2|Q9VFC2_DROME	Q9VFC2	Spn88Ea	Q9VFC2	FBgn0028984	28	26	1369.45	54	1.65586e-08	GH14439p OS=Drosophila melanogaster GN=Spn88Ea PE=2 SV=1	1.6696e+06	1.1575e+06	664378	622214	1.81809e+06	1.16228e+06	1.18604e+06	380777	2.64249e+06	1.34001e+06	1.12973e+06	505818	1.12455e+06	1.09473e+06	312999	242557	683765	656725	197455	503391	909599	548438	390731	130250	2.87785e+06	1.50754e+06	480971	589477	2.01461e+06	1.44991e+06	1.25264e+06	790960	1.30822e+06	1.82159e+06	1.23721e+06	317094	996629	651650	403026
sp|P50887|RL22_DROME	P50887	RpL22	P50887	FBgn0015288	22	21	1364.44	47	0.00076367	60S ribosomal protein L22 OS=Drosophila melanogaster GN=RpL22 PE=1 SV=2	3.00414e+06	1.73648e+06	942528	610033	1.33021e+06	1.77418e+06	1.20977e+06	144573	1.31226e+06	972149	1.03687e+06	717658	2.65876e+06	2.69794e+06	1.28433e+06	756598	2.22496e+06	1.77786e+06	1.05398e+06	564998	1.37286e+06	1.76649e+06	1.27211e+06	511833	1.97074e+06	2.2051e+06	1.09e+06	470563	1.6853e+06	1.21337e+06	1.26377e+06	360776	2.31577e+06	1.49682e+06	1.66778e+06	623885	2.759e+06	2.50335e+06	1.61808e+06
tr|X2JF59|X2JF59_DROME	X2JF59	Jafrac1	X2JF59	FBgn0040309	18	17	1362.24	53	0.00322286	Thioredoxin peroxidase 1, isoform C OS=Drosophila melanogaster GN=Jafrac1 PE=4 SV=1	8.83378e+06	5.93686e+06	3.05321e+06	2.43582e+06	7.31262e+06	6.84897e+06	6.89118e+06	2.19659e+06	9.72368e+06	8.96086e+06	5.41753e+06	2.33414e+06	8.45666e+06	7.48756e+06	3.84789e+06	3.53504e+06	9.76406e+06	7.06325e+06	3.41569e+06	5.61729e+06	8.18376e+06	7.93031e+06	6.29935e+06	2.50553e+06	8.54176e+06	8.07028e+06	3.16323e+06	3.00313e+06	8.99609e+06	7.77125e+06	5.73051e+06	4.97279e+06	9.30571e+06	9.15673e+06	5.89726e+06	2.51004e+06	7.44462e+06	8.28601e+06	3.28318e+06
sp|Q01604|PGK_DROME	Q01604	Pgk	Q01604	FBgn0250906	23	22	1359.02	49	0.00055906	Phosphoglycerate kinase OS=Drosophila melanogaster GN=Pgk PE=2 SV=2	3.61861e+06	2.67193e+06	1.16515e+06	733255	2.04172e+06	1.71079e+06	1.93215e+06	415084	2.22706e+06	2.4071e+06	1.06453e+06	385976	2.6078e+06	2.69842e+06	1.60432e+06	1.31444e+06	1.98891e+06	2.00183e+06	916832	1.01888e+06	2.14427e+06	1.79744e+06	998797	498731	2.85968e+06	2.63544e+06	1.02447e+06	909539	2.28739e+06	1.87163e+06	1.17216e+06	1.24069e+06	2.34828e+06	1.71912e+06	1.27835e+06	520200	2.27047e+06	2.39956e+06	1.21424e+06
sp|P55841|RL14_DROME	P55841	RpL14	P55841	FBgn0017579	31	30	1356.67	73	0.0292596	60S ribosomal protein L14 OS=Drosophila melanogaster GN=RpL14 PE=1 SV=1	8.16282e+06	7.43985e+06	1.66425e+06	1.90826e+06	3.9496e+06	5.38596e+06	3.83686e+06	1.36762e+06	5.30162e+06	5.49093e+06	3.59102e+06	697382	6.99946e+06	5.83651e+06	3.13896e+06	2.56484e+06	7.59735e+06	4.65804e+06	2.07027e+06	4.00302e+06	6.86609e+06	3.73824e+06	2.7951e+06	1.13191e+06	7.44386e+06	4.94267e+06	2.56692e+06	1.87645e+06	6.32711e+06	4.37439e+06	3.34994e+06	3.61319e+06	7.53058e+06	4.75453e+06	5.03344e+06	1.31857e+06	7.14222e+06	1.0579e+07	2.02567e+06
sp|P48159|RL23_DROME	P48159	RpL23	P48159	FBgn0010078	21	20	1356.59	87	0.0472327	60S ribosomal protein L23 OS=Drosophila melanogaster GN=RpL23 PE=1 SV=2	7.16134e+06	6.73568e+06	2.27523e+06	2.72153e+06	4.39595e+06	5.17193e+06	3.69216e+06	1.34752e+06	6.53312e+06	5.74313e+06	3.50547e+06	1.36801e+06	9.76665e+06	9.39027e+06	3.22255e+06	1.71705e+06	4.71416e+06	6.51874e+06	2.49818e+06	3.77565e+06	7.2315e+06	3.82939e+06	4.94476e+06	1.56658e+06	9.3487e+06	6.47376e+06	2.73369e+06	1.33853e+06	6.53114e+06	5.50902e+06	3.79974e+06	3.66061e+06	6.03788e+06	5.54045e+06	5.37227e+06	2.11851e+06	9.34321e+06	8.16777e+06	3.42763e+06
sp|P22700-2|ATC1_DROME	P22700	Ca-P60A	P22700-2	FBgn0263006	26	24	1341.23	24	0.0455532	Isoform A of Calcium-transporting ATPase sarcoplasmic/endoplasmic reticulum type OS=Drosophila melanogaster GN=Ca-P60A	3.00318e+06	2.66952e+06	2.60832e+06	2.94162e+06	4.78198e+06	3.81137e+06	3.30462e+06	1.12473e+06	4.93119e+06	4.61304e+06	3.00722e+06	3.22844e+06	2.35263e+06	1.62747e+06	1.72207e+06	1.44867e+06	3.71105e+06	3.49084e+06	2.77394e+06	1.43334e+06	2.54501e+06	4.70977e+06	2.7633e+06	2.81308e+06	3.42628e+06	2.69399e+06	1.36467e+06	1.65681e+06	3.26345e+06	2.71194e+06	2.34565e+06	1.36798e+06	3.13052e+06	2.96987e+06	2.04532e+06	2.2926e+06	2.02635e+06	1.82543e+06	830184
tr|Q9VQB4|Q9VQB4_DROME	Q9VQB4	CG3609	Q9VQB4	FBgn0031418	22	19	1328.11	54	0.816005	CG3609, isoform B OS=Drosophila melanogaster GN=CG3609 PE=2 SV=1	7.80908e+06	2.61844e+06	1.27461e+06	805444	7.36589e+06	3.45924e+06	3.40281e+06	746843	5.12169e+06	3.84096e+06	2.22293e+06	1.56348e+06	5.71815e+06	3.45214e+06	2.31309e+06	3.09622e+06	5.65285e+06	5.54591e+06	1.49663e+06	1.42019e+06	4.21524e+06	7.75179e+06	3.46932e+06	1.02382e+06	2.9937e+06	5.27471e+06	1.15841e+06	1.3604e+06	5.14019e+06	2.40531e+06	3.01291e+06	876195	3.61918e+06	3.50418e+06	1.92532e+06	591673	4.00449e+06	2.46759e+06	2.22771e+06
sp|Q27597|NCPR_DROME	Q27597	Cpr	Q27597	FBgn0015623	24	19	1320.89	34	0.00133398	NADPH--cytochrome P450 reductase OS=Drosophila melanogaster GN=Cpr PE=2 SV=2	1.80584e+06	1.91008e+06	688433	617258	1.57411e+06	1.38739e+06	1.08231e+06	405078	1.90474e+06	1.52352e+06	946239	425364	2.21901e+06	2.0869e+06	701284	684854	1.33895e+06	1.73586e+06	546318	955908	1.69698e+06	1.4316e+06	899904	269644	2.40317e+06	2.45384e+06	782510	470619	1.97243e+06	2.10366e+06	1.53919e+06	1.20725e+06	1.69964e+06	1.69542e+06	1.19514e+06	508720	1.81198e+06	1.72646e+06	806010
sp|P15357|RS27A_DROME	P15357	RpS27A	P15357	FBgn0003942	23	22	1315.59	70	1.3079e-06	Ubiquitin-40S ribosomal protein S27a OS=Drosophila melanogaster GN=RpS27A PE=1 SV=2	1.11291e+06	1.12042e+06	611691	816230	1.3895e+06	922488	843761	593708	1.56769e+06	904251	788646	609275	1.93973e+06	2.20805e+06	708141	933891	1.4185e+06	1.41079e+06	809791	1.49639e+06	1.82831e+06	1.1183e+06	1.30323e+06	757833	1.63604e+06	1.52044e+06	780268	784945	1.58414e+06	1.88106e+06	1.30991e+06	1.59886e+06	1.48964e+06	1.56777e+06	1.21731e+06	1.06252e+06	1.86916e+06	1.29805e+06	1.12021e+06
tr|E1JIS4|E1JIS4_DROME	E1JIS4	CG34034	E1JIS4	FBgn0054034	23	23	1314.68	65	0.00283581	CG34034, isoform B OS=Drosophila melanogaster GN=CG34034 PE=4 SV=1	1.1901e+07	1.10673e+07	5.83289e+06	3.45974e+06	8.27445e+06	9.65142e+06	5.52185e+06	2.60991e+06	1.18574e+07	4.18117e+06	5.49741e+06	2.4036e+06	4.41023e+06	4.20233e+06	2.68029e+06	100910	1.99334e+06	2.60133e+06	1.16651e+06	1.65208e+06	1.87386e+06	1.43766e+06	1.19837e+06	922637	1.58847e+07	8.84373e+06	5.62739e+06	179461	8.46373e+06	7.64271e+06	6.50601e+06	4.65143e+06	5.75019e+06	8.09171e+06	6.52954e+06	2.76357e+06	4.81622e+06	4.04649e+06	2.02465e+06
tr|Q9VQE1|Q9VQE1_DROME	Q9VQE1	CG15394	Q9VQE1	FBgn0250835	18	16	1310.24	82	1.68166e-07	CG15394, isoform C OS=Drosophila melanogaster GN=CG15394 PE=4 SV=3	8.23973e+06	7.14273e+06	3.33686e+06	7.1466e+06	6.81528e+06	3.5113e+06	5.8672e+06	2.50319e+06	5.6762e+06	1.96608e+06	7.32121e+06	2.29289e+06	2.73305e+06	3.20737e+06	816397	1.18265e+06	3.61265e+06	1.85482e+06	2.02997e+06	2.67982e+06	1.2504e+06	3.33527e+06	2.37472e+06	1.83282e+06	7.01895e+06	6.57498e+06	3.53306e+06	1.1158e+06	5.89385e+06	4.85852e+06	4.78577e+06	2.79649e+06	3.55793e+06	4.03183e+06	4.27628e+06	2.08746e+06	2.37624e+06	1.92382e+06	1.80054e+06
sp|P41126|RL13_DROME	P41126	RpL13	P41126	FBgn0011272	22	20	1303.88	47	0.000635426	60S ribosomal protein L13 OS=Drosophila melanogaster GN=RpL13 PE=1 SV=1	1.59981e+06	1.50254e+06	827383	1.09278e+06	921044	1.30869e+06	1.09255e+06	668875	1.6067e+06	1.30658e+06	951869	331688	2.2653e+06	2.54884e+06	1.07264e+06	1.09691e+06	1.30328e+06	1.13127e+06	953855	2.30993e+06	2.14401e+06	697986	1.02138e+06	424112	2.32996e+06	1.71695e+06	1.09064e+06	718662	1.53203e+06	1.15163e+06	900712	2.25012e+06	1.7137e+06	1.1262e+06	1.34171e+06	758637	2.04635e+06	2.17211e+06	1.07351e+06
tr|Q9VKX2|Q9VKX2_DROME	Q9VKX2	Mdh1	Q9VKX2	FBgn0262782	22	21	1299.26	63	0.159502	Malate dehydrogenase OS=Drosophila melanogaster GN=Mdh1 PE=2 SV=2	3.06289e+06	1.61189e+06	884221	572090	2.98787e+06	1.12908e+06	1.52135e+06	691312	2.38182e+06	1.81645e+06	1.14314e+06	673056	3.01777e+06	2.99408e+06	1.14387e+06	1.0712e+06	1.71656e+06	1.71627e+06	924674	989453	1.79655e+06	3.4057e+06	2.08101e+06	518920	1.9547e+06	3.67694e+06	649071	533507	2.26168e+06	1.89093e+06	2.22752e+06	648330	1.60663e+06	1.18011e+06	967430	604289	2.54384e+06	1.19239e+06	1.16716e+06
tr|Q9VLB7|Q9VLB7_DROME	Q9VLB7	Gdi	Q9VLB7	FBgn0004868	25	21	1295.4	40	0.918405	GDP dissociation inhibitor, isoform A OS=Drosophila melanogaster GN=Gdi PE=2 SV=1	6.45035e+06	5.30974e+06	2.15201e+06	1.38905e+06	5.99327e+06	5.27645e+06	4.83809e+06	1.04562e+06	8.5553e+06	8.08169e+06	5.13631e+06	1.7984e+06	5.66724e+06	5.28549e+06	2.50073e+06	1.82806e+06	5.92976e+06	6.11418e+06	2.36756e+06	2.91101e+06	8.82277e+06	6.26876e+06	4.64836e+06	1.74857e+06	6.44246e+06	6.33031e+06	1.94868e+06	1.70565e+06	6.80712e+06	4.49218e+06	3.19557e+06	2.40767e+06	5.25441e+06	5.25396e+06	4.16834e+06	1.63413e+06	5.88687e+06	5.98675e+06	2.41901e+06
tr|Q9W3X6|Q9W3X6_DROME	Q9W3X6	l(1)G0255	Q9W3X6	FBgn0028336	18	16	1291.27	45	9.67287e-05	FI05334p OS=Drosophila melanogaster GN=l(1)G0255 PE=2 SV=3	3.79752e+06	2.32604e+06	1.52097e+06	1.60952e+06	2.41388e+06	2.07612e+06	2.66892e+06	988956	3.12239e+06	3.15204e+06	1.7648e+06	1.37997e+06	3.57028e+06	3.88834e+06	1.77629e+06	1.70169e+06	2.82652e+06	3.17517e+06	1.23715e+06	1.59677e+06	2.24543e+06	2.74157e+06	1.71665e+06	906884	3.21191e+06	4.85094e+06	1.28216e+06	1.06252e+06	3.33112e+06	2.55799e+06	2.46395e+06	1.10128e+06	2.87151e+06	2.86555e+06	1.78079e+06	878228	3.496e+06	2.7623e+06	1.96492e+06
tr|Q9VLZ8|Q9VLZ8_DROME	Q9VLZ8	Spn28B	Q9VLZ8	FBgn0083141	22	20	1290.66	52	5.33708e-11	Serpin 28B, isoform A OS=Drosophila melanogaster GN=Spn28B PE=3 SV=2	4.32671e+06	3.9665e+06	1.78984e+06	2.69374e+06	8.26824e+06	7.02659e+06	6.34798e+06	3.0413e+06	1.28697e+07	8.59588e+06	7.18263e+06	2.25279e+06	2.86667e+06	2.36066e+06	1.05568e+06	1.01315e+06	6.08846e+06	4.8859e+06	1.98265e+06	4.20752e+06	8.30788e+06	6.02087e+06	6.13057e+06	2.35023e+06	5.52599e+06	3.25037e+06	1.37117e+06	1.50942e+06	5.01418e+06	3.53679e+06	2.65332e+06	3.29775e+06	3.58956e+06	3.45373e+06	3.2674e+06	2.10504e+06	2.21064e+06	2.19753e+06	1.11841e+06
sp|Q8MLZ7|IDGF3_DROME	Q8MLZ7	Idgf3	Q8MLZ7	FBgn0020414	19	16	1288.66	40	3.31235e-12	Chitinase-like protein Idgf3 OS=Drosophila melanogaster GN=Idgf3 PE=1 SV=3	1.51541e+06	1.63322e+06	540461	450177	1.8437e+06	1.36498e+06	1.08738e+06	371534	2.99505e+06	1.57822e+06	1.21691e+06	638892	807541	728184	279081	351138	462144	660779	162288	211720	455094	568853	378207	95434.2	2.74067e+06	2.0344e+06	534947	621547	2.41326e+06	2.68677e+06	1.7364e+06	897942	2.1231e+06	3.87179e+06	1.76013e+06	544610	809519	751785	297689
tr|Q9VVK7|Q9VVK7_DROME	Q9VVK7	NUCB1	Q9VVK7	FBgn0052190	22	21	1274.1	26	0.00348133	NUCB1 OS=Drosophila melanogaster GN=NUCB1 PE=4 SV=3	2.52107e+06	2.03716e+06	761263	802270	4.34678e+06	3.0772e+06	3.16502e+06	1.18569e+06	7.76804e+06	5.27e+06	2.87489e+06	1.37209e+06	2.61035e+06	2.29467e+06	657486	564528	3.59983e+06	3.61922e+06	752113	1.73218e+06	4.63454e+06	4.0544e+06	3.17667e+06	956458	3.48729e+06	2.65405e+06	699077	594008	3.71836e+06	3.06424e+06	2.20917e+06	1.56586e+06	3.28203e+06	3.69121e+06	2.1042e+06	797796	2.33971e+06	1.55657e+06	810928
sp|P91938-2|TRXR1_DROME	P91938	Trxr-1	P91938-2	FBgn0020653	22	20	1272.64	45	0.0431884	Isoform A of Thioredoxin reductase 1, mitochondrial OS=Drosophila melanogaster GN=Trxr-1	5.39237e+06	3.93313e+06	1.92079e+06	1.13293e+06	4.3867e+06	4.23336e+06	3.73127e+06	729743	4.27569e+06	4.63695e+06	3.11578e+06	1.79853e+06	4.7561e+06	4.11599e+06	1.26585e+06	2.48767e+06	5.67548e+06	5.34629e+06	1.56058e+06	1.86855e+06	4.22991e+06	6.07151e+06	4.0007e+06	1.83546e+06	4.78081e+06	4.88186e+06	1.5926e+06	1.71955e+06	5.70723e+06	4.37153e+06	3.88909e+06	1.71714e+06	5.68976e+06	6.10784e+06	4.08829e+06	1.46938e+06	4.89996e+06	4.98155e+06	1.94266e+06
tr|Q9VIP6|Q9VIP6_DROME	Q9VIP6	CG10730	Q9VIP6	FBgn0032843	21	17	1269.06	23	0.0112642	CG10730 OS=Drosophila melanogaster GN=CG10730 PE=4 SV=3	6.28069e+06	7.57886e+06	2.80834e+06	1.77055e+06	1.32037e+07	8.18738e+06	7.74393e+06	1.48098e+06	1.73785e+07	1.10063e+07	7.73402e+06	5.55216e+06	8.54324e+06	4.50942e+06	1.35032e+06	945364	6.27526e+06	1.18344e+07	2.48281e+06	2.27813e+06	8.03897e+06	1.709e+07	1.07494e+07	2.12343e+06	8.37334e+06	9.45106e+06	2.74111e+06	2.95367e+06	9.80001e+06	1.19042e+07	6.16632e+06	1.57184e+06	3.63113e+06	1.21822e+07	4.44082e+06	1.22699e+06	6.38038e+06	2.8357e+06	2.11622e+06
sp|Q9VYY2|SPCS2_DROME	Q9VYY2	Spase25	Q9VYY2	FBgn0030306	16	15	1262.23	38	2.10056e-08	Signal peptidase complex subunit 2 OS=Drosophila melanogaster GN=Spase25 PE=2 SV=1	4.99656e+06	4.26313e+06	2.23029e+06	2.27619e+06	2.78705e+06	3.99901e+06	3.20983e+06	1.37012e+06	3.66232e+06	3.03996e+06	2.21684e+06	1.25712e+06	5.75646e+06	5.64234e+06	2.16043e+06	2.02926e+06	4.04698e+06	4.01776e+06	2.1906e+06	3.46001e+06	4.65473e+06	2.54291e+06	2.36136e+06	1.45844e+06	6.13948e+06	4.98388e+06	2.17641e+06	1.61574e+06	4.8785e+06	4.0623e+06	2.87881e+06	2.69001e+06	3.85129e+06	3.42387e+06	3.62309e+06	1.4247e+06	5.19402e+06	5.70595e+06	2.35408e+06
tr|Q0KI77|Q0KI77_DROME	Q0KI77	CG11598	Q0KI77	FBgn0038067	22	19	1248.49	49	0.000479284	Lipase OS=Drosophila melanogaster GN=CG11598 PE=3 SV=1	2.26806e+06	2.91762e+06	959462	703742	3.2271e+06	1.69327e+06	3.30872e+06	1.33026e+06	8.98766e+06	2.28709e+06	5.64895e+06	748446	1.2173e+06	1.31993e+06	707678	586720	2.46439e+06	2.64238e+06	774533	1.69248e+06	3.58724e+06	2.06154e+06	1.49258e+06	806105	2.67213e+06	1.85174e+06	766031	735639	3.62746e+06	1.85813e+06	1.37061e+06	1.86433e+06	1.60429e+06	1.7052e+06	775571	275643	1.64428e+06	1.12653e+06	345740
sp|Q9V3J3|MS57C_DROME	Q9V3J3	Mst57Dc	Q9V3J3	FBgn0011670	26	26	1247.08	49	1.19081e-07	Accessory gland-specific peptide 57Dc OS=Drosophila melanogaster GN=Mst57Dc PE=1 SV=1	4.57022e+07	4.36159e+07	3.34458e+07	2.89888e+07	6.51737e+07	1.19394e+08	8.67897e+07	4.50789e+07	1.4901e+08	9.24142e+07	9.88627e+07	5.51289e+07	2.49392e+07	3.16954e+07	1.57897e+07	2.43314e+06	5.95423e+07	5.97733e+07	3.37192e+07	5.63078e+07	1.0162e+08	7.47365e+07	6.74414e+07	4.21447e+07	4.64502e+07	3.26049e+07	2.92524e+07	5.21774e+06	4.51681e+07	4.01064e+07	3.71316e+07	2.86829e+07	3.16536e+07	3.71108e+07	3.6149e+07	2.55165e+07	2.13242e+07	2.32443e+07	1.1215e+07
tr|Q9VTK9|Q9VTK9_DROME	Q9VTK9	CG6084	Q9VTK9	FBgn0086254	22	19	1239.39	57	4.33362e-09	CG6084, isoform A OS=Drosophila melanogaster GN=CG6084 PE=2 SV=2	3.14651e+06	1.62804e+06	1.27153e+06	1.03773e+06	1.86805e+06	1.29862e+06	1.12494e+06	351021	1.81998e+06	1.63709e+06	930054	388846	3.38159e+06	4.02035e+06	1.78296e+06	1.62322e+06	1.35392e+06	2.25985e+06	893371	1.71623e+06	2.15356e+06	1.16108e+06	911326	609004	2.28102e+06	3.49844e+06	937952	752723	1.77094e+06	1.07518e+06	1.2579e+06	1.2747e+06	1.39293e+06	1.02245e+06	922594	593505	2.55593e+06	2.39578e+06	1.44883e+06
sp|Q8MLY8|RS8_DROME	Q8MLY8	RpS8	Q8MLY8	FBgn0039713	20	19	1234.55	61	5.79545e-07	40S ribosomal protein S8 OS=Drosophila melanogaster GN=RpS8 PE=1 SV=1	8.9419e+06	7.53422e+06	3.0477e+06	2.74655e+06	7.46712e+06	5.36105e+06	4.92579e+06	1.65143e+06	6.7413e+06	5.58374e+06	3.7857e+06	1.62389e+06	1.06605e+07	9.81932e+06	4.98947e+06	3.95856e+06	8.88357e+06	5.72176e+06	3.76879e+06	4.39583e+06	8.21627e+06	5.04173e+06	5.55165e+06	1.96995e+06	1.00049e+07	7.04416e+06	4.29217e+06	3.12483e+06	7.16689e+06	6.36145e+06	4.4732e+06	4.31625e+06	9.68777e+06	7.39723e+06	6.17478e+06	2.39242e+06	1.12024e+07	9.58272e+06	4.90237e+06
sp|Q00174|LAMA_DROME	Q00174	LanA	Q00174	FBgn0002526	23	20	1225.88	8	5.2418e-07	Laminin subunit alpha OS=Drosophila melanogaster GN=LanA PE=1 SV=2	620756	583871	344852	372004	1.12838e+06	665783	732588	254154	1.04142e+06	718955	689237	545710	824998	854987	489098	464343	1.02935e+06	943379	536118	589614	954717	1.05991e+06	1.2474e+06	563260	818311	790045	463131	475274	911322	1.13326e+06	868478	574920	1.4906e+06	1.54901e+06	1.23882e+06	871983	930147	607810	574677
tr|M9NEQ9|M9NEQ9_DROME	M9NEQ9	RpS10b	M9NEQ9	FBgn0285947	21	18	1221.56	76	7.025e-07	Ribosomal protein S10b, isoform D OS=Drosophila melanogaster GN=RpS10b PE=4 SV=1	1.62229e+06	1.23461e+06	713590	382843	1.37505e+06	824698	753431	237280	1.73494e+06	1.03607e+06	534348	321164	2.39641e+06	2.33157e+06	1.0236e+06	610228	1.47427e+06	1.49519e+06	638185	946065	1.61529e+06	1.04642e+06	904340	319527	2.29933e+06	2.06171e+06	667282	488758	1.78769e+06	1.56649e+06	1.10247e+06	800250	1.58497e+06	1.41722e+06	1.1298e+06	519450	2.67695e+06	1.78704e+06	928066
tr|Q0E8E8|Q0E8E8_DROME	Q0E8E8	Mpcp	Q0E8E8	FBgn0026409	24	23	1216.71	53	0.845577	MIP08013p1 OS=Drosophila melanogaster GN=Mpcp PE=2 SV=1	2.541e+06	1.92258e+06	953896	382176	2.65157e+06	1.88226e+06	1.71913e+06	280676	2.73102e+06	2.75798e+06	1.71343e+06	597464	2.7762e+06	1.97159e+06	1.08025e+06	680867	2.62624e+06	2.87107e+06	987846	820544	1.96097e+06	3.05444e+06	1.86563e+06	589300	2.63159e+06	2.87223e+06	860960	589073	2.72651e+06	2.49646e+06	1.64099e+06	569894	2.60591e+06	2.90758e+06	1.73034e+06	614100	2.6464e+06	1.73854e+06	1.08924e+06
tr|Q9VAR7|Q9VAR7_DROME	Q9VAR7	CG11828	Q9VAR7	FBgn0039616	18	18	1216.52	37	0.228951	CG11828 OS=Drosophila melanogaster GN=CG11828 PE=4 SV=4	3.71908e+06	2.60857e+06	1.86997e+06	1.42263e+06	3.7571e+06	3.91402e+06	2.93867e+06	693312	4.5776e+06	2.3873e+06	2.74211e+06	2.54254e+06	3.84456e+06	2.8607e+06	2.35295e+06	1.47069e+06	3.44427e+06	3.80972e+06	2.35248e+06	1.67165e+06	3.15981e+06	3.48925e+06	3.91026e+06	988956	4.9773e+06	2.92691e+06	1.49479e+06	1.65848e+06	2.55315e+06	1.66558e+06	1.78991e+06	1.14689e+06	2.1559e+06	3.07921e+06	2.03727e+06	1.12738e+06	2.85227e+06	2.36821e+06	2.19991e+06
sp|P22464-3|ANXB9_DROME	P22464	AnxB9	P22464-3	FBgn0000083	21	20	1216.26	52	8.99868e-06	Isoform c of Annexin B9 OS=Drosophila melanogaster GN=AnxB9	8.54484e+06	6.83952e+06	3.10474e+06	2.3011e+06	6.52378e+06	7.17759e+06	5.71144e+06	1.80515e+06	8.53194e+06	5.45311e+06	6.50667e+06	3.01269e+06	7.32177e+06	6.17177e+06	3.51818e+06	3.1455e+06	9.2998e+06	6.73857e+06	3.56594e+06	3.87641e+06	8.41899e+06	6.70151e+06	6.44289e+06	2.64345e+06	6.98911e+06	5.82005e+06	4.36856e+06	2.08778e+06	8.71205e+06	6.7415e+06	5.4448e+06	4.02883e+06	1.28933e+07	1.14168e+07	1.20313e+07	3.26221e+06	6.39057e+06	9.05105e+06	4.4477e+06
tr|Q9W3C3|Q9W3C3_DROME	Q9W3C3	CG2004	Q9W3C3	FBgn0030060	21	21	1213.42	52	0.16806	CG2004, isoform A OS=Drosophila melanogaster GN=CG2004 PE=2 SV=1	5.51806e+06	4.28482e+06	2.31462e+06	1.59071e+06	4.51626e+06	4.8813e+06	4.1811e+06	1.23752e+06	4.88754e+06	4.93189e+06	3.48851e+06	1.55676e+06	4.34084e+06	4.53673e+06	1.97927e+06	1.21581e+06	5.80279e+06	4.81767e+06	2.67012e+06	3.03687e+06	4.97351e+06	5.12087e+06	3.89913e+06	1.82667e+06	4.6083e+06	4.29844e+06	1.93062e+06	1.01047e+06	4.9964e+06	3.89338e+06	3.71003e+06	1.9464e+06	4.8626e+06	4.24115e+06	3.40651e+06	1.70358e+06	4.75459e+06	5.32578e+06	1.72939e+06
tr|Q9VQA3|Q9VQA3_DROME	Q9VQA3	CG17242	Q9VQA3	FBgn0250841	15	14	1207.54	46	1.12813e-09	CG17242, isoform A OS=Drosophila melanogaster GN=CG17242 PE=3 SV=1	9.5166e+07	6.4219e+07	2.84064e+07	1.80984e+07	7.66689e+07	6.99075e+07	5.82489e+07	1.29547e+07	1.12481e+08	7.15015e+07	3.72318e+07	1.1648e+07	4.83071e+07	4.2324e+07	1.48739e+07	1.29627e+07	3.62179e+07	2.64944e+07	1.06465e+07	1.75762e+07	2.36152e+07	1.41249e+07	1.35909e+07	4.64304e+06	1.35005e+08	6.09408e+07	2.71733e+07	2.19728e+07	7.62797e+07	5.36663e+07	4.39816e+07	2.55644e+07	4.5996e+07	3.64612e+07	3.35852e+07	9.82668e+06	4.07334e+07	2.4764e+07	1.25809e+07
tr|Q26459|Q26459_DROME	Q26459	Msr-110	Q26459	FBgn0015766	19	19	1196.39	38	0.166421	LD44960p OS=Drosophila melanogaster GN=Msr-110 PE=2 SV=1	5.54739e+06	5.21539e+06	2.87086e+06	1.58992e+06	9.90764e+06	5.67559e+06	5.67341e+06	1.06636e+06	1.47793e+07	1.22452e+07	5.36321e+06	2.77254e+06	5.74525e+06	4.42136e+06	2.0418e+06	1.97293e+06	5.93285e+06	7.41369e+06	2.74782e+06	2.41354e+06	8.28408e+06	8.7812e+06	7.41192e+06	2.08767e+06	7.7488e+06	5.36264e+06	2.13552e+06	2.68056e+06	6.02678e+06	5.18703e+06	4.2917e+06	2.09482e+06	4.94356e+06	4.95973e+06	3.7784e+06	1.33736e+06	5.26982e+06	4.30669e+06	1.80589e+06
tr|Q7KN75|Q7KN75_DROME	Q7KN75	Dp1	Q7KN75	FBgn0027835	24	23	1193.09	21	0.000631755	Dodeca-satellite-binding protein 1, isoform A OS=Drosophila melanogaster GN=Dp1 PE=2 SV=1	2.46165e+06	2.27555e+06	1.91061e+06	1.44732e+06	1.79814e+06	2.27516e+06	1.79647e+06	886700	2.42225e+06	1.58161e+06	1.51103e+06	969400	2.78491e+06	3.18495e+06	803389	1.32855e+06	1.9042e+06	2.08017e+06	987552	2.19317e+06	2.63693e+06	1.57542e+06	1.89055e+06	888000	2.73466e+06	2.46045e+06	845308	983775	2.16109e+06	1.85414e+06	1.49854e+06	2.19891e+06	1.67449e+06	1.62174e+06	1.81225e+06	1.07487e+06	2.70132e+06	2.71829e+06	1.38306e+06
sp|P18432|MLR_DROME	P18432	Mlc2	P18432	FBgn0002773	15	14	1185.46	37	0.775992	Myosin regulatory light chain 2 OS=Drosophila melanogaster GN=Mlc2 PE=1 SV=2	3.19705e+06	2.20617e+06	1.71489e+06	3.99491e+06	3.23273e+06	4.96145e+06	2.74222e+06	7.19769e+06	3.11765e+06	1.6446e+06	3.00699e+06	3.2341e+06	2.47896e+06	2.66733e+06	1.24699e+06	2.42251e+06	3.76933e+06	3.63495e+06	1.87356e+06	5.12396e+06	2.2643e+06	4.77168e+06	6.09687e+06	4.29287e+06	2.0304e+06	2.31557e+06	1.9755e+06	2.07584e+06	3.01201e+06	3.03317e+06	2.71836e+06	4.31208e+06	3.32272e+06	4.18308e+06	2.78613e+06	4.64644e+06	2.1019e+06	2.66131e+06	1.8692e+06
sp|P25007|PPIA_DROME	P25007	Cyp1	P25007	FBgn0004432	21	20	1183.33	47	0.830465	Peptidyl-prolyl cis-trans isomerase OS=Drosophila melanogaster GN=Cyp1 PE=1 SV=2	2.24208e+07	1.34603e+07	6.22121e+06	5.53962e+06	2.13847e+07	1.66507e+07	1.53118e+07	3.71018e+06	2.63534e+07	2.14283e+07	1.17886e+07	4.78819e+06	1.69834e+07	1.5636e+07	7.81737e+06	7.73894e+06	1.85552e+07	1.80567e+07	7.17935e+06	1.16557e+07	2.1559e+07	1.91463e+07	1.40089e+07	5.07771e+06	1.93505e+07	1.84904e+07	6.05141e+06	5.63106e+06	1.9563e+07	1.57268e+07	1.21639e+07	1.00856e+07	1.72511e+07	1.64659e+07	1.14203e+07	4.3835e+06	1.67632e+07	1.34416e+07	7.29759e+06
sp|P45437|COPB_DROME	P45437	betaCop	P45437	FBgn0008635	19	19	1181.25	24	0.011673	Coatomer subunit beta OS=Drosophila melanogaster GN=betaCop PE=2 SV=2	1.85722e+06	1.49794e+06	617301	411857	1.39302e+06	1.20881e+06	1.13174e+06	258421	1.64475e+06	1.37e+06	1.21318e+06	347843	2.49104e+06	2.29578e+06	755072	428487	1.96698e+06	1.51893e+06	707105	952641	1.44168e+06	1.33605e+06	1.10021e+06	383639	2.05012e+06	1.92259e+06	568567	441766	1.90739e+06	1.58248e+06	1.18443e+06	759730	1.92996e+06	1.71663e+06	1.22594e+06	472555	2.40901e+06	1.88375e+06	945370
tr|Q9VTZ5|Q9VTZ5_DROME	Q9VTZ5	Tsf2	Q9VTZ5	FBgn0036299	17	16	1178.84	22	7.86038e-14	LD22449p OS=Drosophila melanogaster GN=Tsf2 PE=2 SV=1	271149	248932	139219	100506	344239	399316	287027	148089	944083	886271	554716	198110	281313	259489	187774	123688	480548	449098	293242	311463	858340	711142	541563	293393	232208	186104	144758	106781	469438	507725	251859	337241	817731	774510	735180	278680	250067	294200	136158
tr|Q9VI96|Q9VI96_DROME	Q9VI96	CG10029-RA	Q9VI96	FBgn0037498	19	18	1176.24	37	0.959374	CG10029 OS=Drosophila melanogaster GN=CG10029-RA PE=2 SV=1	1.25947e+06	1.04016e+06	618347	629412	1.37054e+06	358717	1.0988e+06	379108	1.64062e+06	628585	1.8276e+06	234670	1.4652e+06	1.53406e+06	156167	123539	883779	1.02871e+06	466922	203227	971534	949783	1.50955e+06	167001	1.42998e+06	1.47815e+06	244917	182139	1.02301e+06	1.21254e+06	938065	195483	922423	1.07901e+06	1.15231e+06	194172	1.15404e+06	814993	340744
;tr|Q9W5X0|Q9W5X0_DROME	Q9W5X0		Q9W5X0	FBgn0031090	34	4	1175.23	12	0.352949		2.07543e+06	1.74398e+06	726643	495615	2.07461e+06	1.49827e+06	1.38973e+06	435525	2.25259e+06	1.78261e+06	1.03976e+06	510304	1.99146e+06	1.78477e+06	833828	570606	1.66462e+06	1.38736e+06	665585	1.04941e+06	1.77097e+06	1.21994e+06	1.1309e+06	443919	2.84599e+06	2.07565e+06	721994	573048	1.89983e+06	1.33097e+06	1.11239e+06	839061	1.56418e+06	1.32744e+06	1.23161e+06	381065	1.86109e+06	1.67945e+06	678469
sp|P14130|RS14_DROME	P14130	RpS14a	P14130	FBgn0004403	18	18	1171.18	83	0.188495	40S ribosomal protein S14 OS=Drosophila melanogaster GN=RpS14a PE=1 SV=1	8.58496e+06	4.65241e+06	1.40925e+06	1.0875e+06	5.7627e+06	5.75113e+06	3.98285e+06	1.10686e+06	4.33968e+06	3.57711e+06	3.2853e+06	1.2703e+06	6.21453e+06	5.00247e+06	2.24625e+06	2.6044e+06	1.08166e+07	4.58939e+06	1.8204e+06	2.54586e+06	3.31365e+06	5.92768e+06	3.73804e+06	1.12418e+06	4.18134e+06	3.79033e+06	2.10417e+06	2.37317e+06	5.52256e+06	3.50454e+06	2.87591e+06	1.5224e+06	6.54461e+06	4.33376e+06	3.84055e+06	1.01028e+06	5.63326e+06	5.70736e+06	2.14431e+06
sp|Q9W3W8|RL17_DROME	Q9W3W8	RpL17	Q9W3W8	FBgn0029897	23	23	1170.52	51	0.00588786	60S ribosomal protein L17 OS=Drosophila melanogaster GN=RpL17 PE=1 SV=1	2.07178e+06	1.91913e+06	592902	571817	1.12809e+06	1.7146e+06	985019	409543	1.67375e+06	1.48536e+06	996767	379548	2.55941e+06	2.70383e+06	703986	690588	1.75124e+06	1.77309e+06	735902	1.31941e+06	2.04073e+06	1.14935e+06	1.10813e+06	321883	2.38272e+06	1.82005e+06	831291	551951	1.72197e+06	1.29162e+06	915533	1.49635e+06	1.81982e+06	1.38057e+06	1.35434e+06	419495	2.46215e+06	2.60619e+06	804884
sp|P84249|H33_DROME	P84249	His3.3A	P84249	FBgn0004828	20	20	1161.87	73	0.0272131	Histone H3.3 OS=Drosophila melanogaster GN=His3.3A PE=1 SV=2	4.62869e+06	3.45649e+06	1.8798e+06	3.45952e+06	4.81666e+06	3.22188e+06	2.93501e+06	2.72909e+06	5.08846e+06	3.83659e+06	2.56676e+06	1.4576e+06	4.83186e+06	3.72667e+06	2.61345e+06	3.06703e+06	5.6647e+06	3.72402e+06	2.44813e+06	4.42703e+06	5.58799e+06	3.814e+06	3.95021e+06	2.28661e+06	4.43365e+06	3.45364e+06	1.95475e+06	2.06656e+06	5.45001e+06	4.09194e+06	3.80279e+06	4.27296e+06	6.16997e+06	4.65531e+06	3.94622e+06	2.87544e+06	4.22184e+06	3.4252e+06	2.41239e+06
sp|P41572|6PGD_DROME	P41572	Pgd	P41572	FBgn0004654	20	19	1160.44	46	0.00577775	6-phosphogluconate dehydrogenase, decarboxylating OS=Drosophila melanogaster GN=Pgd PE=2 SV=1	4.21712e+06	2.38148e+06	1.57415e+06	881965	2.19654e+06	1.59373e+06	2.60128e+06	367226	1.63814e+06	2.75918e+06	1.48123e+06	488885	3.00285e+06	2.54055e+06	2.10407e+06	1.69568e+06	2.23962e+06	2.97156e+06	1.2306e+06	1.47701e+06	1.99119e+06	2.79416e+06	1.23847e+06	653420	2.01364e+06	3.32063e+06	759624	685173	2.81392e+06	1.34893e+06	1.59668e+06	748646	2.49275e+06	2.07864e+06	1.40994e+06	647621	2.71293e+06	2.4122e+06	1.47569e+06
tr|Q9VHJ8|Q9VHJ8_DROME	Q9VHJ8	skap	Q9VHJ8	FBgn0037643	20	19	1155.39	36	0.937818	Succinyl-CoA ligase subunit beta OS=Drosophila melanogaster GN=skap PE=3 SV=2	2.03633e+06	1.0514e+06	583489	304426	1.59905e+06	1.1788e+06	1.30652e+06	305813	2.65757e+06	2.02653e+06	995852	430751	1.44611e+06	1.32093e+06	589315	720736	1.58439e+06	1.41596e+06	520761	394750	1.41527e+06	2.26821e+06	906893	332218	1.40853e+06	1.90781e+06	410574	484696	1.65153e+06	1.09911e+06	1.11505e+06	364165	1.61716e+06	1.44564e+06	922595	264917	1.13387e+06	1.07231e+06	663110
tr|O61380|O61380_DROME	O61380	eIF4G	O61380	FBgn0023213	21	17	1154.02	16	2.98655e-09	Eukaryotic translation initiation factor 4G, isoform A OS=Drosophila melanogaster GN=eIF4G PE=1 SV=3	1.20266e+06	1.44221e+06	624810	261627	625370	615084	604984	136792	867727	716036	341513	201726	1.59058e+06	1.64908e+06	678543	562344	655047	995176	407957	520357	816922	487928	628132	201743	2.12424e+06	1.39725e+06	591181	459147	1.15102e+06	1.15891e+06	670278	515126	874385	902282	702516	289438	1.70068e+06	1.74444e+06	791519
tr|Q9V438|Q9V438_DROME	Q9V438	CaBP1	Q9V438	FBgn0025678	26	20	1147.87	34	3.72816e-05	Calcium-binding protein 1, isoform A OS=Drosophila melanogaster GN=CaBP1 PE=2 SV=1	1.92391e+06	2.09736e+06	1.30162e+06	1.37194e+06	1.23237e+06	1.87418e+06	1.52632e+06	975684	1.62739e+06	1.64563e+06	1.31264e+06	578095	2.39506e+06	2.86203e+06	1.74423e+06	1.43624e+06	1.80328e+06	1.74534e+06	1.42224e+06	2.64713e+06	2.01024e+06	1.2789e+06	1.15712e+06	743695	2.37387e+06	2.07553e+06	1.32905e+06	1.04313e+06	1.76924e+06	1.42353e+06	1.19512e+06	1.7976e+06	1.70646e+06	1.36914e+06	1.36199e+06	1.12646e+06	2.40982e+06	2.93079e+06	1.40211e+06
sp|P10334|MS2B_DROME	P10334	Acp26Ab	P10334	FBgn0002856	25	22	1139.33	37	1.14265e-07	Accessory gland-specific peptide 26Ab OS=Drosophila melanogaster GN=Acp26Ab PE=2 SV=1	1.89124e+06	1.75308e+06	1.48788e+06	3.25794e+06	6.76437e+06	3.77388e+06	4.49403e+06	5.15552e+06	1.43806e+07	7.93011e+06	6.73741e+06	6.34143e+06	1.54781e+06	1.23142e+06	1.04514e+06	963733	3.34502e+06	4.15951e+06	2.10933e+06	5.73428e+06	7.6619e+06	6.96296e+06	7.31886e+06	4.35585e+06	2.1824e+06	2.79871e+06	1.74035e+06	1.55218e+06	2.57996e+06	2.92566e+06	2.2902e+06	3.98101e+06	1.92239e+06	3.54315e+06	1.92823e+06	2.44702e+06	1.35209e+06	803570	1.08392e+06
tr|Q9VRG8|Q9VRG8_DROME	Q9VRG8	CG1486	Q9VRG8	FBgn0031174	19	17	1134.25	28	0.0396092	CG1486, isoform A OS=Drosophila melanogaster GN=CG1486 PE=2 SV=1	1.67487e+06	1.47343e+06	471619	434255	1.24286e+06	1.43196e+06	1.3797e+06	352047	1.30379e+06	1.04818e+06	1.04464e+06	435799	1.47036e+06	1.45248e+06	395680	639628	1.86889e+06	1.41249e+06	612382	651132	1.32414e+06	1.33169e+06	1.09968e+06	458025	1.57789e+06	1.34955e+06	712263	412572	1.60948e+06	1.10905e+06	959506	608790	1.49025e+06	1.3879e+06	1.38698e+06	294485	1.34736e+06	1.51767e+06	1.2903e+06
tr|Q9VTH7|Q9VTH7_DROME	Q9VTH7	CG6168	Q9VTH7	FBgn0036154	17	15	1133.02	32	0.000106244	CG6168, isoform C OS=Drosophila melanogaster GN=CG6168 PE=4 SV=2	3.57834e+06	3.02631e+06	1.1371e+06	917753	8.54897e+06	5.42233e+06	3.56019e+06	937007	1.81835e+07	9.24387e+06	5.56406e+06	3.26109e+06	4.41921e+06	3.32671e+06	959473	600476	5.55852e+06	6.8472e+06	1.50297e+06	2.78263e+06	1.00676e+07	9.26113e+06	6.99605e+06	2.33958e+06	5.18565e+06	5.8197e+06	1.11026e+06	907376	5.74607e+06	7.67281e+06	3.54595e+06	1.97765e+06	3.96742e+06	5.45234e+06	2.91846e+06	1.20542e+06	3.28273e+06	1.64702e+06	1.04398e+06
tr|Q9W1H8|Q9W1H8_DROME	Q9W1H8	Thiolase	Q9W1H8	FBgn0025352	15	13	1119.55	29	0.00052942	GH13256p OS=Drosophila melanogaster GN=Thiolase PE=2 SV=1	5.79906e+06	4.59907e+06	1.81911e+06	1.3254e+06	4.44466e+06	4.12511e+06	4.51911e+06	1.47994e+06	6.97033e+06	5.80117e+06	3.56368e+06	1.91514e+06	6.18758e+06	5.34919e+06	2.05745e+06	2.3465e+06	4.16113e+06	5.19598e+06	1.8041e+06	2.88972e+06	4.94299e+06	4.09899e+06	3.13011e+06	1.02622e+06	6.16538e+06	6.02649e+06	2.44252e+06	3.29136e+06	5.56716e+06	4.04714e+06	3.03339e+06	2.27746e+06	6.14839e+06	4.0716e+06	4.10289e+06	1.30709e+06	5.94264e+06	6.24986e+06	3.11182e+06
sp|Q9V521|PPO2_DROME	Q9V521	PPO2	Q9V521	FBgn0033367	22	21	1118.66	36	0.00394474	Phenoloxidase 2 OS=Drosophila melanogaster GN=PPO2 PE=1 SV=1	1.69961e+06	894790	302895	255919	823293	520835	408231	192030	1.10294e+06	674794	445499	287240	2.56728e+06	2.43101e+06	506892	426483	604738	1.04739e+06	169823	365601	680200	824271	472975	162104	1.92563e+06	2.94821e+06	240182	415769	900883	856654	872451	226699	610728	819681	386357	103433	2.61134e+06	853209	1.14013e+06
tr|Q7K2S9|Q7K2S9_DROME	Q7K2S9	loopin-1	Q7K2S9	FBgn0259795	18	16	1117.87	35	0.142936	AT30376p OS=Drosophila melanogaster GN=loopin-1 PE=2 SV=1	367055	349483	138232	59115.7	190932	214431	179237	55523.6	289622	246411	90882.3	61596	393294	464381	125633	135360	377266	283079	80381.4	76786.9	257654	213977	154262	41862	281098	352636	90059.9	51739.9	313226	289190	1.60317e+06	100811	257874	2.24408e+06	226932	44305	306142	283247	140030
sp|Q0E9B6|RS11_DROME	Q0E9B6	RpS11	Q0E9B6	FBgn0033699	23	22	1115.32	65	1.93554e-08	40S ribosomal protein S11 OS=Drosophila melanogaster GN=RpS11 PE=1 SV=1	2.47381e+06	2.26345e+06	1.13016e+06	690648	1.78528e+06	1.70941e+06	1.32685e+06	438264	2.57084e+06	2.00303e+06	1.10194e+06	501773	3.44644e+06	3.26615e+06	1.59972e+06	1.37172e+06	2.42767e+06	1.92729e+06	1.12364e+06	1.1743e+06	2.6274e+06	1.71811e+06	1.5484e+06	663159	3.04051e+06	2.55642e+06	1.25926e+06	1.02192e+06	2.31031e+06	2.15471e+06	1.34007e+06	1.22473e+06	2.8831e+06	2.28404e+06	1.64863e+06	855597	4.0723e+06	2.83031e+06	1.68031e+06
tr|Q7JWQ7|Q7JWQ7_DROME	Q7JWQ7	Swim	Q7JWQ7	FBgn0034709	19	16	1111.14	31	0.320136	CG3074, isoform A OS=Drosophila melanogaster GN=Swim PE=2 SV=1	2.30801e+06	1.83381e+06	638228	288630	2.88892e+06	1.56078e+06	1.80235e+06	273978	4.77786e+06	3.97571e+06	2.29267e+06	797263	3.25693e+06	2.25473e+06	986970	562008	2.43204e+06	2.30809e+06	1.11215e+06	661432	4.4584e+06	2.79451e+06	3.09951e+06	594144	2.29361e+06	2.19043e+06	753508	359650	3.24164e+06	1.83993e+06	1.54213e+06	668693	4.32767e+06	3.13528e+06	2.96287e+06	820037	1.71164e+06	1.72317e+06	946522
tr|A8Y560|A8Y560_DROME	A8Y560	RpL15	A8Y560	FBgn0028697	20	18	1104.62	55	7.09071e-10	Ribosomal protein L15 OS=Drosophila melanogaster GN=RpL15 PE=3 SV=2	4.40542e+06	3.81906e+06	2.37768e+06	1.73858e+06	3.65634e+06	3.4643e+06	3.19317e+06	1.04551e+06	4.02905e+06	3.84174e+06	2.61619e+06	1.29367e+06	4.65444e+06	4.71215e+06	3.16273e+06	2.82777e+06	3.96421e+06	3.71271e+06	2.46052e+06	2.49259e+06	4.13202e+06	3.17109e+06	2.63746e+06	1.34504e+06	4.9827e+06	4.85981e+06	2.7788e+06	2.08642e+06	3.90696e+06	3.62033e+06	2.41926e+06	2.20803e+06	3.60811e+06	3.65138e+06	2.98803e+06	1.56366e+06	4.93728e+06	4.22177e+06	2.92259e+06
tr|A1ZBJ2|A1ZBJ2_DROME	A1ZBJ2	CG7461	A1ZBJ2	FBgn0034432	21	20	1099.39	47	0.0039266	CG7461 OS=Drosophila melanogaster GN=CG7461 PE=3 SV=2	5.29071e+06	3.68764e+06	1.66991e+06	1.12445e+06	4.20792e+06	3.52617e+06	3.78137e+06	1.23971e+06	5.58961e+06	4.41542e+06	2.2068e+06	1.01094e+06	5.06404e+06	4.70613e+06	1.81177e+06	2.85448e+06	4.28793e+06	5.34811e+06	1.38696e+06	1.50695e+06	3.73165e+06	4.72262e+06	2.80832e+06	1.1339e+06	6.34052e+06	5.34142e+06	1.60842e+06	3.15335e+06	5.56879e+06	4.33905e+06	3.58576e+06	1.15942e+06	5.86769e+06	5.34601e+06	3.73157e+06	1.23311e+06	5.69205e+06	4.47958e+06	2.73803e+06
tr|Q8IML3|Q8IML3_DROME	Q8IML3	Vha100-1	Q8IML3	FBgn0028671	19	18	1091.77	20	0.598646	V-type proton ATPase subunit a OS=Drosophila melanogaster GN=Vha100-1 PE=2 SV=1	1.20053e+06	1.32617e+06	630105	958976	1.46075e+06	1.13815e+06	1.8696e+06	969539	1.98893e+06	1.77592e+06	2.96844e+06	819700	1.04593e+06	1.23269e+06	654844	837476	1.4234e+06	1.03953e+06	960883	1.35508e+06	1.48035e+06	1.02173e+06	1.85535e+06	985077	1.57218e+06	918173	689265	1.01815e+06	1.20559e+06	1.1015e+06	688619	984006	807541	1.26471e+06	1.06291e+06	666483	1.04043e+06	1.1606e+06	715672
sp|P41043|GST1_DROME	P41043	GstS1	P41043	FBgn0010226	19	19	1083.17	40	0.00138092	Glutathione S-transferase S1 OS=Drosophila melanogaster GN=GstS1 PE=1 SV=2	1.33774e+07	6.54375e+06	2.21274e+06	1.15459e+06	6.10344e+06	2.99129e+06	2.27645e+06	419033	3.28267e+06	3.44192e+06	1.55245e+06	1.26887e+06	1.06272e+07	7.96256e+06	3.51628e+06	4.18446e+06	3.90874e+06	5.67319e+06	1.4627e+06	1.67743e+06	3.68269e+06	6.20673e+06	2.37125e+06	1.0144e+06	7.44694e+06	1.13006e+07	2.03848e+06	1.86199e+06	6.00185e+06	4.63156e+06	3.63234e+06	1.74819e+06	4.38029e+06	5.39003e+06	1.97492e+06	714442	9.96581e+06	5.82192e+06	3.7217e+06
tr|Q9VGA5|Q9VGA5_DROME	Q9VGA5	CG10041	Q9VGA5	FBgn0038014	20	17	1078.56	55	0.234731	CG10041 OS=Drosophila melanogaster GN=CG10041 PE=3 SV=1	5.2253e+06	4.84036e+06	2.36222e+06	1.68645e+06	4.73167e+06	5.49285e+06	4.79165e+06	891345	7.54153e+06	5.88925e+06	6.16437e+06	1.55253e+06	3.83096e+06	4.06725e+06	1.90461e+06	1.54125e+06	4.14582e+06	3.83273e+06	1.91736e+06	2.44262e+06	5.96265e+06	4.24921e+06	3.56155e+06	1.24149e+06	5.4863e+06	3.90194e+06	2.18018e+06	1.41524e+06	4.8444e+06	3.72841e+06	2.76523e+06	2.93321e+06	3.79997e+06	3.22001e+06	3.31737e+06	1.33252e+06	3.36867e+06	3.22896e+06	1.53029e+06
tr|M9PEJ8|M9PEJ8_DROME	M9PEJ8	rhea	M9PEJ8	FBgn0260442	22	19	1074.97	11	4.46219e-05	Rhea, isoform H OS=Drosophila melanogaster GN=rhea PE=4 SV=1	2.72215e+06	1.6611e+06	1.03754e+06	1.81596e+06	6.29867e+06	2.75188e+06	3.54596e+06	1.13374e+06	7.11771e+06	3.35275e+06	3.67322e+06	2.65023e+06	2.47771e+06	2.32794e+06	920497	885938	3.33222e+06	3.1996e+06	1.45865e+06	3.48963e+06	3.83773e+06	3.30879e+06	6.09283e+06	2.16392e+06	3.10433e+06	3.42874e+06	953283	1.09938e+06	3.22587e+06	3.04991e+06	3.02311e+06	1.54211e+06	2.18938e+06	2.0817e+06	2.29736e+06	1.39439e+06	1.83084e+06	1.26189e+06	1.11773e+06
sp|P54385|DHE3_DROME	P54385	Gdh	P54385	FBgn0001098	22	20	1074.72	40	0.520815	Glutamate dehydrogenase, mitochondrial OS=Drosophila melanogaster GN=Gdh PE=1 SV=2	2.83929e+06	1.39878e+06	566752	282139	1.41254e+06	1.17126e+06	1.38043e+06	223992	1.44752e+06	1.72775e+06	946047	316306	1.27015e+06	1.17465e+06	789032	714700	1.43387e+06	1.22837e+06	549824	446892	863800	1.17777e+06	777192	229133	1.96052e+06	1.76981e+06	553932	738394	1.77618e+06	943955	1.1473e+06	338248	1.86259e+06	1.17243e+06	1.18866e+06	183564	1.13609e+06	1.19793e+06	526476
sp|Q9VHP0|DDX3_DROME	Q9VHP0	bel	Q9VHP0	FBgn0263231	19	18	1071.06	27	0.0116019	ATP-dependent RNA helicase bel OS=Drosophila melanogaster GN=bel PE=1 SV=1	1.16894e+06	935252	519844	230594	499317	1.28294e+06	696772	172415	774086	902250	698785	135258	972614	966670	407314	350534	749934	670943	393988	318568	974244	455003	337247	154846	1.49715e+06	722490	608219	461058	916049	638146	333884	266788	756359	635733	668434	228520	848327	875212	511525
tr|Q9VFG5|Q9VFG5_DROME	Q9VFG5	smp-30	Q9VFG5	FBgn0038257	17	15	1061.88	48	0.137507	RE17477p OS=Drosophila melanogaster GN=smp-30 PE=2 SV=1	9.13001e+06	3.37243e+06	1.39633e+06	708978	5.41682e+06	2.29746e+06	2.6347e+06	658786	2.9159e+06	2.38477e+06	1.4123e+06	1.19347e+06	5.05523e+06	3.90807e+06	3.32502e+06	2.97897e+06	4.65758e+06	5.336e+06	1.34359e+06	1.19073e+06	2.64521e+06	5.84212e+06	2.15289e+06	679261	3.03775e+06	4.95497e+06	834912	947461	3.16186e+06	1.45461e+06	1.92755e+06	628654	2.69622e+06	2.61028e+06	1.3167e+06	489322	4.59694e+06	3.00637e+06	2.0031e+06
sp|P36241|RL19_DROME	P36241	RpL19	P36241	FBgn0285950	20	18	1055.75	36	4.78783e-09	60S ribosomal protein L19 OS=Drosophila melanogaster GN=RpL19 PE=1 SV=2	2.68365e+06	2.46881e+06	1.28715e+06	968379	2.12594e+06	2.09781e+06	1.93899e+06	675236	2.44871e+06	2.22013e+06	1.61758e+06	682735	3.34617e+06	3.3838e+06	1.63744e+06	1.47598e+06	1.94856e+06	2.18446e+06	1.20431e+06	1.77644e+06	2.72157e+06	1.38421e+06	1.8119e+06	703650	3.2437e+06	3.15365e+06	1.41937e+06	1.34548e+06	2.37913e+06	1.95736e+06	2.18729e+06	2.10239e+06	2.37246e+06	1.83848e+06	2.25662e+06	929511	3.17247e+06	3.16494e+06	1.67248e+06
sp|Q9NJH0|EF1G_DROME	Q9NJH0	Ef1gamma	Q9NJH0	FBgn0029176	18	18	1043.42	36	0.397336	Elongation factor 1-gamma OS=Drosophila melanogaster GN=Ef1gamma PE=2 SV=2	1.56181e+06	1.36164e+06	740679	587452	2.78014e+06	2.03501e+06	1.16745e+06	844727	4.16274e+06	1.9029e+06	1.64201e+06	1.56265e+06	1.94223e+06	1.76701e+06	741069	583481	1.33879e+06	2.28264e+06	722105	1.2087e+06	2.60704e+06	2.45127e+06	2.34376e+06	690573	2.26005e+06	2.72297e+06	746822	649979	1.86583e+06	3.00231e+06	1.5252e+06	746764	1.36216e+06	2.38074e+06	1.01913e+06	722293	1.84972e+06	1.04586e+06	814370
sp|P81900|KAPR2_DROME	P81900	Pka-R2	P81900	FBgn0022382	21	19	1041.92	49	0.00780854	cAMP-dependent protein kinase type II regulatory subunit OS=Drosophila melanogaster GN=Pka-R2 PE=1 SV=2	1.09167e+06	1.10313e+06	442475	273453	1.43598e+06	1.19747e+06	990309	196473	1.89665e+06	1.44675e+06	829980	330539	1.81052e+06	1.6744e+06	583927	607153	1.86961e+06	2.07422e+06	588923	685604	1.92958e+06	1.50257e+06	1.26261e+06	423571	1.74221e+06	1.10335e+06	420966	510200	2.01675e+06	1.66818e+06	1.29577e+06	531266	2.16196e+06	2.10239e+06	1.27562e+06	361338	1.91199e+06	1.53696e+06	607960
tr|Q9VF33|Q9VF33_DROME	Q9VF33	alpha-Man-IIb	Q9VF33	FBgn0026616	20	18	1038.5	20	0.000213383	Alpha-mannosidase OS=Drosophila melanogaster GN=alpha-Man-IIb PE=2 SV=2	1.96513e+06	2.42767e+06	547659	573080	1.4504e+06	1.55189e+06	1.31255e+06	402234	2.12489e+06	1.76906e+06	741102	509906	2.69379e+06	2.73916e+06	918815	864666	1.90556e+06	2.10538e+06	657082	933592	1.71391e+06	1.49448e+06	1.09106e+06	287050	2.33462e+06	2.34335e+06	732864	905882	2.10586e+06	2.44622e+06	1.32331e+06	1.29e+06	2.50546e+06	2.27506e+06	1.65918e+06	553844	2.77189e+06	2.54221e+06	871076
sp|P20478|GLNA2_DROME;sp|P43248|MSH2_DROME	P20478	Gs2	P20478	FBgn0001145	23	22	1038.21	56	4.10947e-05	Glutamine synthetase 2 cytoplasmic OS=Drosophila melanogaster GN=Gs2 PE=2 SV=3	2.10025e+06	1.51087e+06	1.21313e+06	651070	5.74874e+06	2.70989e+06	2.13185e+06	675880	1.41141e+07	6.46568e+06	4.17331e+06	1.35911e+06	1.32581e+06	983487	954495	706707	3.49173e+06	1.98552e+06	1.52235e+06	970571	4.60726e+06	5.74281e+06	2.38526e+06	1.20774e+06	1.93164e+06	1.67864e+06	444127	825808	2.6885e+06	1.26958e+06	1.46857e+06	1.29464e+06	4.09906e+06	2.08789e+06	1.66813e+06	704002	1.32752e+06	1.07682e+06	680808
sp|Q24238|APH4_DROME	Q24238	Aph-4	Q24238	FBgn0016123	17	13	1033.77	30	0.263168	Alkaline phosphatase 4 OS=Drosophila melanogaster GN=Aph-4 PE=2 SV=3	3.49657e+06	2.46649e+06	1.51605e+06	1.30258e+06	3.61763e+06	1.66289e+06	2.4815e+06	1.01881e+06	2.3598e+06	1.34692e+06	2.58333e+06	1.55945e+06	2.23173e+06	1.91893e+06	506925	784017	3.73903e+06	2.69329e+06	1.07334e+06	831262	1.50273e+06	3.58419e+06	2.6352e+06	769712	2.35742e+06	3.0047e+06	829320	991681	2.88069e+06	2.61735e+06	2.81051e+06	735645	2.57472e+06	2.51324e+06	1.68229e+06	585746	1.67886e+06	1.62362e+06	759530
tr|A0A023GQA5|A0A023GQA5_DROME	A0A023GQA5	l(2)37Cc	A0A023GQA5	FBgn0002031	17	15	1020.48	78	0.00257908	Lethal (2) 37Cc, isoform D OS=Drosophila melanogaster GN=l(2)37Cc PE=4 SV=1	2.58084e+06	2.48397e+06	1.25883e+06	827406	2.06252e+06	2.49701e+06	2.19368e+06	918107	3.47008e+06	2.77089e+06	2.0017e+06	989494	3.05921e+06	2.56731e+06	1.43968e+06	1.01483e+06	2.5043e+06	2.84843e+06	1.38374e+06	1.41422e+06	2.70684e+06	2.45189e+06	1.86752e+06	924187	2.67979e+06	2.34098e+06	1.16071e+06	1.11905e+06	2.20923e+06	2.27039e+06	1.58723e+06	1.23755e+06	2.32815e+06	2.47024e+06	2.07276e+06	939190	2.28086e+06	2.44362e+06	1.41259e+06
sp|Q7KW39-2|MMSA_DROME	Q7KW39	CG17896	Q7KW39-2	FBgn0023537	17	14	1014.02	44	0.024008	Isoform A of Probable methylmalonate-semialdehyde dehydrogenase [acylating], mitochondrial OS=Drosophila melanogaster GN=CG17896	6.10662e+06	3.54483e+06	2.13471e+06	1.55248e+06	4.10267e+06	3.81658e+06	3.77645e+06	1.1063e+06	4.39997e+06	4.73586e+06	3.05517e+06	1.31769e+06	4.03681e+06	4.14381e+06	2.25438e+06	1.92435e+06	4.38816e+06	4.08165e+06	2.73589e+06	2.35423e+06	3.97788e+06	4.3141e+06	2.73917e+06	1.46174e+06	3.97405e+06	4.63604e+06	1.99035e+06	887019	4.28202e+06	3.23682e+06	3.07395e+06	1.89763e+06	4.67515e+06	4.08355e+06	3.1063e+06	1.2532e+06	3.12131e+06	3.44063e+06	2.5834e+06
tr|Q7K511|Q7K511_DROME	Q7K511	EG:87B1.3	Q7K511	FBgn0023507	15	12	1013.61	30	0.169091	CG3835, isoform A OS=Drosophila melanogaster GN=EG:87B1.3 PE=2 SV=1	1.98609e+06	893503	498215	544035	1.61127e+06	1.09998e+06	1.30288e+06	447689	1.63528e+06	1.90834e+06	1.10553e+06	470475	1.03086e+06	851442	1.0281e+06	1.06351e+06	1.15166e+06	1.63129e+06	570635	811121	1.38899e+06	1.76937e+06	821010	496806	782028	1.67844e+06	345758	298136	1.34798e+06	693226	730503	549682	1.03508e+06	959425	618509	474095	791221	728126	818719
tr|O97066|O97066_DROME	O97066	twr	O97066	FBgn0262801	17	16	1008.95	50	3.61108e-06	Signal peptidase I OS=Drosophila melanogaster GN=twr PE=2 SV=1	1.39333e+07	1.13415e+07	5.26101e+06	3.51072e+06	8.51098e+06	9.5952e+06	7.91731e+06	2.20821e+06	1.08461e+07	8.70542e+06	4.7686e+06	2.70351e+06	1.32689e+07	1.1928e+07	5.16308e+06	4.72421e+06	1.02234e+07	9.25429e+06	4.59689e+06	4.46078e+06	9.12124e+06	8.54017e+06	6.29177e+06	2.34263e+06	1.48873e+07	1.26743e+07	6.35063e+06	5.46476e+06	1.17428e+07	9.72989e+06	7.62512e+06	3.43189e+06	1.07439e+07	8.95251e+06	8.00859e+06	3.11699e+06	1.37467e+07	1.45115e+07	5.80532e+06
sp|Q9VN93-2|CPR1_DROME	Q9VN93	CG12163	Q9VN93-2	FBgn0260462	17	16	1008.45	39	0.489439	Isoform B of Putative cysteine proteinase CG12163 OS=Drosophila melanogaster GN=CG12163	1.85056e+06	1.69861e+06	989295	686347	1.86692e+06	2.10728e+06	1.81608e+06	481039	3.11707e+06	2.43387e+06	2.30551e+06	774800	1.40229e+06	1.44764e+06	864308	372198	2.30337e+06	1.95542e+06	1.186e+06	993416	2.35562e+06	1.71558e+06	1.3598e+06	783636	2.10193e+06	1.56233e+06	1.22899e+06	417216	1.58044e+06	1.19633e+06	1.08738e+06	835703	1.99063e+06	1.40859e+06	1.55843e+06	516702	1.84486e+06	2.15568e+06	831875
tr|Q7KTW1|Q7KTW1_DROME	Q7KTW1	CG33290-RA	Q7KTW1	FBgn0053290	14	14	1006.78	67	1.04583e-13	CG33290 OS=Drosophila melanogaster GN=CG33290-RA PE=2 SV=1	1.37102e+07	1.27176e+07	4.36896e+06	3.20018e+06	7.23945e+06	9.43817e+06	9.16793e+06	1.60288e+06	7.74094e+06	5.27851e+06	4.20185e+06	1.6162e+06	7.03373e+06	6.69877e+06	2.62868e+06	2.76905e+06	3.55041e+06	3.98168e+06	1.29199e+06	1.78539e+06	2.77082e+06	1.76688e+06	1.81204e+06	820330	1.27198e+07	6.76103e+06	4.58659e+06	4.13132e+06	7.68187e+06	4.45724e+06	4.73125e+06	2.83852e+06	3.1299e+06	4.18466e+06	3.51486e+06	1.16527e+06	6.73741e+06	4.3493e+06	1.91081e+06
sp|A1ZAX1|EIF3C_DROME	A1ZAX1	eIF3-S8	A1ZAX1	FBgn0034258	18	15	1005.57	24	0.04666	Eukaryotic translation initiation factor 3 subunit C OS=Drosophila melanogaster GN=eIF3-S8 PE=1 SV=1	705705	592481	292610	130434	665644	532376	503725	67479	924124	642684	447629	234032	775006	552032	404386	326540	579369	529222	299052	164386	748210	662277	546757	177251	679671	688043	311443	309092	692290	538139	425200	229881	695669	605299	539348	149537	709434	602245	451644
tr|Q9VRP2|Q9VRP2_DROME	Q9VRP2	CG10576	Q9VRP2	FBgn0035630	17	14	1003.78	47	0.0017913	CG10576, isoform A OS=Drosophila melanogaster GN=CG10576 PE=4 SV=1	437940	250130	141527	69961.2	271601	189483	159839	32815.3	218361	201239	118993	126163	435319	464394	208176	145061	333458	243591	165405	185275	323355	207216	175838	139236	454088	483111	469433	83335.5	317733	256002	320669	94195.2	297778	268585	235406	77244	396272	314148	447201
tr|Q9VG47|Q9VG47_DROME	Q9VG47	CG11608	Q9VG47	FBgn0038069	15	15	1002.76	35	2.28194e-07	Lipase OS=Drosophila melanogaster GN=CG11608 PE=3 SV=3	2.35642e+06	2.41134e+06	590182	616497	4.50349e+06	2.77356e+06	3.08735e+06	682616	1.07166e+07	4.36005e+06	4.17604e+06	950295	1.47751e+06	1.06627e+06	471739	490148	2.79382e+06	4.14265e+06	885274	1.78316e+06	4.16613e+06	3.85023e+06	3.41095e+06	1.28626e+06	2.31269e+06	2.59366e+06	559257	898295	2.78295e+06	2.52031e+06	1.64618e+06	967117	1.87987e+06	2.33014e+06	1.15835e+06	381549	1.28853e+06	802269	400851
sp|P29327|RS6_DROME	P29327	RpS6	P29327	FBgn0261592	18	17	999.03	54	4.62209e-06	40S ribosomal protein S6 OS=Drosophila melanogaster GN=RpS6 PE=1 SV=1	6.59313e+06	6.41936e+06	2.84767e+06	2.14442e+06	4.91481e+06	4.94159e+06	4.04281e+06	1.26655e+06	6.60535e+06	5.66297e+06	3.04454e+06	1.20345e+06	7.74317e+06	7.04372e+06	3.60059e+06	2.94296e+06	6.44529e+06	5.23588e+06	2.74651e+06	3.73469e+06	6.20456e+06	4.08915e+06	3.62241e+06	1.74985e+06	7.76282e+06	6.20698e+06	2.95879e+06	2.63369e+06	6.01306e+06	4.85377e+06	3.3022e+06	3.87623e+06	6.76567e+06	4.97811e+06	4.66139e+06	1.76455e+06	7.6988e+06	8.21408e+06	3.40877e+06
tr|Q9VNF3|Q9VNF3_DROME	Q9VNF3	CG12171	Q9VNF3	FBgn0037354	15	15	998.21	47	0.00397003	CG12171 OS=Drosophila melanogaster GN=CG12171 PE=2 SV=1	1.44363e+06	928276	455193	434318	2.07144e+06	931331	1.02727e+06	371995	1.88078e+06	1.56839e+06	748650	764691	1.489e+06	1.39877e+06	689162	707520	1.68091e+06	1.95392e+06	518023	955757	1.48833e+06	2.11141e+06	1.58772e+06	576518	1.38939e+06	1.64261e+06	322024	410730	1.80379e+06	1.65682e+06	1.20189e+06	688888	1.49486e+06	1.8851e+06	1.03853e+06	489664	1.64411e+06	1.14372e+06	1.05333e+06
tr|E1JJF9|E1JJF9_DROME	E1JJF9	Nrg	E1JJF9	FBgn0264975	19	18	996.66	14	5.48088e-07	Neuroglian, isoform D OS=Drosophila melanogaster GN=Nrg PE=4 SV=1	625408	336796	233177	186457	856157	439573	411039	114894	1.58536e+06	1.01715e+06	576418	640681	878010	594719	269655	214066	765114	911013	435858	260924	1.2446e+06	1.3003e+06	1.10798e+06	535592	677199	633043	225882	229009	932826	1.11687e+06	648491	198727	1.36339e+06	1.20081e+06	870653	572205	694287	340339	416134
sp|P18091-3|ACTN_DROME	P18091	Actn	P18091-3	FBgn0000667	17	15	993.69	22	0.173071	Isoform Larval muscle of Alpha-actinin, sarcomeric OS=Drosophila melanogaster GN=Actn	471390	392828	124737	119896	939076	383890	348160	114356	1.12966e+06	689138	510774	227672	1.02916e+06	794226	174719	141866	642658	884862	168882	271565	686819	800976	922160	200681	679332	783716	116254	188989	808047	892237	695980	249247	848964	995394	437116	143762	1.00944e+06	516466	183784
tr|F0JAN1|F0JAN1_DROME	F0JAN1	ade5	F0JAN1	FBgn0020513	18	16	988.75	39	0.821785	Ade5, isoform B OS=Drosophila melanogaster GN=ade5 PE=2 SV=1	3.18359e+06	1.53127e+06	1.30552e+06	540735	4.27529e+06	1.83394e+06	2.35245e+06	411760	2.70291e+06	2.91445e+06	1.84031e+06	936829	2.09927e+06	1.77617e+06	1.30602e+06	1.10007e+06	2.14005e+06	2.25115e+06	697539	1.01585e+06	1.51399e+06	3.30333e+06	1.74764e+06	703964	2.43409e+06	3.73467e+06	705762	1.21827e+06	2.17528e+06	1.71633e+06	4.40971e+06	766371	3.10781e+06	1.58661e+06	1.2066e+06	415762	1.84721e+06	1.16155e+06	1.41693e+06
sp|Q9W237|RS16_DROME	Q9W237	RpS16	Q9W237	FBgn0034743	21	21	986.9	73	2.72544e-05	40S ribosomal protein S16 OS=Drosophila melanogaster GN=RpS16 PE=1 SV=1	5.00859e+06	4.4426e+06	1.89184e+06	1.45638e+06	3.47912e+06	3.0491e+06	2.88615e+06	820602	4.47142e+06	3.87804e+06	2.16243e+06	991114	7.51095e+06	5.8773e+06	2.28236e+06	1.88501e+06	4.54572e+06	4.11257e+06	1.79722e+06	2.58347e+06	4.53625e+06	3.50847e+06	2.92839e+06	988130	6.08609e+06	5.35134e+06	1.90864e+06	1.53037e+06	5.06578e+06	4.56038e+06	2.8537e+06	2.6005e+06	4.31537e+06	4.50744e+06	2.87314e+06	1.45995e+06	7.49705e+06	4.84235e+06	2.57267e+06
sp|Q9I7K5|TMEDE_DROME	Q9I7K5	eca	Q9I7K5	FBgn0069242	15	15	984.64	46	0.00141778	Transmembrane emp24 domain-containing protein eca OS=Drosophila melanogaster GN=eca PE=2 SV=2	1.1222e+06	703197	382657	291740	1.28433e+06	593728	410200	118206	922948	644923	291856	195478	1.89855e+06	1.55644e+06	512422	360797	860997	966466	310303	287562	1.13991e+06	739555	849524	182385	1.48352e+06	1.52005e+06	357354	350206	1.13919e+06	1.32913e+06	997991	258623	986881	1.07374e+06	596452	243410	1.6988e+06	791503	720088
tr|Q7KV27|Q7KV27_DROME	Q7KV27	CG1640	Q7KV27	FBgn0030478	16	14	983.26	29	0.210456	CG1640, isoform A OS=Drosophila melanogaster GN=CG1640 PE=4 SV=1	5.8831e+06	3.93811e+06	1.55287e+06	927706	4.88434e+06	2.85189e+06	3.38842e+06	486019	5.38721e+06	6.01106e+06	2.66174e+06	874776	5.28007e+06	3.93809e+06	2.31891e+06	2.08305e+06	4.16496e+06	4.5184e+06	1.44541e+06	1.81482e+06	4.77603e+06	5.56176e+06	2.55138e+06	888191	3.64733e+06	5.89528e+06	1.20169e+06	947777	4.78901e+06	3.01134e+06	2.81934e+06	1.48825e+06	4.33116e+06	3.68705e+06	2.18538e+06	955057	3.93076e+06	3.2964e+06	1.99562e+06
tr|Q9VA61|Q9VA61_DROME	Q9VA61	PH4alphaNE2	Q9VA61	FBgn0039783	17	13	982.58	31	2.00756e-07	Prolyl-4-hydroxylase-alpha NE2 OS=Drosophila melanogaster GN=PH4alphaNE2 PE=4 SV=2	1.51102e+06	1.18882e+06	587638	354394	642689	664782	688125	191782	888034	644384	448637	271235	1.8846e+06	1.75184e+06	711090	340681	850106	823841	424015	421770	891255	637471	559651	213721	1.62628e+06	1.48753e+06	610940	384940	1.06705e+06	961097	629245	426324	983049	893891	656873	255450	1.65121e+06	1.45518e+06	785763
sp|P11046|LAMB1_DROME	P11046	LanB1	P11046	FBgn0261800	16	15	981.94	9	0.589185	Laminin subunit beta-1 OS=Drosophila melanogaster GN=LanB1 PE=1 SV=4	4.51303e+06	1.02622e+07	1.03908e+06	1.06523e+06	2.74874e+06	3.6033e+06	5.54784e+06	3.19997e+06	5.37725e+06	6.42955e+06	8.24301e+06	1.05984e+06	2.33011e+06	2.53265e+06	1.37603e+06	1.60119e+06	5.19289e+06	2.52093e+06	1.56559e+06	2.47182e+06	7.24137e+06	2.89109e+06	3.46126e+06	1.40212e+06	2.81674e+06	1.87684e+06	1.13886e+06	1.94078e+06	3.50129e+06	2.55293e+06	1.87197e+06	2.28336e+06	4.36297e+06	3.33731e+06	3.53182e+06	2.18606e+06	2.15685e+06	2.51362e+06	1.23686e+06
sp|P08879|NDKA_DROME;tr|M9NF67|M9NF67_DROME	P08879	awd	P08879	FBgn0000150	16	15	981.73	62	0.237326	Nucleoside diphosphate kinase OS=Drosophila melanogaster GN=awd PE=1 SV=3	3.13302e+07	1.90007e+07	9.0153e+06	4.87757e+06	2.10146e+07	1.57774e+07	1.54235e+07	2.88817e+06	2.5819e+07	1.99669e+07	1.0359e+07	4.19699e+06	2.58097e+07	2.17315e+07	9.10622e+06	8.18387e+06	2.04649e+07	1.86207e+07	6.69257e+06	9.981e+06	1.7873e+07	1.88207e+07	1.22636e+07	5.02814e+06	2.97622e+07	2.41143e+07	6.85129e+06	7.11107e+06	2.60911e+07	1.82687e+07	1.23544e+07	7.43906e+06	1.8625e+07	1.9389e+07	1.05612e+07	4.34973e+06	2.31363e+07	1.88567e+07	8.67904e+06
tr|Q9W2H8|Q9W2H8_DROME	Q9W2H8	CG9485	Q9W2H8	FBgn0034618	17	15	981.08	19	1.44529e-06	CG9485, isoform B OS=Drosophila melanogaster GN=CG9485 PE=4 SV=3	3.96916e+06	2.57024e+06	1.92914e+06	1.93744e+06	5.84187e+06	3.62159e+06	4.22285e+06	1.35613e+06	7.95177e+06	4.00354e+06	4.95583e+06	3.58369e+06	2.085e+06	2.01626e+06	808097	991004	3.25936e+06	2.91222e+06	1.66428e+06	1.41761e+06	2.212e+06	5.03299e+06	5.72677e+06	1.58638e+06	5.87921e+06	3.10998e+06	1.43373e+06	1.32265e+06	3.9253e+06	2.72796e+06	3.50544e+06	1.43569e+06	3.76619e+06	2.51893e+06	2.59128e+06	1.28506e+06	1.8329e+06	1.44637e+06	1.21203e+06
sp|Q02645|HTS_DROME	Q02645	hts	Q02645	FBgn0263391	19	17	979.57	16	0.0604141	Protein hu-li tai shao OS=Drosophila melanogaster GN=hts PE=1 SV=2	1.131e+06	1.04012e+06	329173	147014	1.09209e+06	1.03164e+06	897430	138280	1.75952e+06	1.13236e+06	917376	301996	953678	897389	519467	364489	1.24318e+06	876033	438277	400194	1.39658e+06	1.20267e+06	846658	248192	1.07663e+06	884951	500462	340196	1.12138e+06	2.3626e+06	687573	293242	1.36034e+06	1.14751e+06	936567	1.55438e+06	966524	899231	463538
tr|M9PC43|M9PC43_DROME	M9PC43	Gpdh	M9PC43	FBgn0001128	16	15	978.33	45	0.0159592	Glycerol-3-phosphate dehydrogenase [NAD(+)] OS=Drosophila melanogaster GN=Gpdh PE=3 SV=1	8.93509e+06	7.07469e+06	3.63266e+06	2.78882e+06	7.69041e+06	1.03282e+07	8.08388e+06	2.12569e+06	1.09456e+07	1.0904e+07	8.29123e+06	3.44313e+06	6.92945e+06	5.8702e+06	2.60555e+06	2.66194e+06	7.89863e+06	9.40293e+06	3.14884e+06	3.8722e+06	8.418e+06	8.99091e+06	6.06551e+06	2.63488e+06	8.56361e+06	8.08062e+06	2.81425e+06	3.31043e+06	8.12256e+06	6.35831e+06	5.43158e+06	2.81125e+06	6.86305e+06	6.71176e+06	5.00929e+06	2.22369e+06	5.04462e+06	4.96439e+06	2.51721e+06
tr|Q9VVU2|Q9VVU2_DROME	Q9VVU2	RpL26	Q9VVU2	FBgn0036825	20	16	961.76	54	6.49936e-06	CG6846-PA OS=Drosophila melanogaster GN=RpL26 PE=1 SV=1	790770	756350	536284	437115	573167	626595	594411	296848	909267	721019	476351	258732	1.04244e+06	1.18698e+06	635290	602518	579189	714047	514900	728168	967064	461125	523047	317311	1.04247e+06	915531	463961	418734	667960	1.10552e+06	521789	601780	787564	643879	763560	473158	911496	1.05577e+06	560753
tr|Q8IMY4|Q8IMY4_DROME	Q8IMY4	CG31413	Q8IMY4	FBgn0051413	19	15	959.9	30	4.12592e-05	Sulfhydryl oxidase OS=Drosophila melanogaster GN=CG31413 PE=4 SV=1	2.56421e+06	2.03679e+06	777403	576075	3.44316e+06	3.05621e+06	2.80544e+06	534752	6.28756e+06	5.58635e+06	3.13674e+06	961156	1.67192e+06	1.24099e+06	561021	440450	3.24568e+06	2.67712e+06	884996	1.16542e+06	4.04036e+06	3.62395e+06	2.47915e+06	736109	2.79568e+06	2.06891e+06	813094	561602	2.29622e+06	2.02335e+06	1.26143e+06	1.13742e+06	1.6601e+06	1.85507e+06	1.14594e+06	537559	1.54755e+06	1.14639e+06	384196
tr|A1Z7J7|A1Z7J7_DROME	A1Z7J7	Sec31	A1Z7J7	FBgn0033339	16	15	958.76	15	5.98513e-05	Sec31, isoform A OS=Drosophila melanogaster GN=Sec31 PE=4 SV=1	1.66268e+06	1.08285e+06	562713	231885	1.06113e+06	551425	489690	116103	998073	712537	254234	197524	2.76746e+06	2.37467e+06	675226	361490	1.20006e+06	1.27302e+06	419968	373465	729967	927142	740387	172940	2.59186e+06	2.29521e+06	468361	382405	1.70978e+06	1.71025e+06	1.14482e+06	394475	1.32791e+06	1.47558e+06	775151	235910	2.81043e+06	1.5785e+06	1.18797e+06
tr|O18332|O18332_DROME	O18332	Rab1	O18332	FBgn0285937	17	13	957.66	76	0.00493114	FI01544p OS=Drosophila melanogaster GN=Rab1 PE=2 SV=1	1.6302e+07	1.4288e+07	5.28868e+06	2.2783e+06	4.03653e+06	1.3275e+07	8.12352e+06	1.78638e+06	1.08814e+07	1.37242e+07	9.70662e+06	1.02769e+06	3.49566e+06	2.41844e+06	2.35234e+06	667474	4.71246e+06	2.46164e+06	1.45556e+06	1.99969e+06	3.21771e+06	1.84523e+06	1.58991e+06	732780	1.93706e+07	2.94635e+06	3.99027e+06	633345	9.33439e+06	4.14864e+06	1.75183e+06	4.37935e+06	1.16461e+07	4.44265e+06	9.18806e+06	1.73066e+06	3.2272e+06	9.023e+06	1.37576e+06
sp|O62621|COPB2_DROME	O62621	beta'Cop	O62621	FBgn0025724	17	14	956.68	25	0.000434447	Coatomer subunit beta' OS=Drosophila melanogaster GN=beta'Cop PE=2 SV=2	2.23746e+06	1.84626e+06	636832	418803	1.51053e+06	1.24833e+06	1.19348e+06	347037	1.91631e+06	1.24893e+06	1.01779e+06	491283	2.33234e+06	2.09526e+06	1.02183e+06	824922	2.00233e+06	1.60988e+06	810266	722862	1.69508e+06	1.42142e+06	1.30379e+06	427880	2.10308e+06	1.74909e+06	921671	623543	1.89297e+06	1.56349e+06	1.01812e+06	625424	1.88794e+06	1.86531e+06	1.29513e+06	340953	2.19601e+06	2.20732e+06	999557
sp|Q9VXG4|ANX11_DROME	Q9VXG4	AnxB11	Q9VXG4	FBgn0030749	18	16	952.71	29	0.00122527	Annexin B11 OS=Drosophila melanogaster GN=AnxB11 PE=2 SV=2	1.52923e+06	1.42095e+06	468754	315232	1.67507e+06	1.02378e+06	1.04066e+06	145513	1.65848e+06	1.26211e+06	612879	403102	2.28938e+06	1.82806e+06	839625	506672	1.56983e+06	1.58776e+06	678422	475504	1.42132e+06	1.5073e+06	1.22982e+06	324837	1.80334e+06	1.6558e+06	657902	487094	1.57255e+06	1.97429e+06	1.14505e+06	515245	2.04398e+06	2.28909e+06	1.56672e+06	430982	2.05447e+06	1.62318e+06	960429
tr|Q9VY87|Q9VY87_DROME	Q9VY87	CtsB1	Q9VY87	FBgn0030521	15	13	947.25	34	0.0136502	Cathepsin B1, isoform A OS=Drosophila melanogaster GN=CtsB1 PE=2 SV=1	851798	888247	490092	436521	1.56851e+06	1.06694e+06	756621	660760	2.19771e+06	1.65655e+06	695212	516031	1.5809e+06	2.07465e+06	461497	319594	1.19527e+06	2.14725e+06	699355	1.02412e+06	2.2754e+06	1.17398e+06	1.77517e+06	526741	1.8377e+06	1.71395e+06	622774	238386	1.6907e+06	1.95669e+06	1.35609e+06	930128	1.74512e+06	1.96536e+06	1.04447e+06	534038	2.00975e+06	1.20686e+06	733653
sp|O46197|A29AB_DROME	O46197	Acp29AB	O46197	FBgn0015583	18	18	945.07	44	0.00021858	Accessory gland protein Acp29AB OS=Drosophila melanogaster GN=Acp29AB PE=2 SV=2	2.27141e+06	1.25455e+06	1.15155e+06	1.29731e+06	3.93422e+06	2.05535e+06	2.22366e+06	885626	3.99816e+06	2.25694e+06	2.37619e+06	2.30159e+06	1.98754e+06	1.93013e+06	863380	357934	2.46794e+06	2.29009e+06	1.40963e+06	1.29584e+06	2.61479e+06	3.21485e+06	3.09132e+06	1.61743e+06	2.10164e+06	1.79122e+06	751597	615187	1.65033e+06	1.5361e+06	1.50893e+06	770567	1.03525e+06	1.54364e+06	1.46206e+06	838442	1.47005e+06	718091	755714
tr|M9MRC9|M9MRC9_DROME	M9MRC9	RpL27A	M9MRC9	FBgn0285948	19	17	943.94	71	0.388274	Ribosomal protein L27A, isoform C OS=Drosophila melanogaster GN=RpL27A PE=3 SV=1	1.28811e+06	1.10511e+06	694002	751507	1.06567e+06	993725	986750	623748	1.45645e+06	1.09293e+06	915335	510135	1.25915e+06	1.31812e+06	666239	534593	942899	932241	765573	1.15869e+06	1.44522e+06	749350	988659	510992	1.39312e+06	1.16091e+06	990037	439480	942006	1.01983e+06	739947	1.17821e+06	948834	863701	960504	506611	1.08916e+06	1.31084e+06	869981
tr|Q9VLB4|Q9VLB4_DROME	Q9VLB4	CG31883	Q9VLB4	FBgn0032122	14	13	942.01	45	2.71672e-13	CG31883 OS=Drosophila melanogaster GN=CG31883 PE=4 SV=1	3.54923e+07	3.22713e+07	1.66939e+07	1.19821e+07	3.82114e+07	5.3024e+07	4.0754e+07	1.5663e+07	8.99283e+07	7.4707e+07	4.45977e+07	1.53253e+07	2.12963e+07	1.56339e+07	8.58786e+06	8.20245e+06	3.85925e+07	4.3214e+07	1.43195e+07	1.61722e+07	5.30285e+07	4.3755e+07	3.45813e+07	1.63103e+07	3.39277e+07	2.21277e+07	1.15327e+07	1.15214e+07	2.70874e+07	2.51101e+07	1.44601e+07	1.19194e+07	1.93924e+07	1.87374e+07	1.74544e+07	7.33245e+06	1.49921e+07	1.47043e+07	5.24646e+06
sp|Q9V6K1-2|TPP2_DROME	Q9V6K1	TppII	Q9V6K1-2	FBgn0020370	16	13	935.56	14	1.39444e-13	Isoform 2 of Tripeptidyl-peptidase 2 OS=Drosophila melanogaster GN=TppII	1.1199e+06	822374	485706	394368	638397	564187	624930	184409	598054	490289	585797	191858	1.27772e+06	1.24225e+06	634870	544497	825312	661875	500114	516530	674157	631459	526165	244737	1.41356e+06	921373	531485	512004	860711	657571	529843	419053	612695	699243	501969	226198	1.1825e+06	988940	662448
tr|Q9W4H6|Q9W4H6_DROME	Q9W4H6	l(1)G0334	Q9W4H6	FBgn0028325	14	14	933.11	42	0.222234	Pyruvate dehydrogenase E1 component subunit alpha OS=Drosophila melanogaster GN=l(1)G0334 PE=2 SV=2	5.69394e+06	3.18683e+06	1.35626e+06	727511	4.26382e+06	3.02655e+06	3.27921e+06	741283	4.44731e+06	4.43263e+06	2.30205e+06	883576	4.91306e+06	4.33991e+06	1.90126e+06	1.56772e+06	4.08357e+06	5.06304e+06	1.39383e+06	1.66396e+06	2.88597e+06	5.78683e+06	2.89378e+06	839395	4.22616e+06	5.62632e+06	1.22521e+06	1.21812e+06	4.85848e+06	3.36595e+06	3.18457e+06	1.1599e+06	4.57453e+06	4.1407e+06	2.90508e+06	731593	4.53686e+06	3.74673e+06	2.38837e+06
sp|Q9W303|IDGF4_DROME	Q9W303	Idgf4	Q9W303	FBgn0026415	14	10	933.1	33	2.61838e-05	Chitinase-like protein Idgf4 OS=Drosophila melanogaster GN=Idgf4 PE=2 SV=1	167075	168447	149119	279145	467296	348810	221494	307123	592708	417412	438466	367964	232300	220698	110683	133844	336737	223809	144666	473505	385522	323222	447540	356415	258177	342512	94274.3	81801.4	285294	605265	519538	587346	530553	913323	552027	989112	215614	115943	101880
tr|Q9VYU9|Q9VYU9_DROME	Q9VYU9	CG9360	Q9VYU9	FBgn0030332	14	13	931.74	71	0.25143	CG9360-PA OS=Drosophila melanogaster GN=CG9360 PE=2 SV=1	4.06829e+06	1.93668e+06	781240	469668	3.52653e+06	1.52902e+06	2.59077e+06	317708	1.92961e+06	3.88483e+06	1.76397e+06	525819	2.78204e+06	2.27787e+06	1.91537e+06	1.47056e+06	2.72944e+06	2.97849e+06	982745	856744	2.13256e+06	3.78449e+06	1.46604e+06	613396	1.7444e+06	3.25693e+06	761912	465464	2.80068e+06	1.31126e+06	1.57553e+06	484040	2.85749e+06	2.90079e+06	1.61754e+06	441901	2.9268e+06	2.50074e+06	1.58203e+06
tr|Q9V9M7|Q9V9M7_DROME	Q9V9M7	RpL21	Q9V9M7	FBgn0032987	20	18	928.95	57	0.407522	RE62581p OS=Drosophila melanogaster GN=RpL21 PE=1 SV=1	4.04735e+06	3.63356e+06	2.86159e+06	4.27953e+06	2.33345e+06	3.40887e+06	2.97876e+06	5.66364e+06	3.39019e+06	2.88036e+06	3.05128e+06	1.43879e+06	4.02258e+06	4.68429e+06	2.82153e+06	3.63844e+06	3.37363e+06	2.25672e+06	2.83044e+06	6.44298e+06	3.93847e+06	1.95587e+06	2.41564e+06	2.12052e+06	4.5577e+06	3.68798e+06	3.17967e+06	3.11691e+06	2.47764e+06	2.78726e+06	2.13699e+06	6.12839e+06	2.98553e+06	2.51922e+06	3.71329e+06	3.5673e+06	3.94521e+06	4.79165e+06	2.49428e+06
sp|Q94511|NDUS1_DROME	Q94511	ND75	Q94511	FBgn0017566	18	17	917.32	30	5.7792e-09	NADH-ubiquinone oxidoreductase 75 kDa subunit, mitochondrial OS=Drosophila melanogaster GN=ND75 PE=2 SV=3	2.62922e+06	2.1358e+06	1.11723e+06	1.02359e+06	4.83916e+06	4.76851e+06	3.67239e+06	1.82422e+06	5.03905e+06	4.76631e+06	3.815e+06	1.51071e+06	2.18008e+06	2.05636e+06	964617	889335	3.21802e+06	2.96231e+06	1.19661e+06	3.09594e+06	3.5493e+06	3.28992e+06	3.12922e+06	1.25657e+06	3.06222e+06	2.75189e+06	1.14607e+06	999557	2.70315e+06	2.48772e+06	1.94111e+06	2.71713e+06	2.08383e+06	1.81118e+06	2.22372e+06	915688	2.04313e+06	1.57662e+06	940803
tr|Q0KHZ6|Q0KHZ6_DROME	Q0KHZ6	CG7834	Q0KHZ6	FBgn0039697	19	18	906.87	66	0.0174738	CG7834, isoform A OS=Drosophila melanogaster GN=CG7834 PE=4 SV=1	1.91492e+06	1.13642e+06	577941	630296	1.63813e+06	1.06223e+06	1.01398e+06	356153	2.14769e+06	1.34583e+06	940699	451902	1.69122e+06	1.35877e+06	706309	988720	1.25305e+06	1.45417e+06	506848	999833	1.60319e+06	1.63387e+06	1.09415e+06	591399	1.81995e+06	1.66402e+06	509493	540934	1.7504e+06	1.24661e+06	991195	733256	1.59036e+06	1.29319e+06	876377	605926	1.50433e+06	1.05811e+06	827400
tr|X2JEJ0|X2JEJ0_DROME	X2JEJ0	CG1440	X2JEJ0	FBgn0030038	18	17	906.82	32	0.352777	CG1440, isoform D OS=Drosophila melanogaster GN=CG1440 PE=4 SV=1	3.30133e+06	2.71246e+06	1.05901e+06	886206	3.41437e+06	2.79064e+06	2.32546e+06	472805	4.36985e+06	3.2903e+06	2.09382e+06	933533	4.63916e+06	3.87318e+06	1.53876e+06	762477	3.74425e+06	3.69061e+06	1.47805e+06	1.86204e+06	4.19125e+06	3.63007e+06	3.17807e+06	1.02254e+06	4.37086e+06	3.79855e+06	1.3228e+06	740258	4.42859e+06	3.19005e+06	2.8516e+06	1.17367e+06	3.34248e+06	3.21291e+06	2.17743e+06	829803	3.96544e+06	2.94114e+06	1.98145e+06
sp|P41094|RS18_DROME	P41094	RpS18	P41094	FBgn0010411	18	16	904.59	66	0.190616	40S ribosomal protein S18 OS=Drosophila melanogaster GN=RpS18 PE=1 SV=1	1.29842e+07	7.17877e+06	2.05485e+06	1.16638e+06	6.55645e+06	7.1637e+06	6.12261e+06	1.2556e+06	5.275e+06	5.33713e+06	4.2473e+06	1.37078e+06	8.56987e+06	7.00009e+06	3.10423e+06	4.61419e+06	8.24206e+06	7.05372e+06	2.28648e+06	2.73324e+06	6.01518e+06	6.79538e+06	4.23712e+06	951244	7.53567e+06	7.14078e+06	2.85273e+06	2.34545e+06	7.06125e+06	4.27493e+06	4.43119e+06	2.01471e+06	7.85223e+06	5.09065e+06	5.163e+06	894277	6.78772e+06	8.8335e+06	3.51714e+06
sp|P54611|VATE_DROME	P54611	Vha26	P54611	FBgn0283535	15	14	895.45	45	0.497414	V-type proton ATPase subunit E OS=Drosophila melanogaster GN=Vha26 PE=2 SV=1	1.98847e+06	1.47323e+06	608879	747068	3.45642e+06	1.5769e+06	1.31871e+06	725449	5.07388e+06	2.92924e+06	829764	1.16111e+06	4.73317e+06	3.86451e+06	693601	766885	2.74972e+06	4.28384e+06	553932	1.34152e+06	3.03269e+06	3.93148e+06	3.14057e+06	1.13051e+06	4.64528e+06	3.53084e+06	575360	604409	3.66607e+06	3.9204e+06	3.01393e+06	717185	2.15966e+06	3.87174e+06	1.23487e+06	817059	4.09933e+06	1.85813e+06	981802
tr|Q9VIF2|Q9VIF2_DROME	Q9VIF2	CG9248	Q9VIF2	FBgn0032923	16	14	893.4	28	3.29161e-11	CG9248, isoform A OS=Drosophila melanogaster GN=CG9248 PE=2 SV=1	558638	504093	298479	193414	1.08027e+06	606978	584044	151403	1.45037e+06	1.31419e+06	513669	359454	825609	770873	356595	302692	952841	1.02401e+06	466063	488251	1.21887e+06	1.16784e+06	1.00805e+06	376228	989547	856100	307314	312603	1.87258e+06	1.76433e+06	1.27728e+06	588692	2.01155e+06	2.22277e+06	1.25189e+06	577056	1.03321e+06	650145	433309
tr|Q9VZX9|Q9VZX9_DROME	Q9VZX9	CG9977-RA	Q9VZX9	FBgn0035371	18	15	893.34	28	0.00120769	Adenosylhomocysteinase OS=Drosophila melanogaster GN=CG9977-RA PE=2 SV=1	514672	262395	187302	122763	255709	391398	383371	75144.8	195143	302875	230899	166349	427326	334059	277253	167953	793324	251161	347949	192814	277830	356371	301962	181910	319977	153851	245402	158984	382239	241239	247399	146645	557094	480547	549559	134562	455110	476993	232822
tr|Q9XYZ9|Q9XYZ9_DROME	Q9XYZ9	GstE12	Q9XYZ9	FBgn0027590	13	11	890.1	35	0.0235155	CG16936 OS=Drosophila melanogaster GN=GstE12 PE=2 SV=1	2.89219e+06	1.7253e+06	758658	506439	2.41748e+06	1.32756e+06	1.10573e+06	265840	2.87761e+06	1.95928e+06	787431	374744	2.9482e+06	2.53606e+06	1.22442e+06	1.0289e+06	1.927e+06	2.4532e+06	841826	1.11801e+06	2.60962e+06	2.05321e+06	1.13967e+06	496302	2.60815e+06	2.96576e+06	749725	625597	2.84277e+06	1.98411e+06	1.0572e+06	997138	2.05444e+06	2.01447e+06	1.07289e+06	577477	2.80533e+06	1.78293e+06	1.10976e+06
sp|Q9VA73-2|CMC_DROME	Q9VA73	aralar1	Q9VA73-2	FBgn0028646	17	14	887.44	25	0.0812783	Isoform 2 of Calcium-binding mitochondrial carrier protein Aralar1 OS=Drosophila melanogaster GN=aralar1	410331	317213	154695	100763	300132	351371	326301	102058	527069	539308	269099	129831	347767	348894	269628	175098	316722	380771	234959	152003	327609	461654	216733	138076	384243	432146	181135	118357	400700	256693	207970	162100	429514	359857	259605	113228	287194	392805	222080
tr|Q86BL9|Q86BL9_DROME	Q86BL9	CG32985	Q86BL9	FBgn0052985	16	15	884.34	21	7.97495e-08	CG32985 OS=Drosophila melanogaster GN=CG32985 PE=4 SV=1	2.38761e+06	2.05912e+06	1.32044e+06	880460	3.50439e+06	3.8134e+06	2.53836e+06	1.01564e+06	6.05893e+06	4.48696e+06	3.65958e+06	1.70315e+06	2.20383e+06	1.84316e+06	1.15898e+06	782802	2.79535e+06	3.02038e+06	1.8018e+06	1.89073e+06	4.5924e+06	3.6806e+06	2.76025e+06	1.5168e+06	2.32727e+06	2.06675e+06	1.19679e+06	774940	2.09064e+06	2.38147e+06	1.58409e+06	1.29416e+06	2.10086e+06	2.21226e+06	1.99932e+06	906815	1.75395e+06	1.83132e+06	883034
tr|M9ND19|M9ND19_DROME	M9ND19	Gale	M9ND19	FBgn0035147	13	12	883.79	43	0.0866083	UDP-galactose 4'-epimerase, isoform B OS=Drosophila melanogaster GN=Gale PE=3 SV=1	3.12378e+06	2.18553e+06	905044	496410	1.92007e+06	1.49198e+06	1.74927e+06	255303	2.10797e+06	2.22057e+06	1.30806e+06	424962	2.75967e+06	2.15189e+06	1.32831e+06	658910	1.80162e+06	2.02886e+06	768744	912939	1.73172e+06	1.92224e+06	1.42065e+06	456983	2.51833e+06	2.65097e+06	659149	721251	2.02171e+06	1.38257e+06	1.17333e+06	751672	1.54745e+06	1.32628e+06	1.0575e+06	493095	2.30749e+06	2.34221e+06	1.0378e+06
sp|P61209|ARF1_DROME	P61209	Arf79F	P61209	FBgn0010348	16	15	883.46	74	0.00851397	ADP-ribosylation factor 1 OS=Drosophila melanogaster GN=Arf79F PE=2 SV=2	4.61546e+06	4.07053e+06	2.17841e+06	2.22227e+06	4.77386e+06	3.02686e+06	3.17071e+06	1.34705e+06	4.65549e+06	2.86803e+06	2.46152e+06	2.95232e+06	4.38187e+06	4.17427e+06	2.28814e+06	2.42265e+06	4.09124e+06	3.57151e+06	2.42251e+06	2.59681e+06	3.3556e+06	2.77618e+06	3.39918e+06	1.64216e+06	4.51669e+06	3.71905e+06	2.4262e+06	2.05109e+06	3.99757e+06	3.26241e+06	3.43434e+06	1.64335e+06	4.34747e+06	3.68962e+06	3.59702e+06	1.6025e+06	4.10246e+06	4.11742e+06	2.09639e+06
tr|Q9VNB9|Q9VNB9_DROME	Q9VNB9	RpL35A	Q9VNB9	FBgn0037328	18	16	877.3	50	4.64463e-05	RE17737p OS=Drosophila melanogaster GN=RpL35A PE=1 SV=1	4.11281e+06	3.57358e+06	2.00847e+06	1.33083e+06	2.78603e+06	2.69767e+06	2.84979e+06	896676	4.56313e+06	3.37531e+06	1.97301e+06	953159	4.07374e+06	3.81261e+06	2.00635e+06	2.2656e+06	3.28948e+06	2.90006e+06	1.9727e+06	1.96428e+06	4.18041e+06	2.40858e+06	2.38495e+06	1.06731e+06	5.76179e+06	3.55706e+06	1.91822e+06	2.01415e+06	3.82056e+06	2.87725e+06	1.81792e+06	1.81063e+06	3.64293e+06	2.66227e+06	2.41581e+06	1.02581e+06	3.92314e+06	3.98607e+06	1.96597e+06
tr|Q7JV23|Q7JV23_DROME	Q7JV23	ACC	Q7JV23	FBgn0033246	15	15	875.99	9	0.892271	CG11198, isoform B OS=Drosophila melanogaster GN=ACC PE=2 SV=1	694052	296124	259117	54916.5	500614	347908	426839	51285.3	499611	678525	279715	85711.7	294674	313422	222654	81983.5	317067	478081	175375	93354.9	152465	818960	119032	72469.8	194684	839993	87611.2	51867.1	474862	126120	208027	63132.5	315829	185690	77680	35954.6	184411	222881	253083
tr|Q9VPQ2|Q9VPQ2_DROME	Q9VPQ2	CG4164	Q9VPQ2	FBgn0031256	16	13	871.26	42	9.72562e-05	CG4164 OS=Drosophila melanogaster GN=CG4164 PE=2 SV=1	3.00761e+06	2.41205e+06	1.27951e+06	746355	1.507e+06	1.15837e+06	1.10175e+06	242875	2.34424e+06	1.30982e+06	401348	488045	4.07426e+06	3.76983e+06	1.10289e+06	661983	1.75201e+06	1.82569e+06	665298	764301	1.50818e+06	1.23715e+06	1.07881e+06	429306	4.81859e+06	3.28245e+06	962173	772184	3.11872e+06	2.41019e+06	1.66994e+06	655199	1.96799e+06	2.44181e+06	1.21239e+06	445770	3.96816e+06	2.52495e+06	1.41613e+06
tr|O97479|O97479_DROME	O97479	Sodh-1	O97479	FBgn0024289	13	12	869.14	53	0.434711	FI05212p OS=Drosophila melanogaster GN=Sodh-1 PE=2 SV=1	3.52178e+06	1.39655e+06	772839	408111	2.98996e+06	814005	1.08019e+06	332483	2.00168e+06	1.71732e+06	690536	303415	3.54693e+06	2.70734e+06	1.35733e+06	630287	1.70041e+06	2.7056e+06	511894	357840	1.05861e+06	2.83519e+06	917746	294123	1.57976e+06	4.38997e+06	326130	241164	2.95641e+06	1.11593e+06	1.08968e+06	390409	1.33946e+06	1.15387e+06	416968	166099	2.53939e+06	1.06798e+06	1.45654e+06
sp|P52029|G6PI_DROME	P52029	Pgi	P52029	FBgn0003074	14	14	868.52	31	0.146132	Glucose-6-phosphate isomerase OS=Drosophila melanogaster GN=Pgi PE=2 SV=2	3.2044e+06	817736	754860	632162	1.53258e+06	1.23512e+06	1.07789e+06	463694	1.83671e+06	1.72853e+06	830062	487682	1.41023e+06	1.33102e+06	746776	731315	1.24861e+06	1.16398e+06	400168	980017	2.27655e+06	1.73512e+06	659417	551026	1.08212e+06	2.94163e+06	343654	310253	1.20903e+06	565064	634289	560361	1.01554e+06	700025	618900	595031	1.2096e+06	815740	725666
sp|Q9VWH4|IDH3A_DROME	Q9VWH4	l(1)G0156	Q9VWH4	FBgn0027291	16	15	860.17	38	0.14717	Probable isocitrate dehydrogenase [NAD] subunit alpha, mitochondrial OS=Drosophila melanogaster GN=l(1)G0156 PE=2 SV=1	1.16523e+06	596280	459777	692939	1.44364e+06	690731	717922	364369	2.21135e+06	858988	532936	726308	1.10743e+06	1.0238e+06	446876	308595	594607	788129	283075	591822	635773	508843	349552	290166	1.7705e+06	2.11417e+06	360472	169103	1.45178e+06	1.37297e+06	906138	422555	803419	940198	668106	406335	935963	681958	450130
sp|P08120|CO4A1_DROME	P08120	Cg25C	P08120	FBgn0000299	16	15	858.64	8	0.0220774	Collagen alpha-1(IV) chain OS=Drosophila melanogaster GN=Cg25C PE=2 SV=3	2.85955e+06	2.56002e+06	1.23769e+06	1.39589e+06	4.31723e+06	3.59881e+06	3.84128e+06	1.33458e+06	5.97522e+06	4.95364e+06	4.75966e+06	1.48149e+06	3.2371e+06	2.92011e+06	1.72636e+06	1.10773e+06	3.75022e+06	3.12031e+06	2.27319e+06	3.14513e+06	5.83118e+06	3.18617e+06	4.51172e+06	1.76077e+06	3.28088e+06	2.28101e+06	1.46706e+06	1.00375e+06	3.23958e+06	3.38829e+06	3.09722e+06	2.72543e+06	4.78039e+06	3.89601e+06	4.28455e+06	2.543e+06	2.77527e+06	2.78244e+06	1.63184e+06
tr|Q8MLS8|Q8MLS8_DROME	Q8MLS8	CG32833	Q8MLS8	FBgn0052833	19	19	857.19	52	0.000137512	CG32833 OS=Drosophila melanogaster GN=CG32833 PE=3 SV=1	2.06309e+06	1.56187e+06	948494	995924	3.02018e+06	3.75073e+06	2.94283e+06	1.20081e+06	5.75168e+06	3.84019e+06	3.98723e+06	1.48893e+06	1.8971e+06	1.63645e+06	827930	317502	2.01225e+06	2.57877e+06	1.31856e+06	2.80374e+06	4.49075e+06	2.56152e+06	2.5167e+06	1.33622e+06	1.68614e+06	2.15961e+06	993094	175266	1.646e+06	2.04828e+06	1.24951e+06	1.69653e+06	1.53412e+06	1.92277e+06	1.67548e+06	942897	1.17271e+06	1.28433e+06	655253
sp|P19109|DDX17_DROME	P19109	Rm62	P19109	FBgn0003261	12	11	856.01	20	0.0778389	ATP-dependent RNA helicase p62 OS=Drosophila melanogaster GN=Rm62 PE=1 SV=3	1.06831e+06	913308	320104	177488	599680	746618	589875	118550	914579	756162	755377	189139	964571	725668	446271	304351	1.00588e+06	720545	429516	373919	954702	888599	583699	177038	887352	597169	357099	251536	673724	554065	351612	248000	916294	646995	724189	224466	728381	966099	327388
sp|Q9VTZ6|PMM_DROME	Q9VTZ6	CG10688	Q9VTZ6	FBgn0036300	14	13	854.71	36	5.38182e-11	Probable phosphomannomutase OS=Drosophila melanogaster GN=CG10688 PE=2 SV=1	2.35531e+06	2.09561e+06	995668	1.15e+06	1.45465e+06	1.87375e+06	1.63586e+06	814230	1.90275e+06	1.68047e+06	962371	419408	2.5208e+06	2.11166e+06	1.02868e+06	1.01523e+06	2.18912e+06	1.8722e+06	912847	1.2063e+06	1.44433e+06	1.4331e+06	990426	583436	3.00472e+06	2.00797e+06	1.34925e+06	1.17898e+06	2.27976e+06	1.71479e+06	1.66199e+06	1.29855e+06	1.78947e+06	1.64823e+06	1.1738e+06	565785	2.78047e+06	2.60099e+06	1.43716e+06
tr|X2JCS6|X2JCS6_DROME	X2JCS6	RpL7A	X2JCS6	FBgn0014026	16	15	852.78	37	0.0019776	Ribosomal protein L7A, isoform E OS=Drosophila melanogaster GN=RpL7A PE=4 SV=1	1.59524e+06	1.39959e+06	765706	1.0142e+06	870723	669663	958345	761091	926842	706328	882098	493901	1.58599e+06	1.66069e+06	539929	657515	1.30582e+06	993490	733032	1.3662e+06	1.17967e+06	1.03065e+06	1.20206e+06	668476	1.09025e+06	1.1654e+06	615299	395633	1.09035e+06	793719	776379	1.29829e+06	1.33519e+06	1.0879e+06	1.1076e+06	795246	1.23566e+06	1.20233e+06	570416
tr|Q9VL70|Q9VL70_DROME	Q9VL70	yip2	Q9VL70	FBgn0040064	12	11	850.87	30	0.0412032	CG4600-PA OS=Drosophila melanogaster GN=yip2 PE=2 SV=1	1.89894e+06	1.01983e+06	590691	969170	1.09944e+06	990092	1.52145e+06	854721	1.31267e+06	1.45834e+06	1.63601e+06	594404	1.21198e+06	1.27844e+06	678765	1.03758e+06	791039	904686	490809	1.40427e+06	1.06627e+06	965952	763826	425700	1.1001e+06	1.85874e+06	501533	365640	1.35509e+06	542304	821247	1.0917e+06	1.04794e+06	512684	616650	461852	947860	1.12373e+06	637749
tr|A8JUU1|A8JUU1_DROME	A8JUU1	Sec16	A8JUU1	FBgn0052654	17	16	849.39	12	1.40641e-08	Sec16 ortholog, isoform E OS=Drosophila melanogaster GN=Sec16 PE=4 SV=1	389104	399148	238686	157050	206449	265761	245819	100308	244724	405762	186689	49801.2	648825	574763	333307	283853	363413	364211	256058	293020	463066	148655	182771	67686.9	620686	379621	256815	198588	331802	341447	199676	268335	384306	317399	301846	105643	664158	652184	292514
tr|Q7K142|Q7K142_DROME	Q7K142	CG30438	Q7K142	FBgn0050438	14	13	849.38	38	3.31645e-10	CG30438, isoform A OS=Drosophila melanogaster GN=CG30438 PE=2 SV=1	2.55095e+06	2.62906e+06	830639	598098	757942	1.07746e+06	905415	143201	1.09545e+06	875400	367894	202568	3.62536e+06	3.02156e+06	1.02068e+06	795449	976461	1.29436e+06	622616	575335	915735	832305	553987	166563	2.98804e+06	2.85508e+06	1.00478e+06	786721	2.16579e+06	1.62919e+06	1.23024e+06	855872	1.78275e+06	1.71273e+06	1.5045e+06	596828	3.12507e+06	3.62223e+06	1.14525e+06
tr|B4ZJA2|B4ZJA2_DROME	B4ZJA2	Sfp65A	B4ZJA2	FBgn0259969	11	9	847.54	40	5.04004e-06	RT03039p OS=Drosophila melanogaster GN=Sfp65A PE=2 SV=1	1.64013e+06	1.36751e+06	711594	538743	2.75089e+06	2.42024e+06	2.00779e+06	560221	4.36191e+06	2.954e+06	2.00772e+06	1.0908e+06	1.31136e+06	1.78397e+06	637627	610821	1.73455e+06	2.24723e+06	809009	1.83343e+06	4.46958e+06	1.88471e+06	2.41579e+06	979665	1.68671e+06	1.50646e+06	706028	549473	1.81485e+06	1.91379e+06	1.34311e+06	898201	1.56014e+06	1.60447e+06	1.40048e+06	452461	1.15683e+06	1.03991e+06	456518
tr|Q8T6I0|Q8T6I0_DROME	Q8T6I0	Past1	Q8T6I0	FBgn0016693	15	15	843.64	32	0.0307556	EH domain containing protein OS=Drosophila melanogaster GN=Past1 PE=2 SV=1	2.19616e+06	1.83939e+06	971522	582382	2.00892e+06	1.87639e+06	1.79587e+06	593587	2.54946e+06	3.24704e+06	1.90871e+06	836069	2.13171e+06	2.00136e+06	951589	1.02421e+06	2.26998e+06	2.1014e+06	883272	1.15639e+06	2.34548e+06	2.03841e+06	1.78899e+06	743717	2.82321e+06	2.83192e+06	1.0705e+06	930321	2.38219e+06	2.19832e+06	1.58061e+06	1.10353e+06	2.75614e+06	2.23891e+06	1.92655e+06	601656	2.18562e+06	2.36408e+06	1.15062e+06
tr|Q9VEH0|Q9VEH0_DROME	Q9VEH0	alt	Q9VEH0	FBgn0038535	16	15	838.85	19	5.81229e-10	Aluminum tubes, isoform A OS=Drosophila melanogaster GN=alt PE=4 SV=1	498161	399144	224045	208175	410225	305478	295082	114372	480505	253525	170280	163038	846233	872505	274916	250341	364875	504283	195256	291500	390095	363578	296600	144288	706267	696001	175832	224448	589636	605500	407616	236735	429390	475785	282507	194815	725994	468794	378459
tr|Q7KN94|Q7KN94_DROME	Q7KN94	wal	Q7KN94	FBgn0010516	16	14	838.21	51	0.195137	Walrus, isoform A OS=Drosophila melanogaster GN=wal PE=2 SV=1	1.18884e+06	918344	321076	567134	897106	1.07535e+06	817668	791829	1.23585e+06	819909	722391	346423	743064	864679	225502	580651	679235	1.12939e+06	407284	945874	817052	1.02035e+06	795932	503730	733149	1.0121e+06	331569	284401	855977	980440	545936	640713	569020	1.1393e+06	625613	627939	697988	558861	313255
tr|Q9VEL4|Q9VEL4_DROME	Q9VEL4	CG31419	Q9VEL4	FBgn0051419	12	11	835.86	55	2.80653e-12	CG31419 OS=Drosophila melanogaster GN=CG31419 PE=4 SV=2	1.73633e+06	1.64018e+06	874994	603279	3.7053e+06	2.55506e+06	2.17863e+06	741350	6.94363e+06	3.03462e+06	2.95228e+06	1.62552e+06	1.33311e+06	853460	570340	343564	2.45948e+06	2.07994e+06	1.11505e+06	1.32972e+06	3.98619e+06	3.00011e+06	2.43009e+06	1.07741e+06	1.70188e+06	1.36327e+06	801504	388320	1.40111e+06	1.5976e+06	854565	632858	1.58798e+06	1.87747e+06	1.32015e+06	442827	1.11327e+06	647975	400408
tr|Q9VNX4|Q9VNX4_DROME	Q9VNX4	P5CDh1	Q9VNX4	FBgn0037138	17	17	832.05	36	0.0256347	Delta-1-Pyrroline-5-carboxylate dehydrogenase 1, isoform A OS=Drosophila melanogaster GN=P5CDh1 PE=2 SV=1	9.1911e+06	6.25465e+06	5.16428e+06	1.15976e+07	1.4208e+07	1.55132e+07	1.36762e+07	1.88202e+07	2.25604e+07	1.39637e+07	1.46208e+07	2.14403e+07	8.364e+06	1.01659e+07	2.68824e+06	5.04385e+06	8.47228e+06	1.35105e+07	5.86644e+06	2.44894e+07	1.71457e+07	1.07122e+07	1.54837e+07	9.05538e+06	1.09235e+07	1.05296e+07	6.31985e+06	6.65278e+06	1.10396e+07	1.1245e+07	1.02573e+07	1.6337e+07	8.78815e+06	8.05846e+06	1.15469e+07	8.24522e+06	5.52484e+06	3.71642e+06	4.34863e+06
tr|D1Z3A1|D1Z3A1_DROME	D1Z3A1	RpL28	D1Z3A1	FBgn0035422	22	21	831.72	61	1.67392e-06	MIP15344p OS=Drosophila melanogaster GN=RpL28 PE=2 SV=1	965455	924629	547317	507573	651227	693716	633025	337718	1.06459e+06	767103	456188	238410	1.1236e+06	1.19517e+06	771465	631738	948691	849723	570776	843698	1.07303e+06	563555	556316	353658	1.14126e+06	892187	666554	468978	852021	711031	516929	880458	881977	655929	705872	477713	1.10558e+06	1.11268e+06	670460
sp|Q9VCK0|EI3D1_DROME	Q9VCK0	eIF-3p66	Q9VCK0	FBgn0040227	13	11	823.87	32	1.57403e-10	Eukaryotic translation initiation factor 3 subunit D-1 OS=Drosophila melanogaster GN=eIF-3p66 PE=1 SV=1	1.25602e+06	1.01444e+06	442047	430874	764100	773032	830429	260121	887913	647602	608195	311191	1.36739e+06	1.20724e+06	642117	521510	976570	846016	413347	489869	890041	709870	618914	322462	1.10713e+06	1.10981e+06	607446	487898	832552	630573	622870	397441	962405	740001	827748	319656	1.29471e+06	1.3609e+06	700445
tr|Q9VKW5|Q9VKW5_DROME	Q9VKW5	CG5355	Q9VKW5	FBgn0032242	16	14	823.53	19	0.0531755	CG5355 OS=Drosophila melanogaster GN=CG5355 PE=2 SV=2	1.71302e+06	1.12588e+06	394982	500723	1.51401e+06	851638	800173	306311	1.4218e+06	801010	598178	584016	1.66183e+06	1.84331e+06	349640	638840	1.18875e+06	1.40843e+06	469844	411984	969617	1.83937e+06	1.08132e+06	332170	1.46225e+06	1.86148e+06	670848	470874	1.70041e+06	1.2485e+06	1.30593e+06	260448	1.28338e+06	1.6209e+06	852494	273273	2.0378e+06	1.0515e+06	1.11344e+06
sp|Q9VAW5|LARP_DROME	Q9VAW5	larp	Q9VAW5	FBgn0261618	16	14	820.05	9	0	La-related protein 1 OS=Drosophila melanogaster GN=larp PE=1 SV=5	376277	400938	205532	143177	164121	212608	174392	48857.2	156980	135370	81767.6	62528.9	642947	556105	341911	252081	219372	232391	175921	135710	162861	130849	130621	68938.3	515229	462523	261954	183866	343828	267642	220793	156056	225917	280583	225285	82968.3	658489	661907	328289
tr|Q9XZ53|Q9XZ53_DROME	Q9XZ53	OstStt3	Q9XZ53	FBgn0011336	15	15	817.01	14	5.04336e-06	Oligosaccharyl transferase 3 OS=Drosophila melanogaster GN=OstStt3 PE=4 SV=1	3.39818e+06	2.90611e+06	1.13227e+06	710183	1.77469e+06	1.99037e+06	1.82573e+06	349748	1.29511e+06	1.13506e+06	1.20485e+06	558415	3.05948e+06	2.90756e+06	909069	1.44808e+06	3.11032e+06	2.15084e+06	1.42075e+06	1.13456e+06	1.44863e+06	2.14251e+06	1.3705e+06	580529	2.24347e+06	2.22573e+06	872783	842888	2.36168e+06	1.93294e+06	1.42778e+06	953446	1.94185e+06	1.76113e+06	1.60919e+06	467735	2.75601e+06	2.70188e+06	1.02026e+06
tr|Q9VWG1|Q9VWG1_DROME	Q9VWG1	HspB8	Q9VWG1	FBgn0031037	14	12	815.17	69	0.0139578	CG14207, isoform D OS=Drosophila melanogaster GN=HspB8 PE=2 SV=1	1.11477e+06	586171	189030	474807	1.6081e+06	480308	566710	472100	1.53344e+06	1.29421e+06	494027	456381	1.45688e+06	1.28318e+06	499011	489935	1.0603e+06	1.63477e+06	307747	751409	1.19883e+06	1.92294e+06	1.40759e+06	545006	901023	1.60198e+06	255061	240660	1.32262e+06	1.27229e+06	1.02294e+06	536457	1.22674e+06	1.90019e+06	719235	442386	1.575e+06	896564	539596
tr|Q6IHT7|Q6IHT7_DROME	Q6IHT7	Sfp26Ad	Q6IHT7	FBgn0261055	12	11	812.45	36	9.84371e-07	HDC01001 OS=Drosophila melanogaster GN=Sfp26Ad PE=4 SV=1	5.98736e+06	5.83026e+06	3.2718e+06	7.09789e+06	1.01148e+07	1.34101e+07	1.05062e+07	1.39706e+07	2.16664e+07	1.34394e+07	1.34536e+07	6.87041e+06	4.43884e+06	4.54388e+06	1.68215e+06	2.26218e+06	8.44397e+06	7.96744e+06	3.92909e+06	1.82073e+07	1.89076e+07	9.13569e+06	1.04709e+07	6.05455e+06	8.47679e+06	5.19824e+06	3.04511e+06	3.04289e+06	7.87045e+06	7.36293e+06	3.96196e+06	1.09588e+07	4.93886e+06	6.40797e+06	5.42453e+06	4.6386e+06	3.22259e+06	3.06308e+06	1.27379e+06
tr|Q9VVQ5|Q9VVQ5_DROME	Q9VVQ5	CG18234	Q9VVQ5	FBgn0265268	12	10	811.5	22	0.00153745	CG18234 OS=Drosophila melanogaster GN=CG18234 PE=2 SV=4	1.01406e+06	862549	366379	241422	828568	632803	545834	123378	862450	833134	735264	171802	1.37782e+06	1.29898e+06	431112	422004	697415	797459	311690	577247	1.12404e+06	573304	708806	203758	1.22699e+06	1.10685e+06	373509	316735	933157	847523	542699	500687	917713	751202	642528	217459	1.15003e+06	1.01636e+06	504089
tr|Q9VZU4|Q9VZU4_DROME	Q9VZU4	ND-30	Q9VZU4	FBgn0266582	12	12	808.55	38	0.472683	CG12079-PA OS=Drosophila melanogaster GN=ND-30 PE=2 SV=1	1.73258e+06	1.2648e+06	547904	475064	1.70657e+06	1.3374e+06	1.2621e+06	207528	2.11722e+06	1.6175e+06	815716	347199	2.16999e+06	2.03425e+06	632493	593048	1.66998e+06	1.8853e+06	608812	1.0145e+06	1.73426e+06	1.48178e+06	1.2239e+06	384269	2.30302e+06	2.03545e+06	522553	483995	1.77952e+06	1.83735e+06	1.36753e+06	631341	1.39348e+06	1.61578e+06	861549	293173	1.98339e+06	1.22564e+06	717200
tr|Q9Y112|Q9Y112_DROME	Q9Y112	BcDNA.GH10614	Q9Y112	FBgn0027552	10	10	808.18	42	0.000625771	BcDNA.GH10614 OS=Drosophila melanogaster GN=BcDNA.GH10614 PE=2 SV=1	2.59775e+06	1.4641e+06	614319	384447	1.88056e+06	1.33016e+06	1.25258e+06	314834	1.02217e+06	1.03227e+06	690668	292181	1.53013e+06	1.45558e+06	1.22645e+06	1.03019e+06	2.59969e+06	1.5751e+06	811629	958194	1.12691e+06	1.91223e+06	824068	454622	939674	1.76805e+06	461419	329219	2.07807e+06	759635	970144	637596	1.90895e+06	1.31435e+06	988899	480913	1.34309e+06	1.53089e+06	1.03825e+06
tr|Q9VKV1|Q9VKV1_DROME	Q9VKV1	LM408	Q9VKV1	FBgn0027611	16	14	797.36	14	4.66891e-05	Alpha-mannosidase OS=Drosophila melanogaster GN=LM408 PE=2 SV=2	1.46469e+06	1.01466e+06	521565	309610	2.43757e+06	1.67672e+06	1.65238e+06	304311	3.47548e+06	2.71366e+06	1.73426e+06	1.15684e+06	1.17416e+06	1.2852e+06	732475	548333	2.32422e+06	2.00084e+06	1.00264e+06	847745	3.06542e+06	3.34127e+06	2.35984e+06	1.18753e+06	1.61454e+06	1.73831e+06	670771	485800	2.28216e+06	1.92338e+06	1.69145e+06	573120	2.3008e+06	2.75662e+06	1.88531e+06	676695	1.23384e+06	1.13254e+06	673858
sp|P29613-1|TPIS_DROME	P29613	Tpi	P29613-1	FBgn0086355	15	13	796.58	47	0.196372	Isoform A of Triosephosphate isomerase OS=Drosophila melanogaster GN=Tpi	2.46033e+06	1.34147e+06	1.04944e+06	1.71074e+06	1.79288e+06	1.82329e+06	2.36552e+06	1.62902e+06	2.30398e+06	1.67991e+06	4.08021e+06	1.87546e+06	1.31051e+06	2.22891e+06	811990	603773	1.42669e+06	1.54951e+06	1.12152e+06	2.44939e+06	2.26177e+06	1.23e+06	2.01734e+06	1.37873e+06	1.46284e+06	2.14389e+06	847662	287211	1.00623e+06	696263	772039	1.62175e+06	781847	652051	1.12887e+06	1.4623e+06	851834	1.19081e+06	832803
tr|X2JDU0|X2JDU0_DROME	X2JDU0	RpL9	X2JDU0	FBgn0015756	14	13	792.79	49	7.45331e-06	Ribosomal protein L9, isoform C OS=Drosophila melanogaster GN=RpL9 PE=4 SV=1	5.09617e+06	3.40269e+06	1.60233e+06	1.22107e+06	3.29188e+06	2.47079e+06	2.40284e+06	819657	3.45243e+06	3.16739e+06	1.69027e+06	735861	5.87952e+06	4.68795e+06	2.59634e+06	1.30296e+06	4.52837e+06	3.29877e+06	1.85654e+06	2.11455e+06	3.66564e+06	2.8452e+06	2.19999e+06	964376	4.9344e+06	4.11651e+06	1.81892e+06	1.24631e+06	4.69248e+06	3.63449e+06	2.72011e+06	1.80691e+06	4.77532e+06	3.64732e+06	3.31344e+06	1.29021e+06	5.85089e+06	4.7246e+06	2.39635e+06
tr|Q0KHZ9|Q0KHZ9_DROME	Q0KHZ9	Cnx99A	Q0KHZ9	FBgn0015622	13	11	792.32	15	5.80824e-08	Calnexin 99A, isoform C OS=Drosophila melanogaster GN=Cnx99A PE=3 SV=1	1.63468e+06	1.71272e+06	895048	556185	1.06651e+06	1.09681e+06	978944	351947	1.55662e+06	1.32314e+06	850113	387019	1.99374e+06	2.07944e+06	1.00897e+06	790887	1.43449e+06	1.37855e+06	780381	866328	1.45391e+06	1.00746e+06	866491	359642	2.01887e+06	1.65914e+06	804982	713233	1.57949e+06	1.49024e+06	1.14543e+06	873180	1.6378e+06	1.38169e+06	1.1487e+06	408403	2.08636e+06	2.15924e+06	917519
tr|Q6IGS3|Q6IGS3_DROME	Q6IGS3	CG34033	Q6IGS3	FBgn0054033	13	11	787.04	58	4.53408e-05	CG34033 OS=Drosophila melanogaster GN=CG34033 PE=4 SV=1	2.39732e+06	1.20634e+06	848943	529803	2.36139e+06	4.01227e+06	2.0671e+06	803754	5.31467e+06	2.71273e+06	5.65187e+06	1.34529e+06	956566	695000	342253	36730.6	2.57167e+06	1.97216e+06	977000	1.84379e+06	4.26499e+06	2.07139e+06	2.42073e+06	970817	1.50603e+06	1.19605e+06	487957	34992.2	1.59513e+06	1.09677e+06	856496	540674	1.76866e+06	1.03813e+06	1.51429e+06	421874	522770	632842	255484
sp|P36179|2AAA_DROME	P36179	Pp2A-29B	P36179	FBgn0260439	15	15	784.94	26	0.0101182	Serine/threonine-protein phosphatase PP2A 65 kDa regulatory subunit OS=Drosophila melanogaster GN=Pp2A-29B PE=2 SV=4	1.36631e+06	1.0634e+06	724226	355268	1.05841e+06	1.01718e+06	937439	482587	1.4648e+06	1.35489e+06	940591	390440	1.5975e+06	1.31559e+06	378727	448158	1.35479e+06	1.31477e+06	553298	630281	1.33987e+06	1.575e+06	986983	389815	1.47306e+06	1.32553e+06	425550	366677	1.3503e+06	1.40232e+06	1.00335e+06	703897	1.30587e+06	1.56599e+06	1.02525e+06	374939	1.442e+06	1.41169e+06	734066
tr|Q7JXZ2|Q7JXZ2_DROME	Q7JXZ2	Eip55E	Q7JXZ2	FBgn0000566	15	13	782.23	40	0.0475547	Eip55E OS=Drosophila melanogaster GN=Eip55E PE=2 SV=1	721024	458540	256550	199098	469735	260977	407662	144297	350906	232029	459358	129637	540610	720568	183643	226869	701788	285836	240019	559801	507828	464037	480873	112658	422963	451018	170023	148408	459735	352823	281945	392285	437936	169693	450025	153675	364405	479787	164374
sp|Q24179|SLY1_DROME	Q24179	Slh	Q24179	FBgn0264978	14	13	778.02	35	1.62172e-07	Protein sly1 homolog OS=Drosophila melanogaster GN=Slh PE=2 SV=4	439269	572946	290116	217645	352547	369183	316972	141236	523418	430465	208925	197620	840363	682345	313313	279965	548619	607877	366289	273071	435551	384253	336482	161804	808077	460309	339608	352831	657662	546806	317490	253884	726769	601466	476385	134325	784395	810788	344740
tr|Q9VM12|Q9VM12_DROME	Q9VM12	CG5958-RA	Q9VM12	FBgn0031913	14	12	775.25	50	0.3764	CG5958 OS=Drosophila melanogaster GN=CG5958-RA PE=2 SV=1	3.19997e+06	1.57661e+06	610467	244381	1.64646e+06	880958	1.04255e+06	97466.3	1.60013e+06	1.43977e+06	548880	256081	2.44238e+06	1.96328e+06	941362	690938	1.40062e+06	1.63313e+06	445514	345815	1.09525e+06	1.79466e+06	838725	230952	1.51792e+06	2.60595e+06	399818	288100	1.19876e+06	743290	758234	310870	935208	1.03025e+06	555692	114307	1.71499e+06	1.60265e+06	532352
tr|Q9W4Y1|Q9W4Y1_DROME	Q9W4Y1	CG13759-RA	Q9W4Y1	FBgn0040376	15	14	771.56	44	0.0417436	CG13759, isoform A OS=Drosophila melanogaster GN=CG13759-RA PE=2 SV=2	2.44798e+06	1.76266e+06	1.29352e+06	712294	2.42426e+06	1.6261e+06	1.24516e+06	429393	3.25588e+06	1.6441e+06	872514	963964	3.77434e+06	3.52388e+06	1.08684e+06	796327	2.20136e+06	2.17479e+06	950857	1.2897e+06	2.58781e+06	1.82305e+06	1.74093e+06	747893	3.60761e+06	3.50595e+06	1.22202e+06	761572	2.66888e+06	2.7761e+06	2.22258e+06	787796	2.41985e+06	2.12811e+06	1.43446e+06	810801	3.50305e+06	1.59433e+06	1.56925e+06
tr|Q9W4K0|Q9W4K0_DROME	Q9W4K0	CHOp24	Q9W4K0	FBgn0029709	12	11	769.03	40	1.01563e-05	CHOp24, isoform A OS=Drosophila melanogaster GN=CHOp24 PE=2 SV=1	788283	767389	243705	198607	532427	479301	389684	155078	693860	404337	508433	163630	1.64381e+06	1.75368e+06	348849	301064	462362	832442	264572	475700	942942	484323	608021	181847	1.10179e+06	1.23645e+06	221709	235903	949253	1.05336e+06	691215	418583	772896	1.14453e+06	588858	182985	1.49667e+06	1.04675e+06	464275
tr|A1Z9J3|A1Z9J3_DROME	A1Z9J3	shot	A1Z9J3	FBgn0013733	18	14	766.18	3	0.137005	Short stop, isoform H OS=Drosophila melanogaster GN=shot PE=4 SV=1	705202	893598	419011	288630	1.08858e+06	1.1989e+06	791469	235260	2.50147e+06	1.50649e+06	1.04582e+06	598035	879590	883940	138516	340347	806474	1.32679e+06	435776	399402	1.46829e+06	1.34612e+06	1.16174e+06	342325	1.00593e+06	851212	246598	323514	956759	1.10234e+06	534613	321469	964484	1.25535e+06	619175	234983	1.03771e+06	628226	266615
tr|Q9VB96|Q9VB96_DROME	Q9VB96	CG31075	Q9VB96	FBgn0051075	15	14	764.32	38	0.00363162	CG31075 OS=Drosophila melanogaster GN=CG31075 PE=3 SV=2	2.31513e+06	1.93075e+06	1.00193e+06	1.22585e+06	1.75926e+06	2.3255e+06	1.7602e+06	1.02346e+06	2.62605e+06	1.84303e+06	1.16241e+06	701860	2.76201e+06	3.11208e+06	991736	1.07885e+06	2.25813e+06	2.87114e+06	1.13938e+06	2.90995e+06	3.43307e+06	1.47268e+06	1.94297e+06	949036	2.37408e+06	2.17751e+06	836420	777434	2.22269e+06	1.95783e+06	1.55057e+06	2.05113e+06	2.02429e+06	1.75572e+06	2.10837e+06	873765	2.01335e+06	2.37849e+06	720416
sp|Q9VJY6|RL24_DROME	Q9VJY6	RpL24	Q9VJY6	FBgn0032518	16	14	763.18	42	0.000273074	60S ribosomal protein L24 OS=Drosophila melanogaster GN=RpL24 PE=1 SV=1	2.35515e+06	2.1295e+06	808278	1.02516e+06	2.09385e+06	1.90925e+06	1.58664e+06	778720	2.95815e+06	1.98183e+06	1.38193e+06	530510	3.9656e+06	3.80705e+06	1.14012e+06	1.3851e+06	2.49048e+06	2.44965e+06	872651	2.25088e+06	2.8523e+06	1.37309e+06	1.82046e+06	643045	3.78213e+06	2.58497e+06	1.19074e+06	1.03678e+06	2.78519e+06	2.58718e+06	1.77299e+06	2.51873e+06	2.66819e+06	2.35135e+06	1.78077e+06	951523	3.83753e+06	3.31128e+06	1.34081e+06
tr|Q4V566|Q4V566_DROME	Q4V566	CG31684	Q4V566	FBgn0085476	10	9	763.17	36	0.00150456	CG34447, isoform A OS=Drosophila melanogaster GN=CG31684 PE=2 SV=1	2.32627e+06	2.44675e+06	950273	929568	3.13531e+06	2.96391e+06	2.31826e+06	1.03348e+06	4.93677e+06	4.30863e+06	2.58651e+06	812777	2.06187e+06	1.70762e+06	649883	621181	2.56727e+06	2.87326e+06	973535	2.13387e+06	4.00847e+06	2.43682e+06	2.21887e+06	766427	2.9979e+06	2.02802e+06	860101	899107	2.62179e+06	2.06385e+06	1.55084e+06	1.78088e+06	2.11408e+06	2.00403e+06	1.53857e+06	714808	1.80742e+06	1.88546e+06	504461
tr|X2JAB9|X2JAB9_DROME	X2JAB9	Vinc	X2JAB9	FBgn0004397	17	12	762.75	22	0.469265	Vinculin, isoform B OS=Drosophila melanogaster GN=Vinc PE=4 SV=1	3.51226e+06	1.09771e+06	630735	1.39715e+06	1.16888e+07	2.05475e+06	1.69766e+06	496304	1.09545e+07	1.29733e+06	774207	3.75653e+06	2.34139e+06	1.92922e+06	323193	465382	3.88096e+06	8.45973e+06	543474	679084	1.35392e+06	5.58427e+06	6.27205e+06	1.50714e+06	5.00558e+06	8.35985e+06	511925	3.15294e+06	5.68587e+06	3.85002e+06	8.28907e+06	437627	3.1654e+06	2.65075e+06	1.32315e+06	468318	3.84517e+06	770673	1.25531e+06
tr|Q9VF53|Q9VF53_DROME	Q9VF53	AOX1	Q9VF53	FBgn0267408	12	9	756.95	12	0.335077	CG18522 OS=Drosophila melanogaster GN=AOX1 PE=2 SV=1	878024	341982	270243	194494	760054	255970	513869	108326	490609	439752	480912	103944	515664	639322	95059	111613	691968	329290	249209	215827	465579	838660	639603	64917	458591	832093	64158	52262.4	521609	479389	803065	139397	715604	356714	506779	86884.3	423986	400380	90865.5
sp|Q03427|LAMC_DROME	Q03427	LamC	Q03427	FBgn0010397	15	14	750.7	36	0.000258766	Lamin-C OS=Drosophila melanogaster GN=LamC PE=1 SV=2	455002	322591	207265	248133	408916	264396	392331	204729	630008	592270	416888	175299	403159	451289	261509	230807	467733	473899	199093	402717	699056	389587	434728	235843	642979	399099	259136	203924	492803	501149	289389	439267	635794	595757	511166	371940	483276	464508	257426
tr|Q9VVQ7|Q9VVQ7_DROME	Q9VVQ7	CG18231	Q9VVQ7	FBgn0036796	16	16	748.23	29	0.0139729	CG18231 OS=Drosophila melanogaster GN=CG18231 PE=4 SV=3	2.02519e+06	1.34111e+06	572835	469181	1.72822e+06	1.22989e+06	919112	314738	1.81684e+06	1.21193e+06	668386	634835	3.0584e+06	2.77639e+06	733676	605166	1.75378e+06	1.73421e+06	530647	934131	1.45921e+06	1.75055e+06	1.71946e+06	425571	2.41571e+06	2.46549e+06	584737	602118	1.85876e+06	1.99245e+06	1.57899e+06	728828	1.4348e+06	1.42091e+06	978137	482062	2.52366e+06	1.59826e+06	924944
sp|O46202|A62F_DROME	O46202	Acp62F	O46202	FBgn0020509	10	10	740.5	43	0.0221564	Accessory gland protein Acp62F OS=Drosophila melanogaster GN=Acp62F PE=2 SV=1	1.37777e+07	8.06386e+06	5.63767e+06	3.18437e+06	1.55197e+07	1.60828e+07	6.51018e+06	3.63404e+06	3.64932e+07	1.4252e+07	1.43044e+07	6.29433e+06	8.74554e+06	4.87195e+06	2.92062e+06	125564	1.86753e+07	1.21909e+07	4.44033e+06	6.61884e+06	1.61653e+07	1.76156e+07	7.49062e+06	5.3986e+06	1.05829e+07	1.07049e+07	4.09852e+06	147688	9.8837e+06	9.74506e+06	4.0912e+06	1.39773e+06	6.77104e+06	7.76914e+06	4.78129e+06	1.73939e+06	6.68309e+06	4.73105e+06	2.12467e+06
tr|Q7KTW5|Q7KTW5_DROME	Q7KTW5	CG9391	Q7KTW5	FBgn0037063	13	13	740.36	59	0.043867	CG9391, isoform C OS=Drosophila melanogaster GN=CG9391 PE=2 SV=1	1.23881e+06	777595	584947	396742	906463	982450	806742	327097	804499	249838	697624	611637	765631	1.14448e+06	184577	1.02317e+06	732873	1.43467e+06	1.00422e+06	839611	725676	1.28647e+06	977071	516828	739483	901708	480883	437593	881685	886848	1.00206e+06	804295	992019	1.15276e+06	856130	564991	690968	757150	687728
tr|Q9VPE2|Q9VPE2_DROME	Q9VPE2	ND-39	Q9VPE2	FBgn0037001	13	12	739.35	33	0.00272805	CG6020, isoform A OS=Drosophila melanogaster GN=ND-39 PE=2 SV=1	2.13912e+06	1.50785e+06	1.39955e+06	1.15387e+06	1.26948e+06	1.54682e+06	1.46306e+06	1.0229e+06	1.75838e+06	1.35235e+06	1.0884e+06	602448	2.08224e+06	1.89792e+06	750080	1.48861e+06	2.00974e+06	1.64723e+06	822640	1.31679e+06	1.33749e+06	1.9634e+06	1.10877e+06	737376	1.68248e+06	2.02029e+06	783072	1.13637e+06	1.49721e+06	1.57043e+06	1.06316e+06	1.0359e+06	1.3426e+06	1.26869e+06	1.1685e+06	1.0222e+06	1.57565e+06	1.72692e+06	911970
sp|Q7JVI3|EIF3M_DROME	Q7JVI3	Tango7	Q7JVI3	FBgn0033902	13	13	729.21	38	6.94285e-08	Eukaryotic translation initiation factor 3 subunit M OS=Drosophila melanogaster GN=Tango7 PE=2 SV=1	1.12146e+06	1.01793e+06	762596	517542	1.3012e+06	748087	778703	276415	1.1296e+06	1.04091e+06	554667	589440	1.8984e+06	2.07287e+06	595288	764694	920156	1.33441e+06	631968	755736	1.32165e+06	1.03578e+06	1.13494e+06	477481	1.81639e+06	1.78933e+06	766212	680159	1.3812e+06	1.42197e+06	1.25316e+06	639819	1.31876e+06	1.28536e+06	994778	556888	2.03238e+06	1.35108e+06	1.00774e+06
tr|Q7KE32|Q7KE32_DROME	Q7KE32	Obp56f	Q7KE32	FBgn0043533	13	12	725.77	71	6.55377e-05	IP02289p OS=Drosophila melanogaster GN=Obp56f PE=2 SV=1	1.55424e+06	1.29998e+06	1.21298e+06	2.04855e+06	3.12218e+06	3.74228e+06	2.19357e+06	2.91724e+06	7.41638e+06	3.83262e+06	2.8216e+06	3.12928e+06	1.3522e+06	1.40487e+06	741392	225481	2.21329e+06	2.01001e+06	1.71466e+06	3.98986e+06	3.98041e+06	3.02758e+06	3.09699e+06	3.02969e+06	1.71765e+06	1.79191e+06	1.63905e+06	459220	1.9341e+06	2.25674e+06	1.29992e+06	1.8584e+06	1.51797e+06	1.27502e+06	1.70426e+06	2.35135e+06	1.11911e+06	852467	599607
tr|Q9VEL5|Q9VEL5_DROME	Q9VEL5	CG31418	Q9VEL5	FBgn0051418	14	11	719.59	40	2.9039e-12	CG31418 OS=Drosophila melanogaster GN=CG31418 PE=4 SV=2	2.42681e+06	2.34455e+06	1.15813e+06	838279	3.28751e+06	3.42226e+06	2.37435e+06	1.29749e+06	7.22009e+06	5.3887e+06	2.70552e+06	2.02102e+06	1.45257e+06	1.2652e+06	906416	648595	2.87499e+06	3.14118e+06	1.52872e+06	1.78279e+06	5.14543e+06	4.22307e+06	2.53005e+06	1.47976e+06	2.044e+06	1.75933e+06	1.16007e+06	808383	2.02357e+06	1.73266e+06	1.07213e+06	1.34945e+06	2.01427e+06	2.12388e+06	1.54299e+06	798961	1.12644e+06	990024	611903
sp|P26308|GBB1_DROME	P26308	Gbeta13F	P26308	FBgn0001105	10	8	719.02	32	0.00290212	Guanine nucleotide-binding protein subunit beta-1 OS=Drosophila melanogaster GN=Gbeta13F PE=1 SV=1	521854	332897	188639	94183.2	517459	332580	391367	36944.8	879412	446193	264826	216182	720473	682936	263330	118435	513377	788946	269312	150084	567946	677115	630536	222217	646594	541413	158804	133539	828195	669554	540820	138269	803321	992630	630680	193557	640318	452444	339871
tr|Q9W555|Q9W555_DROME	Q9W555	deltaCOP	Q9W555	FBgn0028969	14	13	718.98	32	0.000315291	Coat protein (Coatomer) delta, isoform A OS=Drosophila melanogaster GN=deltaCOP PE=2 SV=1	2.28801e+06	1.94166e+06	667590	542169	1.96421e+06	1.44783e+06	1.24906e+06	307553	2.30507e+06	1.94831e+06	952198	405402	3.27301e+06	2.56846e+06	1.00445e+06	858860	2.23859e+06	2.11619e+06	647057	1.15331e+06	1.78951e+06	1.70099e+06	1.30137e+06	431446	3.2715e+06	2.71118e+06	766850	730497	2.44012e+06	2.17316e+06	1.48846e+06	1.15091e+06	2.24028e+06	2.08004e+06	1.46371e+06	589801	3.20527e+06	2.6604e+06	1.04934e+06
tr|Q9VAN7|Q9VAN7_DROME	Q9VAN7	Pglym78	Q9VAN7	FBgn0014869	12	12	716.84	47	4.94926e-05	GH13304p OS=Drosophila melanogaster GN=Pglym78 PE=2 SV=2	2.84089e+06	1.63821e+06	751323	703019	1.53762e+06	1.51022e+06	1.16436e+06	447167	1.88463e+06	1.75782e+06	1.00512e+06	348176	2.39885e+06	2.57275e+06	946722	1.08032e+06	1.5786e+06	2.00692e+06	674847	1.31855e+06	2.05012e+06	1.46211e+06	1.08028e+06	492640	2.17012e+06	2.5858e+06	654225	607723	1.92586e+06	1.48036e+06	1.19766e+06	1.19437e+06	1.70742e+06	1.75261e+06	1.20538e+06	607264	2.14512e+06	2.12965e+06	887159
tr|Q9W1B9|Q9W1B9_DROME	Q9W1B9	RpL12	Q9W1B9	FBgn0034968	12	11	714.48	55	0.0131489	RE28824p OS=Drosophila melanogaster GN=RpL12 PE=1 SV=1	1.01931e+06	890290	631499	761995	908273	875809	670437	587955	1.33788e+06	807115	632720	348777	1.40894e+06	1.84193e+06	706890	619630	770837	963984	613093	1.39994e+06	1.38099e+06	530577	675719	439583	1.46339e+06	1.27742e+06	746722	372732	1.01608e+06	981448	667717	1.2423e+06	981573	746925	905230	690134	1.30992e+06	1.32046e+06	649926
sp|Q9VGX3|FAU_DROME	Q9VGX3	fau	Q9VGX3	FBgn0266451	15	14	714.21	25	0.139509	Protein anoxia up-regulated OS=Drosophila melanogaster GN=fau PE=1 SV=3	1.1364e+06	1.28182e+06	614218	765584	1.34246e+06	1.59686e+06	2.20726e+06	869281	2.35604e+06	2.52938e+06	2.71986e+06	901002	1.54324e+06	1.04166e+06	801609	688112	2.028e+06	1.38448e+06	1.03663e+06	1.3961e+06	2.5896e+06	1.21372e+06	2.3295e+06	960110	1.38548e+06	759274	805077	625558	1.36573e+06	1.26249e+06	1.07409e+06	1.31921e+06	1.91774e+06	1.69554e+06	1.96704e+06	725033	979644	1.68921e+06	667946
tr|A1Z893|A1Z893_DROME	A1Z893	CG12896-RA	A1Z893	FBgn0033521	14	13	708.63	39	0.220823	CG12896 OS=Drosophila melanogaster GN=CG12896-RA PE=2 SV=1	5.82195e+06	3.65978e+06	1.16085e+06	1.20818e+06	3.94284e+06	2.70434e+06	2.46393e+06	495896	5.88441e+06	4.74416e+06	1.98634e+06	631391	4.22877e+06	3.57655e+06	1.91111e+06	2.08907e+06	2.9129e+06	3.65343e+06	1.13248e+06	1.99015e+06	4.72795e+06	3.67787e+06	1.58115e+06	916450	3.23814e+06	3.94058e+06	870984	1.0284e+06	4.32844e+06	2.58327e+06	2.32641e+06	2.19611e+06	3.22035e+06	3.78158e+06	2.07876e+06	1.42782e+06	3.54481e+06	3.10368e+06	1.65316e+06
tr|Q9VCK6|Q9VCK6_DROME	Q9VCK6	CG10184	Q9VCK6	FBgn0039094	11	11	704.38	38	0.000132453	CG10184 OS=Drosophila melanogaster GN=CG10184 PE=2 SV=1	1.02434e+06	1.36524e+06	386323	798960	941136	650465	939990	226154	802785	660834	735769	280053	1.59834e+06	1.75523e+06	370594	355158	696389	832263	371026	613320	646886	554403	912879	185062	1.83356e+06	1.36591e+06	533940	371955	1.49396e+06	1.11919e+06	1.13143e+06	675151	1.17183e+06	1.20712e+06	835687	354159	1.65591e+06	1.35975e+06	579008
sp|Q8T3U2|RS23_DROME	Q8T3U2	RpS23	Q8T3U2	FBgn0033912	13	11	703.63	55	3.8422e-11	40S ribosomal protein S23 OS=Drosophila melanogaster GN=RpS23 PE=1 SV=1	4.63537e+06	3.06704e+06	1.53474e+06	1.2925e+06	2.61082e+06	3.16369e+06	2.37101e+06	932449	2.72474e+06	2.18628e+06	1.73452e+06	989300	4.48631e+06	4.19812e+06	2.11007e+06	2.52629e+06	4.82016e+06	3.00423e+06	1.97558e+06	2.21236e+06	2.77922e+06	3.23153e+06	2.28558e+06	1.21666e+06	3.52531e+06	3.22376e+06	2.00172e+06	1.66434e+06	3.55076e+06	2.4098e+06	2.26401e+06	1.98564e+06	3.65324e+06	2.84479e+06	3.19533e+06	1.65369e+06	5.1357e+06	5.44245e+06	1.93277e+06
tr|Q9VBG5|Q9VBG5_DROME	Q9VBG5	CG34129	Q9VBG5	FBgn0083965	12	11	697.72	27	1.75399e-10	CG34129 OS=Drosophila melanogaster GN=CG34129 PE=2 SV=3	1.60868e+07	1.22556e+07	6.12597e+06	5.73823e+06	2.20381e+07	2.29417e+07	2.11639e+07	6.06724e+06	3.72622e+07	2.72661e+07	2.9557e+07	8.75186e+06	9.55851e+06	9.41388e+06	3.48609e+06	3.43406e+06	2.1468e+07	1.34817e+07	6.30495e+06	1.16265e+07	2.62068e+07	1.5455e+07	1.79297e+07	5.82222e+06	1.67784e+07	1.08467e+07	5.19309e+06	5.88327e+06	1.33164e+07	9.68019e+06	8.17193e+06	9.02091e+06	1.18531e+07	1.17156e+07	1.23373e+07	4.26428e+06	8.1201e+06	7.12816e+06	2.77927e+06
tr|Q9VRU1|Q9VRU1_DROME	Q9VRU1	CG10467-RA	Q9VRU1	FBgn0035679	10	9	695.85	30	0.0168347	Aldose 1-epimerase OS=Drosophila melanogaster GN=CG10467-RA PE=2 SV=1	1.75624e+06	1.03013e+06	342272	235243	1.28968e+06	706158	731541	116019	968399	1.06381e+06	601015	191042	1.54316e+06	1.35264e+06	772261	721440	1.14e+06	1.33227e+06	362141	403424	1.30998e+06	1.17289e+06	621447	180507	1.10117e+06	1.4583e+06	336306	292568	1.09895e+06	633805	685446	429843	1.10226e+06	999743	526257	232005	1.39931e+06	1.21518e+06	616615
tr|Q9VZU8|Q9VZU8_DROME	Q9VZU8	CG1291	Q9VZU8	FBgn0035401	14	14	694.65	32	1.24894e-06	CG1291-PA OS=Drosophila melanogaster GN=CG1291 PE=2 SV=1	905519	799629	263870	151977	476577	477800	474195	57646.5	409809	341279	223864	129928	1.02771e+06	939083	390705	253774	633088	566334	262748	283338	441538	375743	386669	112108	973176	817021	350309	204240	835424	579024	489232	357623	715008	593132	540278	150548	959100	1.08498e+06	417242
sp|P36188-3|TNNI_DROME	P36188	wupA	P36188-3	FBgn0283471	13	10	693.82	33	0.786798	Isoform 2 of Troponin I OS=Drosophila melanogaster GN=wupA	248198	250323	186005	460051	351983	339263	369751	492488	531449	384240	291556	243838	363374	363574	202868	223170	351338	381770	267856	716788	575903	369981	455150	393767	343541	260473	152167	184058	287881	363127	294100	545638	337218	343379	388018	431272	352158	305419	186244
tr|Q9VNW6|Q9VNW6_DROME	Q9VNW6	CG7470	Q9VNW6	FBgn0037146	13	13	693.27	19	0.725293	CG7470, isoform A OS=Drosophila melanogaster GN=CG7470 PE=2 SV=1	1.94963e+06	937629	543621	273073	1.99162e+06	1.13615e+06	1.96907e+06	286781	3.13923e+06	2.68696e+06	1.80879e+06	551762	562965	832535	822011	455604	1.43911e+06	1.55878e+06	538631	552249	1.0819e+06	3.31971e+06	728832	450820	1.02884e+06	2.08702e+06	223364	244577	1.72011e+06	531929	946142	346072	1.6516e+06	1.09303e+06	422742	180834	519066	800689	626948
sp|Q9VSS2|SRP68_DROME	Q9VSS2	Srp68	Q9VSS2	FBgn0035947	13	13	691.9	23	0.328653	Signal recognition particle subunit SRP68 OS=Drosophila melanogaster GN=Srp68 PE=2 SV=1	543019	350880	215193	188983	569207	383949	491006	173042	711716	480356	307636	631777	769993	763259	274435	247325	423839	601801	153813	373027	521901	447366	374171	320088	722971	635814	135093	274658	590354	449819	374009	104570	522028	474896	251879	178370	763844	511129	347759
sp|Q9VP61|ACSA_DROME	Q9VP61	AcCoAS	Q9VP61	FBgn0012034	10	9	690.18	27	0.0285413	Acetyl-coenzyme A synthetase OS=Drosophila melanogaster GN=AcCoAS PE=2 SV=1	1.04997e+06	529914	306788	93662.8	508631	266229	483089	52470.8	559093	512314	214560	121340	922076	689707	503810	358727	325951	642387	200481	133124	397790	603526	251340	89178.7	409674	1.00381e+06	112671	115502	524592	208056	192212	95564.5	294016	282881	141286	45468.5	617339	457892	332640
tr|A1ZAH8|A1ZAH8_DROME	A1ZAH8	RpS15	A1ZAH8	FBgn0034138	9	7	689.48	37	0.294829	Ribosomal protein S15, isoform B OS=Drosophila melanogaster GN=RpS15 PE=2 SV=1	2.11244e+07	1.71474e+07	3.17983e+06	3.0918e+06	1.0704e+07	1.55756e+07	1.13287e+07	4.24784e+06	2.08704e+07	1.71622e+07	9.68081e+06	1.96165e+06	2.32783e+07	1.94206e+07	3.96751e+06	9.03694e+06	1.33957e+07	1.78931e+07	4.20659e+06	9.17896e+06	1.99196e+07	1.22589e+07	9.51245e+06	1.91473e+06	2.99899e+07	1.89399e+07	8.57431e+06	5.40992e+06	1.85482e+07	1.45687e+07	8.6286e+06	9.47493e+06	1.63764e+07	1.36691e+07	1.30611e+07	2.45973e+06	2.14974e+07	2.47826e+07	7.09545e+06
tr|Q9W392|Q9W392_DROME	Q9W392	CG7033	Q9W392	FBgn0030086	13	11	688.98	29	1.11054e-09	CG7033 OS=Drosophila melanogaster GN=CG7033 PE=2 SV=2	1.07542e+06	928476	419294	647726	769814	656802	638652	320203	1.09307e+06	1.04766e+06	766785	256312	1.2247e+06	1.21179e+06	456851	496840	1.01016e+06	925598	405491	797061	1.13296e+06	835398	804929	409161	1.14945e+06	906257	506276	502268	1.04201e+06	963983	664528	491751	1.36302e+06	1.38736e+06	1.09841e+06	500146	1.2823e+06	1.14821e+06	637105
tr|Q9W2M4|Q9W2M4_DROME	Q9W2M4	CG10527	Q9W2M4	FBgn0034583	11	11	687.51	31	0.000739434	CG10527 OS=Drosophila melanogaster GN=CG10527 PE=4 SV=1	1.8603e+06	1.71412e+06	586373	436116	1.6953e+06	1.45504e+06	1.26099e+06	320986	2.8033e+06	2.38419e+06	1.18349e+06	381555	3.06851e+06	2.70882e+06	693158	748658	1.91064e+06	2.34394e+06	661200	1.01727e+06	2.64226e+06	1.68806e+06	1.64045e+06	538273	2.72562e+06	2.08352e+06	741767	755958	2.21403e+06	2.90211e+06	1.23245e+06	880494	2.72521e+06	3.24922e+06	1.66375e+06	603013	3.01689e+06	2.23917e+06	970509
sp|P04359|RL32_DROME	P04359	RpL32	P04359	FBgn0002626	16	15	687.43	69	0.247472	60S ribosomal protein L32 OS=Drosophila melanogaster GN=RpL32 PE=1 SV=3	1.35826e+06	951304	317180	280991	1.38273e+06	653641	518507	100917	1.89439e+06	966446	393964	521129	2.78412e+06	2.33566e+06	520523	279509	998539	1.62157e+06	340053	479480	1.05269e+06	1.30861e+06	1.21089e+06	345568	2.16334e+06	2.28602e+06	247243	292009	1.94225e+06	1.57081e+06	1.22182e+06	308508	1.41209e+06	1.54826e+06	724655	212120	2.68852e+06	1.19359e+06	964627
tr|Q9VZI1|Q9VZI1_DROME	Q9VZI1	Chd64	Q9VZI1	FBgn0035499	10	10	684.01	55	0.383459	Transgelin OS=Drosophila melanogaster GN=Chd64 PE=2 SV=2	2.27095e+06	1.42278e+06	666990	678476	2.473e+06	1.56741e+06	1.52446e+06	345346	3.5534e+06	2.58719e+06	1.32181e+06	599017	2.63965e+06	2.25858e+06	941779	699907	2.50029e+06	2.3853e+06	767710	1.03834e+06	2.76356e+06	2.49191e+06	2.08225e+06	803163	2.54772e+06	2.33693e+06	549431	688227	2.48853e+06	2.28057e+06	1.43582e+06	541282	2.27316e+06	2.95824e+06	1.54451e+06	651593	2.55115e+06	1.85491e+06	1.0906e+06
tr|Q9VY04|Q9VY04_DROME	Q9VY04	CG9509	Q9VY04	FBgn0030594	11	11	683.03	26	0.00179753	CG9509, isoform A OS=Drosophila melanogaster GN=CG9509 PE=3 SV=1	540184	264893	141901	99130	319543	375611	243439	25631.7	334283	375700	189780	60307.8	472639	514821	399700	483674	235048	330354	172691	64730.4	328590	269317	115176	67053.8	631057	824433	61951.2	110751	278515	120880	72687.1	36006.6	238830	217768	68573.3	41084.1	376450	372983	217887
tr|Q9VQI8|Q9VQI8_DROME	Q9VQI8	NTPase	Q9VQI8	FBgn0024947	13	11	682.21	31	0.0915702	FI18627p1 OS=Drosophila melanogaster GN=NTPase PE=2 SV=1	1.60865e+06	973994	497480	370996	1.34476e+06	943207	1.14274e+06	202962	1.69574e+06	1.18412e+06	846141	226064	2.01757e+06	1.39988e+06	764550	414688	1.64459e+06	1.44854e+06	604865	910805	1.08051e+06	1.10083e+06	841700	297427	1.98603e+06	1.7594e+06	428802	545887	1.69799e+06	1.55174e+06	1.11117e+06	408744	1.20986e+06	1.38781e+06	904944	285302	2.08206e+06	1.30449e+06	825822
tr|Q0E993|Q0E993_DROME	Q0E993	Aats-val	Q0E993	FBgn0027079	13	11	681.44	18	8.62869e-05	Valyl-tRNA synthetase, isoform A OS=Drosophila melanogaster GN=Aats-val PE=3 SV=1	1.1495e+06	637205	243905	130263	609220	399691	420282	60870.7	443412	536703	232349	136716	1.14246e+06	1.29378e+06	447327	322441	769109	842322	244193	220711	344245	778559	456713	152367	1.03114e+06	1.13757e+06	211460	298321	952753	919356	761926	195963	788119	976348	547954	145834	1.39709e+06	917029	601446
sp|Q9VCA9|SPCS3_DROME	Q9VCA9	Spase22-23	Q9VCA9	FBgn0039172	12	12	681.21	45	0.363318	Signal peptidase complex subunit 3 OS=Drosophila melanogaster GN=Spase22-23 PE=2 SV=1	4.93521e+06	4.13555e+06	2.39218e+06	1.32738e+06	1.22802e+06	1.81057e+07	1.43004e+07	3.06132e+06	4.53764e+06	9.71251e+06	2.41463e+07	367573	1.79987e+06	1.89589e+06	2.5313e+06	1.80796e+06	1.19569e+07	1.4674e+06	6.8823e+06	7.11207e+06	9.64931e+06	1.03599e+06	869979	1.23616e+06	2.80905e+06	1.6277e+06	2.76989e+06	1.154e+06	2.16064e+06	1.44961e+06	781748	3.22238e+06	3.38054e+06	1.35445e+06	3.62583e+06	1.14436e+06	1.82387e+06	3.15374e+06	1.22505e+06
sp|O96553-2|C1TC_DROME	O96553	pug	O96553-2	FBgn0020385	16	14	681.04	22	0.048964	Isoform A of C-1-tetrahydrofolate synthase, cytoplasmic OS=Drosophila melanogaster GN=pug	1.97798e+06	698486	354351	196858	763303	825262	1.52221e+06	190058	888190	1.6615e+06	936970	206212	501060	448387	563516	355430	1.00291e+06	622518	287081	322620	408500	1.37071e+06	414557	190459	383939	707919	157676	99425.4	571462	314735	274807	189899	694511	476136	426610	221877	297788	416318	223678
tr|Q7K0L5|Q7K0L5_DROME	Q7K0L5	veil	Q7K0L5	FBgn0034225	11	11	681	22	0.00066896	LP01562p OS=Drosophila melanogaster GN=veil PE=2 SV=1	2.57438e+06	2.11343e+06	808468	838859	2.5628e+06	2.03474e+06	1.78372e+06	416111	1.94557e+06	1.68998e+06	971359	464636	3.27907e+06	3.16307e+06	1.15893e+06	1.21688e+06	3.19786e+06	3.00819e+06	993107	1.18479e+06	2.15844e+06	1.87925e+06	1.79914e+06	498909	2.66828e+06	2.25947e+06	757187	943134	2.84638e+06	2.11146e+06	2.27694e+06	795133	1.8232e+06	1.89346e+06	1.2097e+06	423849	2.94593e+06	2.45749e+06	1.2614e+06
sp|P54351|NSF2_DROME	P54351	Nsf2	P54351	FBgn0266464	13	13	680.58	19	0.511788	Vesicle-fusing ATPase 2 OS=Drosophila melanogaster GN=Nsf2 PE=2 SV=2	339975	286933	181533	181605	585236	211947	420772	86940.4	486887	221895	528982	320424	479734	432574	195743	154548	387401	324793	255169	232093	330137	328743	698258	178685	524675	534811	234017	242278	352444	439566	363133	182520	354209	356072	345709	134854	492356	340300	236966
tr|A1Z9E3|A1Z9E3_DROME	A1Z9E3	EfTuM	A1Z9E3	FBgn0024556	12	12	679.72	29	0.0185718	Elongation factor Tu OS=Drosophila melanogaster GN=EfTuM PE=3 SV=1	1.67573e+06	994429	410450	576267	847049	793692	970945	542918	1.08449e+06	1.41217e+06	811761	849002	1.07905e+06	1.08989e+06	566160	582509	1.56939e+06	1.48673e+06	465311	894489	1.57375e+06	1.23125e+06	802487	630681	1.07775e+06	1.14253e+06	392492	388800	943883	880976	610481	428157	1.11608e+06	921930	683650	747230	1.23137e+06	1.19044e+06	564265
tr|Q8MSW0|Q8MSW0_DROME	Q8MSW0	Aats-ile	Q8MSW0	FBgn0027086	15	13	675.33	10	7.37632e-13	Isoleucyl-tRNA synthetase, isoform A OS=Drosophila melanogaster GN=Aats-ile PE=2 SV=1	483583	397062	108471	122094	182136	183277	250043	79216.3	216227	187202	162125	70203.5	481210	445768	244418	223537	326676	289464	157422	170546	281564	206952	192477	136527	425726	363136	136872	169938	377747	310950	266861	200848	404715	379407	250706	151743	498830	537440	217749
tr|Q9VS57|Q9VS57_DROME	Q9VS57	Sec63	Q9VS57	FBgn0035771	13	12	667.45	16	0.204783	RE14391p OS=Drosophila melanogaster GN=Sec63 PE=2 SV=1	1.2463e+06	1.21133e+06	701413	655910	959992	1.05178e+06	952509	596086	1.82772e+06	1.42122e+06	869767	254613	1.57053e+06	1.30338e+06	726351	603705	1.09162e+06	919343	601287	1.33393e+06	1.71318e+06	725971	723552	488115	1.48809e+06	1.21717e+06	552971	480750	1.09824e+06	1.03663e+06	674373	1.28315e+06	1.11623e+06	755343	871405	614675	1.31892e+06	1.53696e+06	657314
sp|Q24400|MLP2_DROME	Q24400	Mlp84B	Q24400	FBgn0014863	12	10	665.31	28	0.00339654	Muscle LIM protein Mlp84B OS=Drosophila melanogaster GN=Mlp84B PE=1 SV=1	713536	750038	410716	326094	1.20283e+06	1.165e+06	1.64728e+06	447831	1.95412e+06	1.375e+06	2.34036e+06	582099	800897	681727	421045	383964	1.44302e+06	1.23063e+06	450877	878068	1.24577e+06	1.19818e+06	1.80546e+06	519535	1.07958e+06	694719	451888	442834	1.09626e+06	1.0547e+06	1.1015e+06	723072	1.21767e+06	1.09929e+06	1.00515e+06	445842	876938	929544	337544
tr|Q9VP02|Q9VP02_DROME	Q9VP02	CG32444	Q9VP02	FBgn0043783	12	11	658.93	30	4.91315e-05	Aldose 1-epimerase OS=Drosophila melanogaster GN=CG32444 PE=3 SV=3	973341	356836	345320	247154	651351	338283	479083	56527.6	404426	387366	231249	152849	346631	345984	733750	389722	437155	399704	256231	162199	387432	524163	161859	155579	161013	470430	133979	98312	212725	87490.6	102163	33128.8	147650	97394.9	76053.6	75368.6	223802	214396	299044
sp|Q9VHR8-2|DPP3_DROME	Q9VHR8	DppIII	Q9VHR8-2	FBgn0037580	14	13	658.59	20	0.7382	Isoform 2 of Dipeptidyl peptidase 3 OS=Drosophila melanogaster GN=DppIII	2.76174e+06	2.18512e+06	1.05209e+06	414717	5.31185e+06	2.66561e+06	3.06936e+06	234716	7.98955e+06	6.84712e+06	3.20338e+06	909459	2.44341e+06	1.77045e+06	924189	670188	4.04904e+06	2.57471e+06	1.14514e+06	1.07997e+06	3.94838e+06	4.57763e+06	2.59559e+06	559668	3.06671e+06	2.33797e+06	615208	782225	3.32981e+06	3.11697e+06	1.58721e+06	665372	3.14538e+06	3.03596e+06	1.58352e+06	590206	2.45928e+06	1.47661e+06	906485
sp|Q9W1G0|TALDO_DROME	Q9W1G0	Tal	Q9W1G0	FBgn0023477	12	11	655.59	42	0.0423155	Probable transaldolase OS=Drosophila melanogaster GN=Tal PE=2 SV=2	1.05265e+06	540664	384448	230289	735286	561999	665609	213318	502668	875864	404556	205019	642983	656705	520797	461605	626310	737534	353955	411030	640648	736185	346446	237700	495810	912874	269362	211045	351619	391622	411694	405999	453392	430765	382322	242497	499506	454449	425490
sp|Q868Z9-2|PPN_DROME	Q868Z9	Ppn	Q868Z9-2	FBgn0003137	12	11	654.48	6	0.442457	Isoform F of Papilin OS=Drosophila melanogaster GN=Ppn	314280	300267	121642	30288.8	160820	210276	282643	31257.5	270491	311684	331612	130355	303388	229270	182231	23067.3	258323	207658	169812	80846.9	396068	204933	306921	69174.6	213848	169397	119917	10471.5	251190	198052	134415	114428	394700	257250	315200	54886.5	234262	297812	117830
sp|O02649|CH60_DROME	O02649	Hsp60	O02649	FBgn0015245	11	11	654.19	26	0.00466846	60 kDa heat shock protein, mitochondrial OS=Drosophila melanogaster GN=Hsp60 PE=1 SV=3	2.23424e+06	1.87365e+06	772659	575748	1.33109e+06	1.20625e+06	1.16633e+06	651945	1.85343e+06	2.03624e+06	1.17821e+06	367166	1.49102e+06	1.69269e+06	756769	892627	1.39534e+06	1.5986e+06	735800	1.11331e+06	2.08828e+06	1.81392e+06	1.19862e+06	540467	1.77142e+06	1.95347e+06	715944	574411	1.60778e+06	1.64847e+06	1.03978e+06	1.04243e+06	1.5726e+06	1.53693e+06	1.06654e+06	537058	1.50393e+06	1.50086e+06	742896
tr|Q9VP92|Q9VP92_DROME	Q9VP92	CG10587	Q9VP92	FBgn0037039	11	10	651.94	40	4.44089e-14	CG10587, isoform A OS=Drosophila melanogaster GN=CG10587 PE=3 SV=1	2.10056e+06	1.6056e+06	1.0176e+06	862162	4.81445e+06	3.24602e+06	2.88365e+06	889772	7.72876e+06	5.31449e+06	3.56353e+06	1.6757e+06	1.59394e+06	1.40716e+06	587090	572624	2.98236e+06	2.82004e+06	1.58341e+06	1.81569e+06	4.4011e+06	4.09056e+06	3.37955e+06	1.33601e+06	2.73879e+06	1.6519e+06	904085	919614	2.70471e+06	2.3226e+06	1.73135e+06	1.12988e+06	1.87628e+06	2.18869e+06	1.64446e+06	640365	1.12056e+06	812515	617469
sp|P19351-3|TNNT_DROME	P19351	up	P19351-3	FBgn0004169	11	11	647.89	14	0.590116	Isoform 3 of Troponin T, skeletal muscle OS=Drosophila melanogaster GN=up	747726	565324	207361	183180	955987	460804	459381	248059	1.9161e+06	1.06715e+06	427688	166758	1.54958e+06	893023	300991	195189	1.43191e+06	1.22705e+06	311437	128909	1.14637e+06	1.42068e+06	1.15824e+06	179128	879270	888750	157702	147062	1.16762e+06	1.00151e+06	876817	362399	1.278e+06	1.08323e+06	598968	139229	1.18762e+06	837383	266079
tr|Q8SY53|Q8SY53_DROME	Q8SY53	Ostgamma	Q8SY53	FBgn0032015	11	11	644.6	31	0.000210069	CG7830-PA OS=Drosophila melanogaster GN=Ostgamma PE=2 SV=1	812471	628719	383253	193214	327658	522578	382038	142609	298553	263974	299251	131413	571328	486195	388510	339583	534799	401806	419978	321643	403270	379235	309743	198418	473697	320572	311201	160646	374906	338607	222247	270815	407601	290896	402467	129992	351957	650956	273113
tr|Q9VHH1|Q9VHH1_DROME	Q9VHH1	CG8420	Q9VHH1	FBgn0037664	10	10	642.46	32	0.407411	CG8420 OS=Drosophila melanogaster GN=CG8420 PE=2 SV=1	620670	566123	477160	566302	381965	635445	532968	497482	435768	351725	482952	347228	634147	1.06399e+06	190806	546995	460029	685112	305326	869755	477842	454759	500163	403856	656108	654156	301637	360452	422991	389298	308848	697550	339786	371314	350304	329311	489117	712829	387697
tr|Q9W499|Q9W499_DROME	Q9W499	RpL35	Q9W499	FBgn0029785	12	12	642.21	37	9.20375e-06	CG4111-PB, isoform B OS=Drosophila melanogaster GN=RpL35 PE=1 SV=2	1.05367e+06	1.0583e+06	479169	609811	713363	850958	670786	365457	1.07431e+06	751886	490191	407316	1.4155e+06	1.44085e+06	610150	701345	947070	870763	511989	1.25113e+06	1.24484e+06	597968	688076	290090	1.54716e+06	1.06272e+06	442908	487347	1.17259e+06	1.01483e+06	702193	1.45206e+06	1.17018e+06	965229	892912	470472	1.48252e+06	1.57172e+06	562251
tr|Q0E924|Q0E924_DROME	Q0E924	Phb2	Q0E924	FBgn0010551	13	12	642.07	48	0.00359839	LD46344p OS=Drosophila melanogaster GN=Phb2 PE=2 SV=2	3.49632e+06	2.6054e+06	1.33826e+06	904204	2.66896e+06	2.65044e+06	2.03245e+06	741536	3.22619e+06	3.16985e+06	1.91646e+06	898921	3.56791e+06	2.85845e+06	1.40466e+06	1.35437e+06	3.29961e+06	2.94031e+06	1.66955e+06	1.26967e+06	3.36918e+06	3.05644e+06	2.23741e+06	1.02537e+06	2.88627e+06	2.87032e+06	1.03549e+06	1.08779e+06	3.08196e+06	2.55662e+06	1.76224e+06	1.41084e+06	3.00101e+06	2.91997e+06	2.18978e+06	1.09966e+06	2.55172e+06	2.54612e+06	1.32825e+06
tr|Q9VW57|Q9VW57_DROME	Q9VW57	Grasp65	Q9VW57	FBgn0036919	10	9	638.84	29	0.00247434	Grasp65 OS=Drosophila melanogaster GN=Grasp65 PE=4 SV=1	3.86835e+06	2.87749e+06	1.02283e+06	790719	3.08012e+06	1.99176e+06	1.67279e+06	429097	3.40688e+06	2.07958e+06	868812	936353	5.96837e+06	4.85647e+06	1.67226e+06	1.0628e+06	3.28524e+06	2.86525e+06	973728	1.09702e+06	2.51512e+06	2.39231e+06	2.63973e+06	635089	4.80429e+06	4.74711e+06	1.19509e+06	886985	4.0273e+06	3.39642e+06	2.93681e+06	975933	3.73879e+06	3.17685e+06	2.1794e+06	699353	5.90467e+06	4.3055e+06	2.06468e+06
tr|O77434|O77434_DROME	O77434	Sec22	O77434	FBgn0260855	10	9	636.71	42	0.000130231	EG:34F3.8 protein OS=Drosophila melanogaster GN=Sec22 PE=2 SV=2	3.64711e+06	4.30968e+06	2.54203e+06	2.16763e+06	4.5641e+06	3.99345e+06	5.01115e+06	2.28486e+06	8.50512e+06	6.81594e+06	4.93687e+06	2.70058e+06	3.68802e+06	3.36019e+06	1.80414e+06	1.77794e+06	3.8763e+06	4.61792e+06	2.7819e+06	2.86446e+06	6.30008e+06	5.4829e+06	4.81326e+06	3.1135e+06	4.2858e+06	3.88596e+06	2.35458e+06	2.4647e+06	4.16049e+06	4.01554e+06	2.75416e+06	2.067e+06	3.65993e+06	3.61471e+06	3.49844e+06	1.3904e+06	3.66716e+06	3.64264e+06	1.74777e+06
tr|Q7K8X7|Q7K8X7_DROME	Q7K8X7	GstE9	Q7K8X7	FBgn0063491	14	14	633.04	32	0.0435159	Glutathione S transferase E9 OS=Drosophila melanogaster GN=GstE9 PE=2 SV=1	985066	440927	221576	79730.2	716344	416648	373671	51488.8	770976	612067	315734	141333	563759	538468	351982	296138	499906	656906	223092	202989	552522	545789	210058	102670	572919	793707	152625	142243	704175	547599	493195	152808	846270	833014	376147	194176	444472	394744	378734
tr|Q9VJD1|Q9VJD1_DROME	Q9VJD1	CG6453	Q9VJD1	FBgn0032643	13	13	630.25	22	0.0025149	CG6453, isoform A OS=Drosophila melanogaster GN=CG6453 PE=2 SV=1	669563	548749	313905	271799	602343	479306	456440	509731	642441	299683	290353	257030	1.01502e+06	1.03713e+06	328705	270621	641693	754222	327042	467678	473718	639211	530473	183292	761191	919556	162487	241578	631830	683444	594132	296817	545266	659586	374442	228205	1.06268e+06	549384	488734
tr|Q7JRF9|Q7JRF9_DROME	Q7JRF9	CG8708	Q7JRF9	FBgn0033271	11	11	629.78	24	0.00158995	CG8708, isoform B OS=Drosophila melanogaster GN=CG8708 PE=2 SV=1	1.42968e+06	1.44971e+06	366844	458707	984026	974813	821776	176756	859672	917526	532400	163551	1.87308e+06	1.64245e+06	586010	379989	1.37363e+06	1.40193e+06	413632	672104	958444	650299	830504	170948	2.22136e+06	1.2868e+06	551745	311531	1.44735e+06	1.30452e+06	952404	555466	1.34134e+06	1.23675e+06	906252	302768	2.37975e+06	1.77739e+06	732820
tr|Q9VBQ5|Q9VBQ5_DROME	Q9VBQ5	CG5112	Q9VBQ5	FBgn0039341	13	11	629.68	24	5.52489e-06	CG5112 OS=Drosophila melanogaster GN=CG5112 PE=2 SV=1	1.12935e+06	935455	600427	576572	886627	825496	723406	410837	1.18252e+06	1.05688e+06	770179	366362	1.66328e+06	1.693e+06	507677	481454	862705	1.06379e+06	463145	693190	1.22425e+06	925972	931829	445732	1.78285e+06	1.68357e+06	544205	505892	1.11693e+06	1.80954e+06	748505	656538	1.02762e+06	1.10792e+06	880016	490996	1.88256e+06	1.33692e+06	599898
tr|Q9U1L2|Q9U1L2_DROME	Q9U1L2	EG:BACR7A4.14	Q9U1L2	FBgn0040349	9	8	627.13	41	0.00179715	CG3699-PA OS=Drosophila melanogaster GN=EG:BACR7A4.14 PE=4 SV=1	3.02197e+06	1.41353e+06	936368	697304	2.19286e+06	1.25809e+06	1.50652e+06	398656	2.06499e+06	2.17501e+06	1.08848e+06	513447	1.79507e+06	1.41516e+06	1.46414e+06	1.98943e+06	1.65552e+06	1.6857e+06	700699	1.11303e+06	1.6669e+06	1.82067e+06	847492	612498	2.55286e+06	2.06087e+06	389419	592171	1.3978e+06	745736	938154	775109	1.17897e+06	879704	626011	556844	1.49001e+06	1.18888e+06	1.04457e+06
tr|Q9VBI2|Q9VBI2_DROME	Q9VBI2	Dak1	Q9VBI2	FBgn0028833	9	9	625.88	31	0.0609919	UMP-CMP kinase OS=Drosophila melanogaster GN=Dak1 PE=2 SV=1	1.3747e+06	1.15908e+06	443432	323207	834007	952426	886095	198983	1.12959e+06	933943	752462	241292	1.24309e+06	1.01811e+06	498584	390883	1.05371e+06	820661	453101	563415	1.10848e+06	785036	560634	242691	1.51684e+06	1.07945e+06	529902	353593	1.30657e+06	837394	673703	557440	1.09839e+06	988436	689485	269585	1.2015e+06	1.37021e+06	448172
tr|Q9VW54|Q9VW54_DROME	Q9VW54	Rpn1	Q9VW54	FBgn0028695	12	11	623.25	17	1.69143e-07	26S proteasome regulatory complex subunit p97 OS=Drosophila melanogaster GN=Rpn1 PE=2 SV=2	3.62543e+06	3.9566e+06	2.49676e+06	1.62875e+06	6.62066e+06	6.1406e+06	6.46213e+06	1.81863e+06	7.4278e+06	8.16763e+06	5.72895e+06	3.31609e+06	2.65439e+06	1.98085e+06	1.6256e+06	1.70122e+06	3.94493e+06	4.36445e+06	2.25738e+06	2.20042e+06	4.48134e+06	4.24971e+06	4.19313e+06	2.20681e+06	3.9579e+06	2.72826e+06	2.43693e+06	2.24308e+06	3.63672e+06	3.77902e+06	2.85991e+06	2.58131e+06	3.43962e+06	3.81455e+06	3.35136e+06	1.69267e+06	2.7725e+06	2.44498e+06	1.30459e+06
tr|Q8MSK0|Q8MSK0_DROME	Q8MSK0	CG18749	Q8MSK0	FBgn0042182	11	11	617.23	16	1.37498e-08	CG18749 OS=Drosophila melanogaster GN=CG18749 PE=2 SV=1	625556	521935	301348	185482	251925	243718	302054	99231.3	387751	353444	246679	131382	561311	575583	435590	222137	417709	365756	291419	270389	386143	269659	231001	126415	534189	430380	313579	246502	416812	308841	204921	262271	469427	302745	381841	186942	493453	682699	327223
tr|Q9VAJ9|Q9VAJ9_DROME	Q9VAJ9	CG1907	Q9VAJ9	FBgn0039674	12	10	615.99	31	2.79699e-07	CG1907 OS=Drosophila melanogaster GN=CG1907 PE=2 SV=1	340195	322285	211144	117660	265584	377786	300742	115249	221202	337244	388312	94368.1	409552	444704	254359	209656	284908	346957	259487	179721	275944	296894	208807	120713	369807	353778	212064	166376	405042	347107	232331	211802	397470	428659	316853	205009	400345	315146	217133
tr|Q9VL50|Q9VL50_DROME	Q9VL50	Trp1	Q9VL50	FBgn0011584	11	10	614.18	14	4.22161e-06	CG4758-PA, isoform A OS=Drosophila melanogaster GN=Trp1 PE=2 SV=1	693971	467708	299254	279585	843146	434448	411716	157120	1.03564e+06	531177	234780	282808	1.31735e+06	1.47222e+06	374009	444798	599774	946018	373339	389326	792556	868227	649479	252870	1.01002e+06	964028	399014	438455	982081	958502	786598	498175	722070	934632	557693	271810	980540	554041	541327
tr|Q9W330|Q9W330_DROME	Q9W330	Hex-A	Q9W330	FBgn0001186	10	9	610	22	0.0451641	Hexokinase OS=Drosophila melanogaster GN=Hex-A PE=2 SV=1	1.3479e+06	709135	272289	200451	1.02545e+06	541265	595197	153378	1.20343e+06	1.25911e+06	362003	199291	1.35845e+06	1.18039e+06	530608	343566	1.01497e+06	1.14899e+06	283544	286093	725895	1.40853e+06	661933	249453	1.14141e+06	1.43049e+06	238963	269260	1.31008e+06	851672	860696	180479	1.21182e+06	1.17164e+06	577517	277436	1.39449e+06	930130	641205
sp|P45594|CADF_DROME	P45594	tsr	P45594	FBgn0011726	12	12	609.43	69	0.0149366	Cofilin/actin-depolymerizing factor homolog OS=Drosophila melanogaster GN=tsr PE=2 SV=1	1.00883e+06	574786	405043	673012	724412	617897	515111	607693	1.08443e+06	702851	585428	385292	1.03704e+06	1.34992e+06	453719	460945	663245	790901	448677	1.27809e+06	1.15868e+06	590929	791135	471889	1.01413e+06	1.12623e+06	371905	315314	921048	978706	706907	1.0892e+06	945613	1.07541e+06	898460	835990	994633	625320	526222
sp|P48809|RB27C_DROME	P48809	Hrb27C	P48809	FBgn0004838	9	9	608.91	28	2.37956e-09	Heterogeneous nuclear ribonucleoprotein 27C OS=Drosophila melanogaster GN=Hrb27C PE=1 SV=2	854217	968319	459653	320345	442242	570591	575603	172383	860417	756058	528192	287550	1.45906e+06	1.22877e+06	637203	587032	683611	909474	585521	541654	952367	537795	612579	260792	1.26407e+06	904810	626785	346921	949858	972304	656588	417716	962863	969188	907263	275192	1.28699e+06	1.12202e+06	627679
tr|X2JC35|X2JC35_DROME	X2JC35	RpL36	X2JC35	FBgn0002579	14	12	606.91	57	5.35194e-05	60S ribosomal protein L36 OS=Drosophila melanogaster GN=RpL36 PE=3 SV=1	840504	689816	364819	289554	891467	423314	424795	126236	735723	683866	273244	275074	1.62614e+06	1.35429e+06	488099	318014	672496	933605	337454	338380	722079	772623	673476	230173	1.20681e+06	1.30959e+06	309355	335724	1.06931e+06	1.20287e+06	790305	346434	881953	887256	484388	263447	1.63516e+06	840315	631602
tr|Q9VFW8|Q9VFW8_DROME	Q9VFW8	CG8774	Q9VFW8	FBgn0038136	13	13	605.86	17	0.411016	CG8774, isoform B OS=Drosophila melanogaster GN=CG8774 PE=4 SV=2	977429	612519	425899	363468	967332	1.03777e+06	811524	311840	987479	775271	844966	686780	603026	657883	456802	385085	1.19339e+06	883030	566435	513051	818125	1.36248e+06	841732	546085	825831	720318	456716	432382	733796	679133	651216	319117	743883	1.01429e+06	687009	326594	611255	522864	359853
tr|Q9VFQ9|Q9VFQ9_DROME	Q9VFQ9	Dip-B	Q9VFQ9	FBgn0000454	10	9	605.07	25	0.24138	Dipeptidase B, isoform A OS=Drosophila melanogaster GN=Dip-B PE=2 SV=2	2.6461e+06	1.19091e+06	452590	264176	1.41907e+06	1.412e+06	1.62767e+06	714078	1.58748e+06	1.3934e+06	1.58707e+06	387268	996773	1.27622e+06	577535	1.11916e+06	2.24893e+06	1.65169e+06	537594	868824	1.35683e+06	2.2749e+06	1.53853e+06	473822	1.0952e+06	1.49915e+06	345616	499491	1.45667e+06	1.039e+06	892550	412259	1.61655e+06	1.46755e+06	1.05018e+06	195240	823557	1.2532e+06	460417
tr|Q8IQH0|Q8IQH0_DROME	Q8IQH0	Nrx-IV	Q8IQH0	FBgn0013997	13	12	602.73	10	5.44008e-10	FI12817p OS=Drosophila melanogaster GN=Nrx-IV PE=2 SV=2	574325	503310	222854	409240	789182	767397	652068	305213	1.41693e+06	1.18193e+06	1.10273e+06	612701	614812	621528	282160	280581	1.03776e+06	1.00376e+06	463655	607982	1.55058e+06	1.27178e+06	1.46019e+06	571239	504307	523857	341941	358110	935665	1.13903e+06	745720	508992	1.65885e+06	1.40898e+06	1.26843e+06	468321	587726	557919	300827
tr|Q9VVQ9|Q9VVQ9_DROME	Q9VVQ9	CG32199	Q9VVQ9	FBgn0052199	12	11	600.5	24	0.863143	CG32199 OS=Drosophila melanogaster GN=CG32199 PE=4 SV=3	1.16329e+06	727438	341771	415024	1.18207e+06	531299	655683	363513	1.42134e+06	964818	567529	605391	1.77799e+06	1.00497e+06	494848	220594	1.01907e+06	860542	383011	326278	921909	1.15899e+06	960632	382337	1.19115e+06	1.2687e+06	364368	285963	1.1474e+06	931254	765060	304513	1.24419e+06	933038	585303	389817	1.50398e+06	833268	559065
sp|O02195|EIF3I_DROME	O02195	Trip1	O02195	FBgn0015834	10	10	600.2	47	1.76748e-12	Eukaryotic translation initiation factor 3 subunit I OS=Drosophila melanogaster GN=Trip1 PE=1 SV=1	765050	535161	288553	189735	410735	403024	384563	167362	399885	328205	315583	202441	863907	796103	437043	459073	674439	545992	347949	346608	437061	482515	473597	176869	673621	641955	369356	289741	639574	482702	504883	253991	669400	527500	527611	170891	817570	766349	434924
tr|Q8T3W8|Q8T3W8_DROME	Q8T3W8	scpr-C	Q8T3W8	FBgn0037888	9	9	599.07	41	9.60596e-06	AT27079p OS=Drosophila melanogaster GN=scpr-C PE=2 SV=1	3.79617e+06	1.10935e+06	320300	374093	646834	343530	287817	39663.6	342536	167571	223605	185347	1.51477e+06	1.4738e+06	1.15536e+06	1.50755e+06	330057	868405	389274	206509	619039	678955	217649	199307	839374	1.80582e+06	737730	331523	768278	593087	527212	179228	378586	516600	368018	192255	893509	729970	749444
tr|Q9VHX4|Q9VHX4_DROME	Q9VHX4	CG2767	Q9VHX4	FBgn0037537	12	11	596.62	40	0.964941	CG2767, isoform A OS=Drosophila melanogaster GN=CG2767 PE=2 SV=1	1.25799e+06	2.10323e+06	396022	229731	1.36917e+06	719510	875990	315714	1.39193e+06	1.00898e+06	1.25424e+06	454714	1.28655e+06	1.49019e+06	259167	272393	941488	1.22587e+06	393116	335617	1.29987e+06	1.33773e+06	2.07429e+06	309036	1.16985e+06	1.36695e+06	246326	361253	1.06387e+06	1.19296e+06	1.38425e+06	304406	1.22488e+06	1.29891e+06	665402	398132	1.22816e+06	776846	407101
tr|I0DHK3|I0DHK3_DROME	I0DHK3	Prosalpha6	I0DHK3	FBgn0250843	9	9	596.08	34	5.91895e-05	Proteasome subunit alpha type OS=Drosophila melanogaster GN=Prosalpha6 PE=2 SV=1	1.33253e+06	1.14876e+06	471400	202291	748641	708373	534762	62099.4	586251	702103	275981	81495.5	1.30409e+06	1.33261e+06	492591	319091	823887	909357	347745	343969	543974	558187	352908	109051	1.8276e+06	1.16557e+06	394732	442380	1.04027e+06	1.09733e+06	950751	449615	913238	1.1375e+06	780055	193827	1.28243e+06	1.26191e+06	471816
tr|Q9W372|Q9W372_DROME	Q9W372	Obp8a	Q9W372	FBgn0030103	12	11	594.4	55	1.49777e-08	Odorant binding protein 8a OS=Drosophila melanogaster GN=Obp8a PE=4 SV=2	1.22814e+06	1.19969e+06	657141	394120	2.59445e+06	3.15049e+06	1.91058e+06	646960	4.41977e+06	2.72671e+06	3.1946e+06	851775	1.10701e+06	784798	342040	289549	2.27837e+06	1.63719e+06	666212	1.24635e+06	3.18114e+06	3.23435e+06	1.7799e+06	739689	1.81764e+06	1.22987e+06	460847	366893	2.06599e+06	1.61588e+06	1.29498e+06	736111	2.24897e+06	1.77616e+06	1.14065e+06	530959	740701	678749	324476
sp|O44342|WBL_DROME	O44342	wbl	O44342	FBgn0004003	12	12	594.35	33	1.48544e-08	Protein windbeutel OS=Drosophila melanogaster GN=wbl PE=1 SV=1	2.5243e+06	3.12666e+06	911443	751169	1.11448e+06	1.77918e+06	1.25428e+06	381274	1.53174e+06	1.28572e+06	723372	286847	3.18625e+06	3.38261e+06	1.11436e+06	885359	1.82276e+06	1.79654e+06	779409	1.25928e+06	1.48241e+06	1.20011e+06	754436	402689	3.19783e+06	2.47522e+06	1.07742e+06	936284	2.45678e+06	2.08729e+06	1.33472e+06	1.1584e+06	1.55997e+06	1.75846e+06	1.27619e+06	504149	2.74882e+06	3.25862e+06	1.03452e+06
tr|Q9W229|Q9W229_DROME	Q9W229	RpS24	Q9W229	FBgn0261596	10	10	591.98	40	0.00887453	40S ribosomal protein S24 OS=Drosophila melanogaster GN=RpS24 PE=2 SV=1	3.72849e+06	3.39953e+06	1.03014e+06	1.05612e+06	2.67024e+06	2.96175e+06	2.18986e+06	829785	3.26599e+06	2.98441e+06	2.06044e+06	675226	4.03441e+06	4.996e+06	1.36565e+06	1.45075e+06	2.8178e+06	3.06972e+06	1.07698e+06	2.57179e+06	3.3938e+06	1.92118e+06	2.77161e+06	846558	3.62179e+06	3.87735e+06	1.28856e+06	1.07151e+06	3.05716e+06	2.97398e+06	2.01813e+06	2.33211e+06	3.03216e+06	2.45147e+06	2.36566e+06	1.15099e+06	4.05075e+06	3.65849e+06	1.32167e+06
sp|Q9W141|ATPK_DROME	Q9W141	CG4692	Q9W141	FBgn0035032	14	14	589.96	54	0.203425	Putative ATP synthase subunit f, mitochondrial OS=Drosophila melanogaster GN=CG4692 PE=1 SV=1	845148	589024	273052	154743	941311	406929	463436	58978	1.22166e+06	894213	272232	229206	1.4912e+06	1.03064e+06	369754	231326	801519	1.19164e+06	274059	229048	753112	942997	691150	160030	1.37664e+06	1.37575e+06	296977	238381	980939	918131	816632	227921	1.11318e+06	1.10645e+06	571378	144825	1.28265e+06	843794	431960
tr|Q0E9F9|Q0E9F9_DROME	Q0E9F9	CG2915-RB	Q0E9F9	FBgn0033241	13	10	588.07	35	0.768838	CG2915, isoform A OS=Drosophila melanogaster GN=CG2915-RB PE=2 SV=1	1.22515e+06	852834	623159	602658	1.44537e+06	987140	807193	260273	1.89787e+06	1.37709e+06	781443	920996	1.29242e+06	1.2716e+06	752328	510195	1.15388e+06	1.3284e+06	559175	678462	944225	1.77001e+06	1.1582e+06	547300	1.33622e+06	1.37886e+06	510067	397820	1.21149e+06	1.13967e+06	1.03559e+06	407352	1.23494e+06	1.33582e+06	695125	501712	1.22971e+06	774047	778342
sp|O01666|ATPG_DROME	O01666	ATPsyn-gamma	O01666	FBgn0020235	12	10	586.84	34	2.53883e-05	ATP synthase subunit gamma, mitochondrial OS=Drosophila melanogaster GN=ATPsyn-gamma PE=2 SV=2	498998	374236	327122	291998	263606	272959	284026	128736	186666	242399	186070	298604	612872	628077	345456	435166	430053	459562	572022	252057	278118	432585	209590	155471	434803	508311	445664	325823	294719	315097	320288	227885	410254	446759	284572	277888	651689	437474	390464
tr|Q9VKI8|Q9VKI8_DROME	Q9VKI8	CG6287	Q9VKI8	FBgn0032350	12	11	584.3	57	0.000491929	CG6287-PA OS=Drosophila melanogaster GN=CG6287 PE=2 SV=1	2.00862e+06	1.44785e+06	871466	477374	1.54874e+06	1.47777e+06	1.24924e+06	266603	1.12409e+06	1.13501e+06	1.18306e+06	578733	1.55605e+06	1.57484e+06	845114	990094	1.53304e+06	1.69793e+06	668736	734075	1.13086e+06	2.23186e+06	1.22999e+06	544287	1.15916e+06	1.88133e+06	587939	473510	1.52134e+06	1.72632e+06	1.07679e+06	710779	1.58683e+06	1.30442e+06	907829	459251	1.54673e+06	1.44311e+06	826649
sp|Q9Y0Y2|PURA_DROME	Q9Y0Y2	AdSS	Q9Y0Y2	FBgn0027493	10	9	583.07	20	5.47421e-05	Adenylosuccinate synthetase OS=Drosophila melanogaster GN=AdSS PE=2 SV=1	3.32647e+06	2.30556e+06	991263	975235	2.48793e+06	2.45198e+06	2.23674e+06	1.12808e+06	3.25681e+06	3.21488e+06	1.73077e+06	789854	3.02795e+06	3.08892e+06	1.10966e+06	1.25466e+06	2.98848e+06	3.00163e+06	1.11653e+06	2.22549e+06	3.1087e+06	2.84212e+06	2.01604e+06	1.17778e+06	3.05061e+06	2.81607e+06	1.06235e+06	958839	3.05323e+06	2.32671e+06	2.01547e+06	1.45584e+06	3.1298e+06	2.72581e+06	1.97591e+06	1.10074e+06	3.28868e+06	2.84837e+06	1.39447e+06
tr|M9PCG1|M9PCG1_DROME	M9PCG1	CG5261	M9PCG1	FBgn0283658	10	10	581.25	16	0.00392697	CG5261, isoform E OS=Drosophila melanogaster GN=CG5261 PE=3 SV=1	1.22893e+06	819890	596091	365715	1.78826e+06	742586	892447	275490	2.03921e+06	1.3213e+06	622397	458889	1.51696e+06	1.54573e+06	619839	615997	1.22284e+06	1.49584e+06	647720	655946	1.19192e+06	1.55972e+06	1.26506e+06	414670	1.58954e+06	1.86164e+06	587947	548103	1.5751e+06	1.46256e+06	1.40443e+06	780024	1.26144e+06	1.76761e+06	757527	375524	1.43553e+06	983578	953046
tr|Q9V3Y4|Q9V3Y4_DROME	Q9V3Y4	Mtch	Q9V3Y4	FBgn0027786	10	10	580.51	34	0.00587659	CG6851-PA, isoform A OS=Drosophila melanogaster GN=Mtch PE=2 SV=1	1.19722e+06	1.00463e+06	569357	423320	1.26584e+06	1.18218e+06	1.19677e+06	481262	2.03977e+06	1.52241e+06	1.58591e+06	480440	1.51868e+06	1.45276e+06	688365	507030	1.20843e+06	1.49146e+06	692260	1.05491e+06	1.7644e+06	1.384e+06	1.10081e+06	498486	1.51326e+06	1.27695e+06	458136	411370	1.47837e+06	1.25188e+06	1.12457e+06	913747	1.28359e+06	1.48411e+06	1.06959e+06	431865	1.33201e+06	1.21778e+06	634052
tr|Q9W0J9|Q9W0J9_DROME	Q9W0J9	CG9119	Q9W0J9	FBgn0035189	10	10	579.74	29	0.0640931	CG9119 OS=Drosophila melanogaster GN=CG9119 PE=2 SV=1	3.61743e+06	2.06683e+06	754502	396669	1.99703e+06	1.32139e+06	1.20536e+06	191123	1.86995e+06	2.19948e+06	927030	505007	2.62485e+06	2.03943e+06	1.3509e+06	1.11646e+06	1.68007e+06	1.99004e+06	629611	621300	2.06093e+06	2.13705e+06	1.01911e+06	427098	1.83098e+06	2.57486e+06	550332	482325	1.85059e+06	1.0678e+06	856959	407749	1.14675e+06	1.21326e+06	681113	269891	1.84245e+06	1.47544e+06	887613
tr|Q9VF15|Q9VF15_DROME	Q9VF15	glob1	Q9VF15	FBgn0027657	12	12	579.65	58	0.200342	Globin 1, isoform A OS=Drosophila melanogaster GN=glob1 PE=1 SV=1	7.0405e+06	3.02398e+06	900317	816529	4.42584e+06	2.9881e+06	2.55634e+06	797052	2.90608e+06	2.33885e+06	2.06001e+06	1.01066e+06	4.47835e+06	3.87396e+06	1.66445e+06	3.15666e+06	4.03567e+06	4.89478e+06	1.31042e+06	1.35232e+06	3.92711e+06	4.34758e+06	2.03803e+06	652742	3.71897e+06	4.16842e+06	1.2658e+06	1.52325e+06	4.88627e+06	1.90163e+06	2.31668e+06	1.20968e+06	4.74871e+06	3.35458e+06	2.20492e+06	519494	3.38587e+06	4.04202e+06	1.82349e+06
tr|Q9V3V6|Q9V3V6_DROME	Q9V3V6	Rpt5	Q9V3V6	FBgn0028684	13	13	578.21	27	1.11022e-16	26S proteasome regulatory complex subunit p50 OS=Drosophila melanogaster GN=Rpt5 PE=2 SV=1	236358	179236	127679	134472	159344	133462	124920	82237.9	221369	162139	106052	67129.1	354624	379519	156097	177150	166063	206903	121106	186107	194860	145778	130732	69395.7	352340	329443	141872	147660	232129	291464	218506	183864	259630	227502	205720	137871	340776	296104	181864
tr|Q9VD58|Q9VD58_DROME	Q9VD58	CG6439	Q9VD58	FBgn0038922	12	11	575.14	33	0.402287	CG6439, isoform A OS=Drosophila melanogaster GN=CG6439 PE=2 SV=1	917551	561545	296926	182713	975519	483043	710936	136826	832617	803836	500203	274054	753275	728760	279093	389735	746233	649155	240655	343785	507806	807246	401974	178607	1.07814e+06	1.09166e+06	197562	268859	729563	586333	695147	321243	742864	776283	487741	194852	676542	583376	315834
tr|Q9V3W9|Q9V3W9_DROME	Q9V3W9	Rad23	Q9V3W9	FBgn0026777	8	8	574.57	47	8.76e-05	DNA repair protein Rad23 OS=Drosophila melanogaster GN=Rad23 PE=2 SV=1	1.91585e+06	1.79108e+06	911369	848949	1.72068e+06	1.6642e+06	1.45596e+06	746288	2.55402e+06	1.46764e+06	1.44778e+06	675456	1.71202e+06	1.75526e+06	551848	893236	2.00425e+06	1.96594e+06	709409	1.10808e+06	1.88983e+06	1.87629e+06	1.67981e+06	599217	1.84466e+06	1.98219e+06	1.08107e+06	857983	1.80077e+06	1.67235e+06	1.25267e+06	923244	1.60709e+06	1.90692e+06	1.33785e+06	682056	2.02777e+06	2.03501e+06	1.21386e+06
tr|Q9VBN5|Q9VBN5_DROME	Q9VBN5	RpL27	Q9VBN5	FBgn0039359	8	7	574.05	50	0.000143434	60S ribosomal protein L27 OS=Drosophila melanogaster GN=RpL27 PE=1 SV=1	625233	425522	353093	570319	447293	402243	357768	312649	575659	412795	246932	184783	901927	1.07387e+06	441458	422511	514867	525394	349558	753938	655697	310249	440967	294117	623339	693145	330809	314935	524926	562819	468969	740627	590238	464244	542888	505771	808889	604522	458146
tr|X2JDI1|X2JDI1_DROME	X2JDI1	mts	X2JDI1	FBgn0004177	8	8	573.26	42	0.00616804	Serine/threonine-protein phosphatase OS=Drosophila melanogaster GN=mts PE=3 SV=1	491707	313566	149939	92875.7	593340	292826	273493	82586.9	622813	261745	178437	164689	1.03277e+06	842251	233021	222460	464579	755022	189118	124732	340618	811609	577097	126299	488013	780145	121753	133736	738954	659008	515462	132367	818914	770172	475150	104777	895468	413973	368935
tr|Q8SZU0|Q8SZU0_DROME	Q8SZU0	CG9331	Q8SZU0	FBgn0032889	9	9	571.78	21	9.69618e-10	CG9331, isoform H OS=Drosophila melanogaster GN=CG9331 PE=2 SV=1	497175	378948	299616	92553.2	164758	73782.3	111731	32065	139490	242791	58153.4	36457.9	642713	590599	323102	486792	149614	497824	104231	101900	160584	184003	78000	50679.8	255963	761323	82112.5	115569	216063	165620	165885	100598	195555	269219	108246	76015	556150	457777	322781
tr|C4NAP3|C4NAP3_DROME	C4NAP3	Sfp38D	C4NAP3	FBgn0261058	12	12	571.12	43	6.25233e-10	Seminal fluid protein 38D OS=Drosophila melanogaster GN=Sfp38D PE=2 SV=1	1.52369e+06	1.0318e+06	672037	1.4563e+06	3.12042e+06	3.5592e+06	2.46746e+06	1.66959e+06	5.97963e+06	3.59396e+06	2.75415e+06	1.44692e+06	1.02414e+06	1.18255e+06	283532	531706	2.03961e+06	2.03876e+06	687537	2.78357e+06	3.7988e+06	2.48442e+06	2.5596e+06	1.86808e+06	1.58097e+06	1.40522e+06	479263	684211	1.42799e+06	1.38062e+06	1.08277e+06	1.45203e+06	1.17551e+06	1.15741e+06	1.1851e+06	1.06182e+06	913933	626621	505659
sp|P61857|TBB2_DROME	P61857	betaTub85D	P61857	FBgn0003889	9	3	568.47	59	0.00304904	Tubulin beta-2 chain OS=Drosophila melanogaster GN=betaTub85D PE=1 SV=1	145418	220941	86432.6	37541.2	26613	87635.6	57116.6	20250.8	49068.7	57062.5	66403.3	21253.6	40554.7	43433.8	49727.5	82160.7	281741	35420.1	14311.7	20782.5	10142	30103.3	21162.9	9374.53	118143	104531	49989.2	44599	53988.8	115852	564293	69309.4	86179.5	837669	100979	48187.5	45864.3	72003.8	20853.5
tr|Q7K5K3|Q7K5K3_DROME	Q7K5K3	CG11876	Q7K5K3	FBgn0039635	8	7	567.28	30	0.0223386	CG11876, isoform A OS=Drosophila melanogaster GN=CG11876 PE=2 SV=1	2.40116e+06	1.45671e+06	595316	411063	1.36793e+06	1.41613e+06	1.5171e+06	286657	1.21157e+06	1.13126e+06	1.1698e+06	505378	1.80764e+06	1.77039e+06	740596	795130	2.0253e+06	1.51978e+06	721121	502804	1.03974e+06	2.1751e+06	1.03402e+06	372825	1.52178e+06	1.94879e+06	543399	598939	1.54433e+06	1.15703e+06	1.33996e+06	592414	1.80946e+06	1.65089e+06	1.34661e+06	386505	1.75551e+06	1.81614e+06	761136
tr|Q9VTW1|Q9VTW1_DROME	Q9VTW1	CG4300	Q9VTW1	FBgn0036272	9	8	566.98	30	0.00244971	CG4300, isoform B OS=Drosophila melanogaster GN=CG4300 PE=2 SV=1	1.68395e+06	989441	607356	580443	744130	1.29041e+06	1.18042e+06	375152	812229	339764	696831	619009	1.23933e+06	1.60905e+06	812182	1.46363e+06	1.39557e+06	1.08471e+06	864530	748821	1.04181e+06	927383	835364	547596	920847	1.04207e+06	897279	705745	692630	655788	895306	469305	1.41216e+06	717266	1.17871e+06	466273	1.20362e+06	1.40607e+06	1.19729e+06
sp|O18413|PRS8_DROME	O18413	Rpt6	O18413	FBgn0020369	12	9	565.07	25	1.17527e-08	26S protease regulatory subunit 8 OS=Drosophila melanogaster GN=Rpt6 PE=1 SV=2	840956	484224	337831	187688	530493	448330	421806	150594	571505	360192	299318	200935	943344	782119	398465	373123	826034	473425	329524	232010	591810	545322	447887	185168	787546	775491	245687	287674	683361	541439	467252	265763	853526	605340	564759	194742	838962	815735	465704
tr|Q9W414|Q9W414_DROME	Q9W414	Rpt4	Q9W414	FBgn0028685	10	10	565.05	24	7.26275e-05	Regulatory particle triple-A ATPase 4 OS=Drosophila melanogaster GN=Rpt4 PE=3 SV=3	1.75597e+06	1.32573e+06	395743	382351	1.14307e+06	973541	959537	362618	1.45262e+06	1.05809e+06	673274	180067	1.59825e+06	1.71242e+06	352926	758643	1.41754e+06	1.31801e+06	369778	697799	1.17997e+06	1.18998e+06	977499	409190	2.11439e+06	1.59364e+06	550567	894353	1.50406e+06	1.32899e+06	1.06179e+06	573359	1.82203e+06	1.48012e+06	1.07214e+06	428705	2.12679e+06	1.73764e+06	659411
tr|Q9VHE5|Q9VHE5_DROME	Q9VHE5	RpL34b	Q9VHE5	FBgn0037686	12	12	564.92	38	0.000610736	RH48056p OS=Drosophila melanogaster GN=RpL34b PE=2 SV=1	1.41838e+06	1.20879e+06	858029	614291	1.00595e+06	1.15905e+06	1.01188e+06	517388	1.22018e+06	1.17836e+06	897260	408396	1.32829e+06	1.60452e+06	1.11644e+06	946244	1.41288e+06	973041	1.04472e+06	1.14671e+06	1.6996e+06	816416	857248	491777	1.48942e+06	1.1695e+06	937816	727212	1.13905e+06	914176	728492	1.0967e+06	1.27485e+06	980435	1.16859e+06	610251	1.48706e+06	1.40802e+06	973614
tr|Q9VGT0|Q9VGT0_DROME	Q9VGT0	Ugt35b	Q9VGT0	FBgn0026314	11	8	562.67	23	4.06379e-06	GH11333p OS=Drosophila melanogaster GN=Ugt35b PE=2 SV=1	2.54439e+06	1.84783e+06	767119	454735	987831	798767	780962	139306	1.2935e+06	909309	410572	531546	4.50704e+06	3.46644e+06	465700	768679	1.04004e+06	1.09606e+06	306465	360932	875305	1.23228e+06	674889	268297	3.42602e+06	4.28528e+06	816355	763400	1.97711e+06	1.40579e+06	909119	335157	1.16273e+06	995339	717928	306926	4.18261e+06	2.06651e+06	1.38589e+06
sp|Q9VCA5|SYFB_DROME	Q9VCA5	CG5706	Q9VCA5	FBgn0039175	12	11	560.18	21	0.007543	Probable phenylalanine--tRNA ligase beta subunit OS=Drosophila melanogaster GN=CG5706 PE=2 SV=1	1.33035e+06	1.00225e+06	760021	1.20261e+06	1.17586e+06	1.708e+06	1.17971e+06	1.1869e+06	1.46452e+06	963632	954444	396566	1.16964e+06	1.38725e+06	392790	478080	836606	934670	436902	1.57276e+06	1.29699e+06	484471	673077	554354	2.36942e+06	1.6139e+06	768520	631328	1.07622e+06	934510	777275	902108	822768	622893	1.13338e+06	632448	1.11268e+06	843952	403842
tr|Q9VGQ1|Q9VGQ1_DROME	Q9VGQ1	CG5214	Q9VGQ1	FBgn0037891	10	9	560	20	0.0190735	CG5214 OS=Drosophila melanogaster GN=CG5214 PE=2 SV=1	1.45347e+06	1.20804e+06	465082	360628	1.32082e+06	924929	1.06397e+06	198660	1.56752e+06	1.32857e+06	724928	289228	1.20102e+06	1.15839e+06	623837	520449	1.25786e+06	1.50042e+06	504580	535486	1.36006e+06	1.5721e+06	982389	309967	1.56715e+06	1.60594e+06	498774	530396	1.63772e+06	1.41038e+06	1.06817e+06	501139	1.48196e+06	1.89815e+06	965964	360841	1.71459e+06	1.33008e+06	622265
tr|A8JRB8|A8JRB8_DROME	A8JRB8	CG5028-RC	A8JRB8	FBgn0039358	11	10	556.53	42	0.000627333	CG5028, isoform C OS=Drosophila melanogaster GN=CG5028-RC PE=2 SV=1	1.59988e+06	1.14465e+06	483873	362838	802750	838922	979785	247605	1.26791e+06	1.41467e+06	624253	203254	1.34054e+06	1.49541e+06	664468	710358	874602	1.07048e+06	463285	806493	950798	905843	602544	238692	1.37293e+06	1.65587e+06	487288	377287	1.18016e+06	892719	705670	742970	999127	1.09676e+06	836446	333860	1.26257e+06	1.31178e+06	593896
tr|M9PJP0|M9PJP0_DROME	M9PJP0	Nipsnap	M9PJP0	FBgn0030724	11	8	556.22	33	0.759935	Nipsnap, isoform F OS=Drosophila melanogaster GN=Nipsnap PE=4 SV=2	5.60089e+06	3.12211e+06	1.49584e+06	1.04366e+06	4.47482e+06	4.45555e+06	4.36559e+06	828511	6.82766e+06	6.1065e+06	3.86051e+06	1.6603e+06	3.89034e+06	3.36794e+06	2.07559e+06	1.62179e+06	4.22949e+06	4.23827e+06	1.90618e+06	1.98123e+06	5.37407e+06	5.03975e+06	3.66021e+06	1.35278e+06	4.88664e+06	4.05339e+06	1.27386e+06	813906	4.12056e+06	3.74362e+06	2.80202e+06	1.65016e+06	4.49607e+06	3.92675e+06	3.05262e+06	1.29924e+06	4.01322e+06	3.32897e+06	1.46433e+06
tr|Q9VF51|Q9VF51_DROME	Q9VF51	AOX3	Q9VF51	FBgn0038349	11	9	554.54	15	0.0353882	CG6045 OS=Drosophila melanogaster GN=AOX3 PE=2 SV=1	1.36576e+06	938290	431801	345962	1.03084e+06	697572	762171	381131	1.43042e+06	1.44102e+06	759565	204749	1.36969e+06	1.14097e+06	520426	478224	990088	921263	441230	846518	1.18595e+06	852691	639716	293093	1.53073e+06	1.23612e+06	482196	385667	1.29614e+06	1.0936e+06	692649	717989	1.19915e+06	1.17498e+06	707506	272168	1.31168e+06	1.23322e+06	595939
tr|Q0KHY7|Q0KHY7_DROME	Q0KHY7	CG15539	Q0KHY7	FBgn0039782	10	10	552.68	29	0.000612375	CG15539, isoform B OS=Drosophila melanogaster GN=CG15539 PE=4 SV=1	405979	373066	213540	307584	132661	274741	204935	148114	274970	275154	217588	102180	610292	676121	185225	246204	224736	262974	123216	533647	426509	170203	220098	122575	505376	554752	204669	189132	303577	280020	206521	460430	349935	197696	289675	179671	468805	519339	195662
tr|Q500X4|Q500X4_DROME	Q500X4	S-Lap7	Q500X4	FBgn0033868	10	9	546.52	25	0.241954	AT20029p OS=Drosophila melanogaster GN=S-Lap7 PE=2 SV=1	5.04375e+06	6.48638e+06	1.9361e+06	645291	1.12969e+07	1.56724e+07	2.4903e+06	529698	2.53886e+07	1.57098e+07	1.16604e+07	6.923e+06	6.38897e+06	1.78884e+06	3.30788e+06	2.93134e+06	1.40318e+07	1.00039e+07	2.5448e+06	9.27512e+06	1.32611e+07	7.68393e+06	1.12586e+07	3.33967e+06	7.25243e+06	5.66062e+06	4.77767e+06	468350	225919	6.73771e+06	3.0509e+06	5.34217e+06	6.29517e+06	1.36637e+07	5.10192e+06	688194	2.76921e+06	2.72045e+06	841509
sp|Q24439|ATPO_DROME	Q24439	Oscp	Q24439	FBgn0016691	8	7	544.54	27	0.190955	ATP synthase subunit O, mitochondrial OS=Drosophila melanogaster GN=Oscp PE=2 SV=2	2.21719e+06	1.96344e+06	979665	945564	2.76253e+06	2.392e+06	1.94492e+06	708842	3.15493e+06	3.81052e+06	1.36986e+06	847380	2.88088e+06	2.75472e+06	988301	1.04288e+06	2.63472e+06	3.24746e+06	928864	1.11843e+06	2.5499e+06	3.22696e+06	1.82099e+06	933296	3.638e+06	3.00398e+06	792320	1.21503e+06	2.07149e+06	2.39128e+06	1.63898e+06	1.11979e+06	2.7674e+06	2.43246e+06	1.51461e+06	1.06316e+06	2.56643e+06	2.10292e+06	1.23529e+06
tr|Q0E8P1|Q0E8P1_DROME	Q0E8P1	CG17549	Q0E8P1	FBgn0032774	7	7	542.13	31	2.19469e-11	CG17549, isoform B OS=Drosophila melanogaster GN=CG17549 PE=4 SV=1	3.08755e+06	3.4904e+06	1.32218e+06	847283	3.07304e+06	2.89084e+06	2.87238e+06	567939	5.72751e+06	2.74025e+06	1.63578e+06	875402	1.57062e+06	1.99746e+06	563946	431062	831824	1.18724e+06	230842	261068	828988	546463	315913	89658	4.96284e+06	2.46735e+06	1.11324e+06	1.21657e+06	4.29005e+06	3.88399e+06	2.49861e+06	1.27262e+06	2.63715e+06	3.69257e+06	2.64346e+06	877948	1.50713e+06	964984	612014
tr|Q9VWD9|Q9VWD9_DROME	Q9VWD9	Ubqn	Q9VWD9	FBgn0031057	9	6	535.52	23	0.00374683	LD38919p OS=Drosophila melanogaster GN=Ubqn PE=1 SV=1	578555	735914	330335	227076	291475	647194	480965	159135	802068	752589	451229	77599.4	730576	905296	348090	302922	609609	591583	247151	432936	722304	400334	359157	115989	1.19599e+06	603274	306652	249471	810378	522726	354277	433021	539180	879322	535465	203175	766777	1.12834e+06	305653
tr|Q9VCR2|Q9VCR2_DROME	Q9VCR2	CG6726	Q9VCR2	FBgn0039049	8	6	534.6	29	1.1099e-07	Aminoacylase-1 OS=Drosophila melanogaster GN=CG6726 PE=3 SV=2	3.01713e+06	2.13786e+06	695244	744677	1.55136e+06	1.08114e+06	954434	376572	1.29861e+06	1.96966e+06	743817	322098	3.30064e+06	2.94693e+06	800311	1.7893e+06	1.28342e+06	1.55349e+06	762180	764052	1.56891e+06	1.26439e+06	544365	342080	2.94091e+06	3.51476e+06	683966	668412	2.55915e+06	1.34384e+06	1.01446e+06	1.1304e+06	1.58062e+06	1.77196e+06	1.02032e+06	1.04526e+06	3.69512e+06	2.23902e+06	1.54665e+06
sp|Q07171|GELS_DROME	Q07171	Gel	Q07171	FBgn0010225	11	9	534.21	16	0.0060076	Gelsolin OS=Drosophila melanogaster GN=Gel PE=1 SV=2	683088	498269	273936	153495	638295	397150	442284	93512.8	780423	741269	359482	200704	574047	552346	267797	216724	544454	502457	263257	210058	488579	537506	451738	156735	707896	624697	195786	195497	753046	714452	499328	190641	1.09327e+06	1.70645e+06	631511	193084	589163	411073	275832
tr|M9PEY1|M9PEY1_DROME	M9PEY1	CG6767	M9PEY1	FBgn0036030	9	8	533.11	31	0.712909	CG6767, isoform C OS=Drosophila melanogaster GN=CG6767 PE=3 SV=1	1.46862e+06	947713	481905	186969	1.70767e+06	884181	1.88639e+06	146583	1.91759e+06	2.67454e+06	1.09064e+06	478713	1.13117e+06	1.08278e+06	696361	288171	1.69527e+06	1.41068e+06	469501	507444	1.01082e+06	2.71399e+06	1.14122e+06	377365	863392	1.53086e+06	296307	251151	1.41665e+06	920498	1.05222e+06	461806	1.32597e+06	1.2036e+06	640343	233690	809152	656512	514662
sp|P07486|G3P1_DROME	P07486	Gapdh1	P07486	FBgn0001091	10	9	530.73	80	0.00893291	Glyceraldehyde-3-phosphate dehydrogenase 1 OS=Drosophila melanogaster GN=Gapdh1 PE=2 SV=2	4.05913e+06	3.85294e+06	1.47189e+06	1.18826e+06	3.30905e+06	3.83521e+06	3.63325e+06	1.09866e+06	4.50256e+06	4.13302e+06	3.5676e+06	725336	2.04288e+06	1.91495e+06	1.18849e+06	1.44598e+06	2.90484e+06	2.58723e+06	1.30068e+06	1.65777e+06	3.72693e+06	2.84998e+06	1.90872e+06	1.20717e+06	3.60578e+06	2.33131e+06	1.42682e+06	1.91857e+06	3.19663e+06	2.43209e+06	1.81139e+06	1.6837e+06	3.19531e+06	3.07682e+06	2.52741e+06	869731	1.80075e+06	2.26763e+06	965535
tr|X2JES1|X2JES1_DROME	X2JES1	fbp	X2JES1	FBgn0032820	9	8	530.31	27	0.498654	Fructose-1,6-bisphosphatase, isoform C OS=Drosophila melanogaster GN=fbp PE=3 SV=1	1.60028e+06	832161	436168	293712	1.32826e+06	1.04117e+06	1.18026e+06	321011	2.01131e+06	1.84206e+06	1.03272e+06	336489	1.24791e+06	1.1415e+06	638573	573632	1.05045e+06	1.3007e+06	439262	899006	1.48435e+06	1.54268e+06	808583	299849	1.05124e+06	1.6104e+06	293387	260644	1.12959e+06	770775	809045	566553	947865	766478	545690	281291	1.02065e+06	1.00267e+06	441164
tr|X2J950|X2J950_DROME	X2J950	RpS13	X2J950	FBgn0010265	13	12	530.1	60	1.95463e-05	Ribosomal protein S13, isoform C OS=Drosophila melanogaster GN=RpS13 PE=3 SV=1	1.48413e+06	1.68411e+06	1.27394e+06	928281	778160	1.02811e+06	1.08279e+06	457567	940428	1.13927e+06	760250	581785	2.53567e+06	2.14341e+06	1.42704e+06	1.24856e+06	998873	1.33158e+06	1.41413e+06	862876	988167	1.10868e+06	1.12538e+06	728856	2.17532e+06	2.09635e+06	1.30711e+06	1.10598e+06	1.09095e+06	1.32717e+06	1.30596e+06	967771	1.05325e+06	1.40736e+06	1.36411e+06	932057	1.75162e+06	1.18873e+06	1.52309e+06
tr|Q9VXI3|Q9VXI3_DROME	Q9VXI3	CG9911	Q9VXI3	FBgn0030734	12	11	528.85	17	0.00465845	CG9911, isoform C OS=Drosophila melanogaster GN=CG9911 PE=4 SV=1	1.90398e+06	1.70203e+06	675281	434088	1.32014e+06	1.22757e+06	1.01077e+06	220316	1.72933e+06	1.2623e+06	574806	264034	2.66558e+06	2.59352e+06	687543	637388	1.73279e+06	1.81951e+06	581493	739576	1.49521e+06	1.16817e+06	940181	273620	3.00557e+06	1.81261e+06	597612	662600	2.2304e+06	1.92755e+06	1.14364e+06	524464	1.66733e+06	1.77965e+06	971191	307601	2.19774e+06	1.69156e+06	803584
tr|Q7KMQ0|Q7KMQ0_DROME	Q7KMQ0	Rpt1	Q7KMQ0	FBgn0028687	10	10	525.27	26	7.94143e-13	26S proteasome regulatory complex subunit p48B OS=Drosophila melanogaster GN=Rpt1 PE=2 SV=1	1.65058e+06	1.19239e+06	799090	693246	1.35986e+06	969443	985331	582391	1.42011e+06	1.24776e+06	821019	635572	1.99405e+06	1.67919e+06	934711	1.07875e+06	1.55195e+06	1.21614e+06	751293	1.05443e+06	1.21809e+06	1.2895e+06	1.0113e+06	552691	1.93721e+06	1.8436e+06	842937	858427	1.56465e+06	1.33671e+06	1.18709e+06	884890	1.57275e+06	1.45291e+06	1.17331e+06	687580	1.82045e+06	1.77173e+06	1.10483e+06
sp|Q8SXY6|TMEDA_DROME	Q8SXY6	bai	Q8SXY6	FBgn0045866	10	9	522.06	23	8.26554e-07	Transmembrane emp24 domain-containing protein bai OS=Drosophila melanogaster GN=bai PE=2 SV=1	2.61405e+06	2.20799e+06	765418	781678	1.62701e+06	1.41276e+06	969858	320568	1.81349e+06	1.27976e+06	609327	335528	3.91884e+06	3.17796e+06	954957	899951	1.79929e+06	1.98771e+06	679565	870321	2.09639e+06	1.42729e+06	1.09289e+06	351798	3.48101e+06	2.39842e+06	833089	732854	2.41748e+06	2.02274e+06	1.47387e+06	856616	2.9911e+06	2.16137e+06	1.65848e+06	565293	3.41298e+06	2.85002e+06	1.2143e+06
tr|Q9VLG9|Q9VLG9_DROME	Q9VLG9	CG9510	Q9VLG9	FBgn0032076	12	9	520.39	33	0.122108	CG9510, isoform C OS=Drosophila melanogaster GN=CG9510 PE=3 SV=3	1.23197e+06	639324	336353	132488	663801	415590	863639	72202.3	456033	619888	335420	84569	348363	376166	570263	328263	577028	529818	174366	179465	230380	831516	155906	56638.8	171628	1.00021e+06	112761	70366.6	479810	173398	300552	119489	338238	230949	91363.5	42356.1	307018	355871	232400
tr|Q7JZN0|Q7JZN0_DROME	Q7JZN0	Sec61beta	Q7JZN0	FBgn0010638	10	9	515.92	61	0.00123935	FI02994p OS=Drosophila melanogaster GN=Sec61beta PE=2 SV=1	837471	698817	599260	328522	409038	696835	659438	293953	848582	683413	561283	296270	826060	995039	610182	401747	681407	703610	591912	532967	868455	528030	485469	269559	1.09745e+06	665752	427266	336840	677781	637168	412057	483524	653164	731956	668647	344967	915517	1.00177e+06	566517
tr|Q7K221|Q7K221_DROME	Q7K221	Got1	Q7K221	FBgn0001124	9	9	514.61	32	0.423223	Glutamate oxaloacetate transaminase 1, isoform A OS=Drosophila melanogaster GN=Got1 PE=2 SV=1	4.50524e+06	2.86977e+06	1.21963e+06	674964	3.7062e+06	2.21514e+06	2.53171e+06	356736	4.20376e+06	5.04978e+06	1.51924e+06	661411	4.11768e+06	3.84328e+06	1.71925e+06	1.6234e+06	3.81211e+06	3.91689e+06	1.13628e+06	1.48167e+06	3.55376e+06	4.5408e+06	2.24823e+06	798525	3.66809e+06	4.11232e+06	872731	891821	3.87324e+06	2.8356e+06	2.37386e+06	1.06786e+06	3.45488e+06	3.01593e+06	1.68408e+06	634385	3.44728e+06	2.65716e+06	1.27425e+06
tr|O18333|O18333_DROME	O18333	Rab2	O18333	FBgn0014009	7	7	513.92	42	1.33267e-06	GH01619p OS=Drosophila melanogaster GN=Rab2 PE=1 SV=1	1.35199e+06	1.16608e+06	929457	592832	2.85706e+06	2.20672e+06	2.13185e+06	1.17389e+06	4.83113e+06	2.78595e+06	2.0047e+06	1.43306e+06	1.39105e+06	1.23047e+06	436551	402327	2.23154e+06	1.76801e+06	743595	1.17084e+06	1.96351e+06	3.08056e+06	1.8037e+06	963677	1.76376e+06	1.22557e+06	760628	1.15964e+06	1.82569e+06	1.72217e+06	1.44486e+06	909982	1.49171e+06	1.73434e+06	1.14226e+06	594661	1.42495e+06	1.09071e+06	392285
sp|Q8MRC9|GALT9_DROME;tr|X2JEA3|X2JEA3_DROME	Q8MRC9	pgant9	Q8MRC9	FBgn0050463	10	9	512.84	21	0.0104116	Putative polypeptide N-acetylgalactosaminyltransferase 9 OS=Drosophila melanogaster GN=pgant9 PE=2 SV=2	1.12056e+06	764191	350760	184676	390213	708771	537946	71249.8	370331	360634	483264	193211	1.0049e+06	1.05071e+06	425315	307542	805905	541889	390441	323288	436944	523780	447543	126507	739515	605753	369833	233209	515588	521184	351764	200952	656988	567624	685090	95002.9	702471	1.04962e+06	330968
sp|P08928|LAM0_DROME	P08928	Lam	P08928	FBgn0002525	11	10	512.7	19	0.0350697	Lamin Dm0 OS=Drosophila melanogaster GN=Lam PE=1 SV=4	1.22534e+06	1.31851e+06	357082	585945	878076	827577	819264	493931	1.26999e+06	1.20093e+06	637278	259094	1.26319e+06	1.21957e+06	590348	667011	1.23472e+06	1.12423e+06	454362	864108	1.54886e+06	795089	817443	458640	1.38342e+06	923451	496303	532487	1.23768e+06	1.173e+06	745813	893125	1.38376e+06	1.07268e+06	807159	487099	1.16327e+06	1.51794e+06	486145
sp|Q9V8M5|3HIDH_DROME	Q9V8M5	CG15093	Q9V8M5	FBgn0034390	10	8	512.64	44	0.012512	Probable 3-hydroxyisobutyrate dehydrogenase, mitochondrial OS=Drosophila melanogaster GN=CG15093 PE=2 SV=2	1.83105e+06	836289	442421	268978	1.34451e+06	461444	605371	60858.3	870618	736970	412170	400919	1.92839e+06	1.71168e+06	851231	536511	785862	997475	405281	384348	825113	1.21827e+06	821227	209206	1.3928e+06	2.09892e+06	285676	245697	1.36069e+06	968457	979900	288771	854373	977650	444879	251989	1.46715e+06	1.00054e+06	693501
tr|Q9VLH9|Q9VLH9_DROME	Q9VLH9	CG9468	Q9VLH9	FBgn0032069	9	9	511.84	13	0.08586	Alpha-mannosidase OS=Drosophila melanogaster GN=CG9468 PE=3 SV=2	167349	30267	45712.2	26986.9	36608.2	35363.4	60223	19391.4	180239	48088.9	77897.8	55060.3	12476.4	76654	277225	155123	490030	15003.8	45807.9	63520.2	42932.2	37206.4	54329.1	35822.6	83846.9	1.65061e+06	41616.1	55430.1	59737.2	24132.2	46140.4	42053.2	8629.36	3866.77	27560.6	22399.6	27127.3	887386	61155.8
sp|P48375|FKB12_DROME	P48375	FK506-bp2	P48375	FBgn0013954	9	8	510.75	49	0.0422903	12 kDa FK506-binding protein OS=Drosophila melanogaster GN=FK506-bp2 PE=3 SV=2	2.7541e+06	1.85708e+06	570442	949111	1.96724e+06	1.85328e+06	1.56464e+06	911829	2.23944e+06	1.7958e+06	1.66426e+06	517124	2.45404e+06	2.58081e+06	1.03614e+06	1.36765e+06	2.34205e+06	2.1572e+06	723213	2.37891e+06	2.65163e+06	1.64898e+06	1.47895e+06	819662	2.21666e+06	1.77945e+06	760999	764743	2.37827e+06	2.1778e+06	1.09478e+06	1.69072e+06	2.18456e+06	2.24278e+06	1.66477e+06	815699	2.34518e+06	2.6155e+06	812159
tr|Q9VHA8|Q9VHA8_DROME	Q9VHA8	P58IPK	Q9VHA8	FBgn0037718	9	7	509.27	24	0.000412117	LD25575p OS=Drosophila melanogaster GN=P58IPK PE=2 SV=1	935284	692690	356655	419303	785255	512621	324010	127010	682033	224054	196799	244583	1.16428e+06	1.60425e+06	228184	355958	510049	881798	354885	221735	364091	725389	712220	157609	1.38399e+06	1.17475e+06	429666	409265	1.20262e+06	820450	694090	329682	931927	954788	452625	182600	1.31568e+06	742193	669345
sp|P48605|TCPG_DROME	P48605	Cctgamma	P48605	FBgn0015019	8	8	507.54	21	0.144543	T-complex protein 1 subunit gamma OS=Drosophila melanogaster GN=Cctgamma PE=2 SV=2	914421	728401	537437	94131.8	750539	304054	683829	81489	549086	530896	772481	214055	668104	964274	419917	199111	822650	334708	602705	173696	715915	504975	883926	214790	620635	744001	206585	118230	733121	809272	563168	160552	852057	547546	853446	207952	689698	887218	278483
tr|A8JTM7|A8JTM7_DROME	A8JTM7	mgl	A8JTM7	FBgn0261260	12	10	506.16	3	1.72253e-05	Megalin, isoform A OS=Drosophila melanogaster GN=mgl PE=4 SV=2	113225	140802	45869.3	31845.2	69572.8	67784.4	59681.6	17077.5	161586	237606	103217	48426.8	128253	150783	104883	78098	88789.1	120312	70511.1	31415.1	195099	146046	168826	54911	106873	100555	76077.4	67081.3	49957	117164	49451.7	32465	86738.9	99769.5	71078.1	37024.1	133626	193650	76871.5
tr|Q7JQR3|Q7JQR3_DROME	Q7JQR3	CG4670	Q7JQR3	FBgn0033814	9	6	506.09	18	0.00209169	Sulfhydryl oxidase OS=Drosophila melanogaster GN=CG4670 PE=2 SV=1	297823	224217	163085	115497	590964	242186	230123	104799	659486	333144	183386	162300	485976	547091	101912	107906	182132	353336	95125.4	116028	186226	258025	201692	50858.9	827630	672837	136131	142907	701426	668061	595657	180904	529508	880770	354486	148177	545056	175380	155435
tr|Q9VLV3|Q9VLV3_DROME	Q9VLV3	Spn28Db	Q9VLV3	FBgn0053121	11	9	503.27	28	8.06414e-08	Serpin 28Db OS=Drosophila melanogaster GN=Spn28Db PE=3 SV=3	276415	251878	231798	149074	281841	342192	379132	147486	666811	593697	386909	228948	111589	119353	149077	89311.5	301424	247000	225592	280054	620339	267717	231788	214519	218190	124069	125056	95037.1	178565	117543	83201.9	153227	163943	116980	162566	133220	102231	100489	68150.8
tr|A1Z7X8|A1Z7X8_DROME	A1Z7X8	CG12926	A1Z7X8	FBgn0033437	8	8	501.94	18	0.0198432	CG12926 OS=Drosophila melanogaster GN=CG12926 PE=2 SV=1	1.981e+06	2.18572e+06	1.43077e+06	1.39262e+06	4.93373e+06	1.93292e+06	2.9944e+06	1.05085e+06	2.55272e+06	2.32041e+06	2.33129e+06	706005	1.98578e+06	3.72135e+06	1.26315e+06	1.38922e+06	1.83328e+06	2.71113e+06	1.56201e+06	3.21423e+06	3.733e+06	1.65694e+06	2.39529e+06	997214	2.84245e+06	2.25338e+06	1.24061e+06	1.36202e+06	5.57139e+06	2.89853e+06	3.38711e+06	5.49338e+06	2.94822e+06	2.4236e+06	2.25965e+06	1.33048e+06	3.28554e+06	2.38861e+06	4.5819e+06
tr|Q9VJD4|Q9VJD4_DROME	Q9VJD4	Sgt	Q9VJD4	FBgn0032640	9	8	494.76	22	0.0079072	LD24721p OS=Drosophila melanogaster GN=Sgt PE=2 SV=1	1.56433e+06	1.60921e+06	579490	504109	1.04562e+06	1.04195e+06	1.0315e+06	393669	1.88512e+06	1.44878e+06	941910	299563	1.9794e+06	1.63214e+06	745975	520364	1.57883e+06	1.38421e+06	639462	827803	1.56996e+06	1.14576e+06	931561	332623	2.05027e+06	1.53487e+06	601244	547116	1.63244e+06	1.26465e+06	873088	939449	1.33647e+06	1.47981e+06	1.03239e+06	386383	1.85782e+06	2.46511e+06	640346
tr|Q8STG9|Q8STG9_DROME	Q8STG9	Sec61alpha	Q8STG9	FBgn0086357	9	9	494.07	14	0.00201124	DSec61alpha OS=Drosophila melanogaster GN=Sec61alpha PE=2 SV=1	1.00511e+06	665635	446548	268627	742507	483304	505335	134606	781186	563889	337652	337746	1.27631e+06	1.02294e+06	427917	352118	763486	828313	393467	260243	605140	811392	619005	242433	911584	969763	316987	398406	934321	813466	683437	205185	996314	783167	478811	248477	1.05452e+06	655011	513291
sp|P91929|NDUAA_DROME	P91929	ND42	P91929	FBgn0019957	10	9	492.2	26	0.00875094	NADH dehydrogenase [ubiquinone] 1 alpha subcomplex subunit 10, mitochondrial OS=Drosophila melanogaster GN=ND42 PE=2 SV=2	1.77452e+06	1.42657e+06	465009	422226	1.48115e+06	1.02733e+06	1.04581e+06	219775	1.70654e+06	1.3224e+06	702030	250701	2.3304e+06	1.96536e+06	653810	576235	1.47081e+06	1.78103e+06	477600	740607	1.50093e+06	1.30355e+06	956393	306220	2.03974e+06	1.96025e+06	540386	378150	1.94602e+06	1.52536e+06	1.13121e+06	747633	1.33719e+06	1.47945e+06	831095	273501	2.07875e+06	1.48361e+06	741495
tr|Q961Q7|Q961Q7_DROME	Q961Q7	AMPdeam	Q961Q7	FBgn0052626	10	9	488.91	16	0.0154891	CG32626-PC, isoform C OS=Drosophila melanogaster GN=AMPdeam PE=2 SV=1	607047	398479	196213	214784	821807	524265	600889	143517	1.25128e+06	728174	645874	239620	670038	631565	270717	289608	733268	675782	360577	416330	861368	668069	836035	309981	657828	596670	214275	211528	734098	694384	549330	455896	820281	665036	632647	216814	550968	580324	400743
tr|E2QCG7|E2QCG7_DROME	E2QCG7	eIF3-S9	E2QCG7	FBgn0034237	9	9	486.1	14	3.8415e-06	Eukaryotic translation initiation factor 3 subunit B OS=Drosophila melanogaster GN=eIF3-S9 PE=3 SV=1	2.13485e+06	1.44037e+06	1.20636e+06	529480	1.17282e+06	1.1553e+06	1.07202e+06	173389	1.14608e+06	868343	766078	526385	2.51038e+06	2.06032e+06	1.78642e+06	1.19799e+06	1.88393e+06	1.46431e+06	1.33603e+06	459425	1.07188e+06	1.24216e+06	1.03956e+06	481187	2.1309e+06	1.84864e+06	1.19587e+06	999987	1.45845e+06	1.1876e+06	1.14821e+06	432706	1.38016e+06	1.43784e+06	1.2642e+06	509263	2.26531e+06	2.17651e+06	1.50896e+06
tr|Q95SR0|Q95SR0_DROME	Q95SR0	CG11955	Q95SR0	FBgn0051445	10	10	485.86	11	0.00127791	CG31445 OS=Drosophila melanogaster GN=CG11955 PE=2 SV=1	438527	342797	301286	301943	473157	747257	612674	307977	918496	467319	641480	915353	278763	281119	157078	215599	493837	395717	267377	308060	538107	573224	714107	330114	407233	351268	226754	341620	376892	386374	321588	240553	513009	360669	409387	391025	227349	254560	176517
tr|Q8I725|Q8I725_DROME	Q8I725	CG1236	Q8I725	FBgn0037370	9	9	485.81	36	0.909667	CG1236 OS=Drosophila melanogaster GN=CG1236 PE=3 SV=2	1.2454e+06	1.01457e+06	332386	136470	1.14002e+06	292628	834230	65161.5	951630	718549	797925	60321.1	1.1592e+06	1.06746e+06	110545	181791	1.14236e+06	717113	301724	184739	742396	1.17421e+06	802964	80189.2	1.39771e+06	1.18964e+06	90805.1	171268	1.34836e+06	944021	706383	160073	1.10169e+06	691259	550220	63451.6	1.2621e+06	849784	152005
tr|D1Z365|D1Z365_DROME	D1Z365	Sfp35C	D1Z365	FBgn0259965	10	10	485.23	64	2.0258e-05	RT04067p OS=Drosophila melanogaster GN=Sfp35C PE=2 SV=1	534368	398787	392226	1.04351e+06	1.07955e+06	1.25599e+06	1.14658e+06	1.67113e+06	2.14329e+06	803655	1.6924e+06	896075	486342	414463	180448	89255.1	917304	649359	561932	2.40744e+06	1.99115e+06	604271	1.15483e+06	942655	657461	581458	311679	70251	441037	484097	448349	1.15051e+06	451487	366028	559882	609200	297931	216377	102892
sp|O77460|IPYR_DROME	O77460	Nurf-38	O77460	FBgn0016687	11	11	480.95	47	0.22485	Inorganic pyrophosphatase OS=Drosophila melanogaster GN=Nurf-38 PE=1 SV=3	1.67486e+06	1.13864e+06	414135	285418	1.93791e+06	1.38426e+06	1.79458e+06	243504	3.23332e+06	2.29283e+06	2.12433e+06	635758	1.50918e+06	1.29223e+06	444548	384283	1.20774e+06	1.22719e+06	577776	633779	1.91906e+06	1.5921e+06	1.47544e+06	362280	1.49966e+06	1.5622e+06	368427	315058	1.36254e+06	837853	965617	557992	1.18237e+06	964220	772776	346356	1.07457e+06	912275	468709
tr|Q9VY09|Q9VY09_DROME	Q9VY09	CG9519	Q9VY09	FBgn0030589	9	8	480.93	14	0.000456159	CG9519 OS=Drosophila melanogaster GN=CG9519 PE=2 SV=2	1.28764e+06	1.06876e+06	367348	310768	1.40337e+06	1.44591e+06	1.33891e+06	323169	2.80949e+06	1.55633e+06	1.69385e+06	1.14704e+06	1.02531e+06	913843	323892	419665	1.03973e+06	1.0041e+06	354942	588863	1.77138e+06	1.77314e+06	1.4814e+06	323199	1.1937e+06	1.03622e+06	566005	591815	1.52885e+06	1.21595e+06	1.2734e+06	602631	1.32715e+06	1.46215e+06	1.29935e+06	337016	767583	590580	380509
sp|P00967|PUR2_DROME	P00967	ade3	P00967	FBgn0000053	9	7	480.86	9	0.020993	Trifunctional purine biosynthetic protein adenosine-3 OS=Drosophila melanogaster GN=ade3 PE=1 SV=2	852182	482212	232998	258350	553840	505693	444351	415849	367334	475184	462958	256411	408697	500426	169817	293346	549554	494173	283918	246068	336251	740731	266715	144190	264491	376534	168346	174212	473289	230694	253449	322379	342110	376492	275946	113076	289750	375566	203579
tr|Q8MT58|Q8MT58_DROME	Q8MT58	CG17337	Q8MT58	FBgn0259979	9	8	480.12	20	1.85415e-05	CG17337 OS=Drosophila melanogaster GN=CG17337 PE=2 SV=1	527348	396002	229716	250582	290870	258708	266406	509363	335305	386079	200247	95131.2	515586	593334	323699	321536	330289	394060	218127	399842	463054	289978	269728	172690	573822	602439	279462	186435	453091	405391	301372	371102	448019	399924	361395	288442	551364	528415	326525
tr|B7YZW3|B7YZW3_DROME	B7YZW3	CG13260	B7YZW3	FBgn0259735	9	8	479.31	6	0.000447729	CG42389, isoform E OS=Drosophila melanogaster GN=CG13260 PE=4 SV=1	153244	174064	76254.3	42241.6	183623	99277.4	74283	32245.1	150504	96401.3	48515.7	69825.7	267186	313896	115186	46740.8	111452	156366	69728.8	69349.6	133490	168830	171290	53502.2	261518	269005	61243.9	85536.7	264748	257447	260903	63961.9	200791	263711	100301	63819.1	273095	147351	143152
tr|Q9VC05|Q9VC05_DROME	Q9VC05	Osbp	Q9VC05	FBgn0020626	8	8	478.64	14	3.35909e-12	Oxysterol-binding protein OS=Drosophila melanogaster GN=Osbp PE=2 SV=1	349708	434518	214078	142060	261213	289008	208496	81987.5	227023	247624	155087	49777.3	600117	493090	339101	177962	455241	371664	224269	235243	416934	227340	179437	102640	614650	411302	289227	133879	473106	419179	315956	328301	606835	466770	478443	163973	656286	834517	317425
tr|A0AQH0|A0AQH0_DROME	A0AQH0	Prosbeta1	A0AQH0	FBgn0010590	9	9	478.06	42	2.64233e-14	Proteasome subunit beta type OS=Drosophila melanogaster GN=Prosbeta1 PE=2 SV=1	1.59025e+06	1.09273e+06	518761	426877	608322	685341	596439	579811	467737	506395	505826	232514	1.87877e+06	1.59383e+06	912102	725691	1.10706e+06	859952	547713	1.08866e+06	718545	895163	535174	271799	1.34609e+06	1.52158e+06	739745	669091	1.21822e+06	934786	1.07398e+06	957474	1.30828e+06	1.08355e+06	1.12533e+06	343798	1.7866e+06	1.80524e+06	1.09242e+06
tr|Q9VGF3|Q9VGF3_DROME	Q9VGF3	CG18547	Q9VGF3	FBgn0037973	7	5	477.68	24	0.278166	CG18547 OS=Drosophila melanogaster GN=CG18547 PE=2 SV=1	3.73891e+06	1.90563e+06	1.2401e+06	954029	2.07499e+06	1.91098e+06	1.84988e+06	514821	1.36567e+06	1.01328e+06	2.09769e+06	1.27588e+06	1.79954e+06	2.1252e+06	382587	1.27009e+06	2.54894e+06	1.87568e+06	980603	1.14699e+06	1.35505e+06	2.17797e+06	1.70678e+06	797677	1.69679e+06	2.54464e+06	867140	818745	1.6674e+06	1.19042e+06	1.5456e+06	594507	1.50812e+06	1.75585e+06	1.63526e+06	583361	1.86353e+06	1.52687e+06	1.01439e+06
tr|Q95RS6|Q95RS6_DROME	Q95RS6	CG40160	Q95RS6	FBgn0058160	9	8	477.37	29	4.4001e-10	CG40160, isoform A OS=Drosophila melanogaster GN=CG40160 PE=2 SV=1	567670	558932	413864	311235	1.12344e+06	1.19852e+06	965697	384050	2.07138e+06	1.45687e+06	1.11674e+06	632196	355337	320638	213199	56899.6	965650	767475	524498	802945	1.30728e+06	1.20311e+06	1.06482e+06	557277	704879	483592	318665	89499.9	556186	513495	428466	400783	561050	585662	452287	223739	274277	241139	166450
tr|Q9VPD7|Q9VPD7_DROME	Q9VPD7	CG32425	Q9VPD7	FBgn0052425	9	8	474.26	19	2.51283e-07	CG32425, isoform A OS=Drosophila melanogaster GN=CG32425 PE=2 SV=2	101142	80178.3	49795.9	45593.3	51477	47616.5	33283.2	15828.1	37124.3	65456.2	4326.53	16416	327624	350459	56556.8	56495.2	86227.5	120070	57156.8	75991.2	90435.8	50410	30503.1	18254.9	292153	123764	45841.8	47285.4	149900	83204.4	47336.8	33024.4	77292.2	66134.3	26061.6	21818.4	328537	145723	89448.2
tr|M9PEE7|M9PEE7_DROME	M9PEE7	CG7546	M9PEE7	FBgn0035793	8	8	473.6	11	0.0233457	CG7546, isoform H OS=Drosophila melanogaster GN=CG7546 PE=4 SV=1	2.22868e+06	2.23469e+06	877191	858998	1.75324e+06	1.53081e+06	2.03453e+06	553830	2.58134e+06	2.33189e+06	1.64033e+06	502831	3.54921e+06	2.2439e+06	1.13257e+06	1.05411e+06	1.59824e+06	2.46329e+06	769898	1.56174e+06	2.27277e+06	2.21116e+06	1.47375e+06	523077	2.14334e+06	2.44623e+06	743757	676306	2.54238e+06	1.39569e+06	1.07909e+06	1.71494e+06	2.24411e+06	2.3367e+06	1.30441e+06	861656	2.25103e+06	2.40022e+06	1.21394e+06
sp|Q9VL18|EF1D_DROME	Q9VL18	eEF1delta	Q9VL18	FBgn0032198	9	8	471.76	34	0.373468	Probable elongation factor 1-delta OS=Drosophila melanogaster GN=eEF1delta PE=1 SV=1	171679	200308	100784	174666	177159	164224	194564	138418	323544	355710	294733	156451	250686	314920	97544.9	82101	156197	156307	122926	304512	239452	144807	216899	115552	246051	294791	70149.8	90036.6	172195	195890	142068	195484	111559	139883	122304	140824	217271	118579	85205.6
tr|Q9VU38|Q9VU38_DROME	Q9VU38	AdenoK	Q9VU38	FBgn0036337	9	6	470.65	38	0.795821	Adenosine kinase, isoform B OS=Drosophila melanogaster GN=AdenoK PE=4 SV=1	1.55227e+06	1.68517e+06	604690	308875	605762	3.28155e+06	1.88611e+06	839832	849666	2.08346e+06	3.6582e+06	90243.5	665502	666977	533401	414907	1.00161e+06	616577	714642	1.78882e+06	3.13862e+06	625035	334079	132621	604148	605926	641764	172508	680615	389357	300292	1.90242e+06	823238	581810	1.10597e+06	323335	495865	1.24982e+06	266192
tr|Q9VRZ1|Q9VRZ1_DROME	Q9VRZ1	Prat2	Q9VRZ1	FBgn0041194	8	8	470.39	22	0.254065	Amidophosphoribosyltransferase OS=Drosophila melanogaster GN=Prat2 PE=3 SV=2	1.20274e+06	641225	532525	179494	1.05879e+06	531911	994878	142225	1.25172e+06	793761	627144	182416	506685	593996	643215	227452	758995	855866	313528	279567	341557	1.29951e+06	445067	149469	451019	970298	155259	110342	786729	252487	403928	152366	489148	321871	153323	80372.6	313948	442633	488867
tr|Q24253|Q24253_DROME	Q24253	AP-1-2beta	Q24253	FBgn0010380	12	10	468.14	12	0.000338506	AP complex subunit beta OS=Drosophila melanogaster GN=AP-1-2beta PE=2 SV=1	658697	485267	467848	307090	1.01768e+06	431585	522361	153395	672708	263720	383173	465403	941448	782798	269277	368277	777360	792612	422348	467124	534987	845351	775239	286052	700658	740683	428596	374961	997635	734184	999874	477882	820695	1.25779e+06	558696	342392	1.17957e+06	639271	555957
tr|Q9VLT7|Q9VLT7_DROME	Q9VLT7	RpL36A	Q9VLT7	FBgn0031980	11	9	467.38	35	3.59603e-07	CG7424-PA OS=Drosophila melanogaster GN=RpL36A PE=1 SV=2	673996	632108	436069	309982	471524	490270	402785	319825	776502	547696	262197	158534	723669	758059	500901	379326	645237	690795	391086	430190	591885	357397	359843	213682	817197	687853	422299	288970	602144	564186	361486	463551	564793	555361	444375	275930	851969	802243	451906
sp|Q9Y105|SYQ_DROME	Q9Y105	Aats-gln	Q9Y105	FBgn0027090	9	8	467.26	14	0.00164722	Probable glutamine--tRNA ligase OS=Drosophila melanogaster GN=Aats-gln PE=1 SV=1	1.72218e+06	1.61638e+06	829997	973036	1.8852e+06	2.22983e+06	1.39888e+06	1.39656e+06	1.88211e+06	1.78278e+06	1.33995e+06	1.05655e+06	1.36293e+06	1.28234e+06	441862	613790	1.42911e+06	1.59952e+06	699215	1.35176e+06	1.81779e+06	1.32828e+06	1.09432e+06	616282	1.90494e+06	1.53449e+06	1.0734e+06	910249	1.56404e+06	1.38589e+06	1.10947e+06	876532	1.40765e+06	1.10054e+06	1.16414e+06	635750	1.46037e+06	1.45668e+06	655862
tr|Q9VQL1|Q9VQL1_DROME	Q9VQL1	CG17259	Q9VQL1	FBgn0031497	9	8	466.43	18	0.00020927	CG17259, isoform A OS=Drosophila melanogaster GN=CG17259 PE=2 SV=1	589499	382434	173595	164801	494096	323092	276277	92395.7	660196	399755	173170	133977	1.05251e+06	1.03297e+06	222874	205000	457053	526565	183461	375218	562582	460556	381355	143103	970978	824528	187576	198238	531822	438770	473061	199091	416399	424870	257023	135928	1.01498e+06	537617	357445
tr|A1Z713|A1Z713_DROME	A1Z713	Vps13	A1Z713	FBgn0033194	10	10	465.66	4	0.510959	Vacuolar protein sorting 13 OS=Drosophila melanogaster GN=Vps13 PE=4 SV=2	623171	477508	338026	179249	509121	527981	419402	107054	637359	516173	551716	199864	870795	862140	423364	109998	469646	657972	293858	453763	729748	380190	499532	204893	786034	681255	283790	93310.5	343025	605488	350254	337368	493439	569081	553173	185782	572119	663080	354734
tr|Q8IQG9|Q8IQG9_DROME	Q8IQG9	Adk1	Q8IQG9	FBgn0022709	8	8	465.32	40	0.344312	Adenylate kinase-1, isoform B OS=Drosophila melanogaster GN=Adk1 PE=2 SV=1	1.33077e+06	671062	717591	437035	977562	890851	847961	310533	1.24627e+06	1.0363e+06	706330	527834	437750	762282	249897	677099	1.01478e+06	983462	811496	499622	930256	1.26144e+06	910521	597757	602857	648921	454513	382147	827299	520609	463650	385579	889026	847227	618088	649099	477537	464807	466805
tr|Q0KIA8|Q0KIA8_DROME	Q0KIA8	CRAT	Q0KIA8	FBgn0037440	9	9	464.54	19	0.642704	CG1041, isoform B OS=Drosophila melanogaster GN=CRAT PE=3 SV=1	1.25709e+06	856502	472543	554837	1.0207e+06	843195	972944	1.20168e+06	1.57071e+06	1.33055e+06	897365	422330	1.11644e+06	1.10762e+06	610536	519437	1.32341e+06	1.09117e+06	562050	1.06989e+06	1.0888e+06	1.06844e+06	870606	415442	1.2069e+06	1.15596e+06	412934	505549	1.24626e+06	986478	961961	699979	1.33109e+06	1.06548e+06	778398	375473	1.02477e+06	1.0179e+06	462888
sp|Q8T8R1|Y3800_DROME	Q8T8R1	CG3800	Q8T8R1	FBgn0034802	7	7	463.57	42	6.66696e-06	CCHC-type zinc finger protein CG3800 OS=Drosophila melanogaster GN=CG3800 PE=1 SV=1	883419	984611	542267	414430	663079	720451	600682	216292	826903	684674	437240	389273	1.34704e+06	1.18839e+06	838597	423782	778869	835961	660676	503980	793608	562045	525991	375430	1.17718e+06	780827	713963	341785	918198	773049	582441	510526	723999	868021	689687	415051	1.31887e+06	1.3234e+06	810007
tr|Q9VBU9|Q9VBU9_DROME	Q9VBU9	RpS27	Q9VBU9	FBgn0039300	8	5	460.43	45	0.461383	40S ribosomal protein S27 OS=Drosophila melanogaster GN=RpS27 PE=1 SV=1	542456	543860	280519	241729	363368	419279	388803	199268	506346	433780	359103	165831	688522	622464	315232	111736	418964	370963	287826	342641	566075	326546	376108	164538	622398	561735	269587	77898.5	520755	393949	360827	403308	469565	378198	449381	191336	601056	704122	294342
tr|Q961R8|Q961R8_DROME	Q961R8	Aats-gly	Q961R8	FBgn0027088	9	8	459.32	17	7.39409e-14	GH09263p OS=Drosophila melanogaster GN=Aats-gly PE=2 SV=1	230192	175712	109583	81387.5	119550	101396	98926.6	59848.5	177427	104158	58575.2	63626.8	264005	249017	125741	137451	187598	191010	95819.5	133696	156836	148400	95700.2	65346.4	216135	209585	88397.7	84331.5	164298	146762	115333	97166.6	151837	138179	114619	65954.4	245731	303059	125297
tr|Q9VXU9|Q9VXU9_DROME	Q9VXU9	CG15641	Q9VXU9	FBgn0030643	8	8	457.8	47	1.0704e-07	CG15641-PA OS=Drosophila melanogaster GN=CG15641 PE=4 SV=1	2.52945e+06	2.34173e+06	1.3757e+06	996683	3.22061e+06	4.87647e+06	2.9089e+06	1.31802e+06	6.27523e+06	5.30483e+06	3.57977e+06	1.5189e+06	1.23443e+06	1.11215e+06	700126	280023	2.86576e+06	2.53269e+06	1.50233e+06	1.73701e+06	3.92495e+06	3.80618e+06	2.17118e+06	1.37915e+06	2.62489e+06	2.16211e+06	1.39454e+06	388815	2.25676e+06	2.84046e+06	1.56306e+06	1.69222e+06	2.15621e+06	2.95383e+06	2.24111e+06	1.02921e+06	1.09721e+06	1.48667e+06	644309
sp|P25843|PROF_DROME	P25843	chic	P25843	FBgn0000308	7	7	456.94	60	2.67801e-06	Profilin OS=Drosophila melanogaster GN=chic PE=1 SV=1	2.78073e+06	1.68382e+06	888943	828525	2.45189e+06	1.66914e+06	1.5117e+06	378592	3.43745e+06	2.11533e+06	1.42638e+06	734561	2.68753e+06	2.62402e+06	1.43085e+06	1.48173e+06	2.50482e+06	2.29902e+06	1.13219e+06	1.36311e+06	3.10896e+06	2.47135e+06	2.09272e+06	1.01015e+06	2.60983e+06	2.78444e+06	1.04784e+06	1.00606e+06	2.54545e+06	2.73468e+06	1.9549e+06	1.13637e+06	3.01503e+06	2.87957e+06	1.90029e+06	1.2713e+06	2.51744e+06	1.72198e+06	1.41649e+06
tr|Q9VVH5|Q9VVH5_DROME	Q9VVH5	UQCR-Q	Q9VVH5	FBgn0036728	9	8	456.5	70	0.14567	AT13736p OS=Drosophila melanogaster GN=UQCR-Q PE=2 SV=1	312912	215860	176002	202190	299774	169322	239665	149538	213360	185592	269249	105988	278160	360604	145909	153801	294036	157632	220666	256166	230672	259338	296369	128817	262257	322752	167159	139448	351248	308406	218584	225359	236402	160248	273593	177489	244851	296314	146144
tr|Q9VRQ9|Q9VRQ9_DROME	Q9VRQ9	QC	Q9VRQ9	FBgn0052412	8	5	452.81	30	7.67938e-07	GH11174p OS=Drosophila melanogaster GN=QC PE=1 SV=2	184397	133418	59706.6	148064	231118	234156	155159	65372.1	842802	694840	308429	148553	153124	126239	76448	56805.9	230938	205265	88697.6	124409	598021	226931	233260	126599	183394	94473.4	55242.6	60491.9	184798	289152	94733.4	133682	409671	345031	264237	193448	113780	121745	63303.6
tr|Q86PF4|Q86PF4_DROME	Q86PF4	CG10126-RB	Q86PF4	FBgn0038088	10	9	451.28	53	1.03624e-05	CG10126, isoform B OS=Drosophila melanogaster GN=CG10126-RB PE=2 SV=2	1.05058e+06	1.087e+06	533440	388921	1.23221e+06	1.39098e+06	1.0218e+06	360265	2.37898e+06	1.60337e+06	1.23579e+06	665695	1.48136e+06	1.4915e+06	654455	546234	1.35111e+06	1.39678e+06	722914	875830	1.91656e+06	1.45001e+06	1.57197e+06	588147	1.24906e+06	1.3022e+06	953441	537686	1.50172e+06	2.00652e+06	1.20264e+06	847483	1.65938e+06	1.99158e+06	1.55216e+06	561942	1.42217e+06	1.32659e+06	744869
sp|O18373|SPS1_DROME	O18373	SelD	O18373	FBgn0261270	8	8	447.91	21	0.226459	Selenide, water dikinase OS=Drosophila melanogaster GN=SelD PE=1 SV=1	421957	401942	196590	136183	506055	367806	361631	92066.7	474131	424018	283646	221668	549567	314995	226137	103607	408320	624510	207835	246250	512146	486467	402316	187329	506028	445265	162616	96842	402415	471791	369795	224440	492785	530182	332257	165602	332079	439960	197416
tr|Q9VRD4|Q9VRD4_DROME	Q9VRD4	CG1532	Q9VRD4	FBgn0031143	8	8	446.91	33	1.93096e-07	CG1532, isoform B OS=Drosophila melanogaster GN=CG1532 PE=4 SV=1	640844	382995	277639	288255	260987	353650	286348	241709	288616	244216	184113	179053	608104	631774	431444	549794	512631	372504	345648	532136	345523	342847	179640	182620	675366	622557	418935	385391	449327	362285	422078	622940	517421	452625	457898	236893	571243	799236	419549
tr|Q9VUZ0|Q9VUZ0_DROME;tr|A8JQT5|A8JQT5_DROME	Q9VUZ0	SsRbeta	Q9VUZ0	FBgn0011016	5	5	444.3	32	2.36928e-07	Translocon-associated protein subunit beta OS=Drosophila melanogaster GN=SsRbeta PE=2 SV=2	5.68218e+06	6.11998e+06	2.76518e+06	2.09169e+06	3.85007e+06	3.49475e+06	3.94534e+06	1.36316e+06	4.34323e+06	4.64012e+06	2.29674e+06	1.04885e+06	9.036e+06	7.13252e+06	3.65197e+06	2.57041e+06	4.39361e+06	4.75797e+06	1.96703e+06	3.7065e+06	5.07832e+06	3.09029e+06	2.86785e+06	1.16684e+06	8.78058e+06	6.10537e+06	2.55436e+06	2.73223e+06	6.02081e+06	5.09709e+06	3.82622e+06	4.62077e+06	5.95628e+06	4.55422e+06	3.78165e+06	2.11047e+06	8.08204e+06	7.73075e+06	2.59162e+06
sp|Q9VYY3|UBA5_DROME	Q9VYY3	CG1749	Q9VYY3	FBgn0030305	7	7	443.44	25	9.16692e-06	Ubiquitin-like modifier-activating enzyme 5 OS=Drosophila melanogaster GN=CG1749 PE=2 SV=1	2.88481e+06	2.40944e+06	934907	671019	1.86538e+06	1.90521e+06	1.82533e+06	389071	1.94813e+06	1.94534e+06	1.76948e+06	546668	2.91877e+06	2.61613e+06	1.32914e+06	942049	2.493e+06	2.23814e+06	999711	1.21781e+06	2.22633e+06	2.01059e+06	1.51157e+06	585718	2.94835e+06	2.68588e+06	1.06447e+06	912677	2.61607e+06	2.37633e+06	1.61209e+06	1.09282e+06	2.73955e+06	2.51187e+06	2.07326e+06	611455	3.24083e+06	3.13928e+06	1.35622e+06
tr|B7YZR9|B7YZR9_DROME	B7YZR9	Updo	B7YZR9	FBgn0033428	6	6	442.66	22	0.00241585	Uroporphyrinogen decarboxylase OS=Drosophila melanogaster GN=Updo PE=3 SV=1	1.6731e+06	1.13279e+06	488111	379069	1.54505e+06	842361	905754	139862	1.38961e+06	1.11848e+06	528197	315490	2.17914e+06	2.01158e+06	663159	512482	1.10213e+06	1.61217e+06	410221	584922	1.13826e+06	1.218e+06	906345	349213	1.8947e+06	2.0647e+06	456518	537695	1.77631e+06	4.1036e+07	1.21597e+06	492534	1.32179e+06	1.53622e+06	2.43489e+06	807720	2.08956e+06	1.24005e+06	837641
sp|Q9V5C6|PSA3_DROME	Q9V5C6	Prosalpha7	Q9V5C6	FBgn0023175	8	8	441.98	32	3.2002e-09	Proteasome subunit alpha type-3 OS=Drosophila melanogaster GN=Prosalpha7 PE=1 SV=1	122919	73402.8	61811.1	75038.5	73576.1	42289.7	40690.6	47796.6	63487.3	40083.9	28083	28436.5	213061	255442	72496.2	105454	72092	73721	47723.8	143947	88053.3	34811.6	64293	45514.3	190977	145480	67509.6	58986.6	101261	111202	88243.6	94358.7	117919	78492.3	76415.8	85582.5	183898	114339	109139
tr|Q9Y0Y5|Q9Y0Y5_DROME	Q9Y0Y5	epsilonCOP	Q9Y0Y5	FBgn0027496	7	7	441.39	23	1.3464e-05	BcDNA.LD29885 OS=Drosophila melanogaster GN=epsilonCOP PE=2 SV=1	921309	708790	337047	324824	531586	549093	460235	178383	830373	765523	345360	200498	1.43665e+06	1.51746e+06	421754	288824	860348	907567	293698	420908	859188	506148	456785	212926	1.31444e+06	1.04094e+06	383622	243924	1.0618e+06	753565	622564	427467	932189	994103	635300	210341	1.30362e+06	1.06355e+06	573954
tr|Q7K088|Q7K088_DROME	Q7K088	Obp56e	Q7K088	FBgn0034471	11	10	441.39	41	5.16522e-05	Odorant-binding protein 56e OS=Drosophila melanogaster GN=Obp56e PE=2 SV=1	743382	593198	709212	733980	847530	1.40282e+06	836808	944912	1.56663e+06	850099	1.34293e+06	686904	333572	414032	253691	11298	712630	695924	522575	1.19634e+06	1.18341e+06	578383	665681	611816	467417	489361	395254	14528	253006	258100	208227	363727	202345	191173	274191	285533	187587	246559	115285
sp|P13469|MODU_DROME	P13469	mod	P13469	FBgn0002780	8	7	440.88	19	8.05441e-10	DNA-binding protein modulo OS=Drosophila melanogaster GN=mod PE=1 SV=2	2.81762e+07	2.80803e+07	1.48458e+07	3.0164e+07	6.5438e+07	5.05249e+07	7.1723e+07	3.80657e+07	9.15491e+07	4.61596e+07	9.53659e+07	2.9047e+07	1.22392e+07	1.17808e+07	9.80684e+06	1.1905e+07	4.35516e+07	3.34064e+07	2.05066e+07	5.79209e+07	5.30646e+07	3.32278e+07	6.82139e+07	3.51236e+07	2.83821e+07	2.15341e+07	1.67275e+07	1.41127e+07	2.45671e+07	3.08489e+07	2.30277e+07	3.69207e+07	1.89001e+07	1.8782e+07	2.72774e+07	1.61943e+07	1.60136e+07	1.2817e+07	7.14809e+06
tr|Q9W1G7|Q9W1G7_DROME	Q9W1G7	Nap1	Q9W1G7	FBgn0015268	8	8	440.85	27	0.0308953	LD21576p OS=Drosophila melanogaster GN=Nap1 PE=2 SV=1	581899	486288	178990	121964	366734	883639	387427	101358	439352	318128	521992	160264	300054	462608	164764	271297	1.27292e+06	531897	480244	340666	427309	680990	613518	199967	238434	248394	218217	153614	411185	323695	263345	248934	458412	432322	467881	164859	187575	435223	170620
tr|O18335|O18335_DROME	O18335	Rab11	O18335	FBgn0015790	9	9	440.48	37	0.136582	Drab11 OS=Drosophila melanogaster GN=Rab11 PE=2 SV=1	499317	328006	198153	313438	684492	422444	434241	978583	597998	483457	301786	223029	611042	610918	195958	227930	699275	587328	280973	602780	564269	462545	505058	248403	626088	560382	254722	185250	562370	537320	385852	490022	466306	529983	470054	280005	573345	452583	248355
tr|M9PBL6|M9PBL6_DROME	M9PBL6	kst	M9PBL6	FBgn0004167	12	8	440.02	3	0.43912	Karst, isoform G OS=Drosophila melanogaster GN=kst PE=4 SV=1	490150	429235	166329	187181	377730	347604	669096	177616	574459	855257	778150	122086	352982	211835	147791	126138	647624	291430	147967	263488	394843	434937	258820	174965	414025	378156	137498	205153	366398	318654	217276	262963	295981	377232	294231	107264	393845	336655	168771
tr|Q9V434|Q9V434_DROME	Q9V434	Aats-asn	Q9V434	FBgn0086443	9	8	437.01	20	0.00135198	Asparaginyl-tRNA synthetase, isoform A OS=Drosophila melanogaster GN=Aats-asn PE=2 SV=1	825966	418833	200789	127633	695911	265615	301032	62586.5	573794	253663	186075	163294	1.41585e+06	1.18259e+06	282195	190965	620803	813952	160789	175423	425886	796332	527470	107775	1.1056e+06	1.23736e+06	217751	268436	932307	852788	742220	171320	523609	790856	309763	108141	1.49135e+06	736195	545404
sp|Q9VQG4|COLT_DROME	Q9VQG4	colt	Q9VQG4	FBgn0019830	10	9	436.8	34	0.629848	Congested-like trachea protein OS=Drosophila melanogaster GN=colt PE=2 SV=1	1.12616e+06	803984	547280	301300	996517	1.03971e+06	925221	350578	1.33556e+06	957955	797452	505324	1.01752e+06	946063	526751	468873	1.05021e+06	906779	555743	595469	1.16763e+06	992977	868150	363696	1.03028e+06	872724	491621	350139	1.03985e+06	824141	645443	523998	977254	941993	900019	325506	869905	753128	578187
tr|Q9VXF8|Q9VXF8_DROME	Q9VXF8	Rbp2	Q9VXF8	FBgn0262734	9	9	436.41	36	0.175018	RNA-binding protein 2, isoform A OS=Drosophila melanogaster GN=Rbp2 PE=4 SV=1	159626	191160	180588	165233	130925	196658	129773	222983	194357	130035	105025	78508.6	219943	223696	204608	123330	180475	180655	200298	200207	169296	126933	126988	124156	210341	154329	194415	107692	172638	150455	111936	204379	165163	163888	179200	191381	218536	271380	166671
tr|Q9Y166|Q9Y166_DROME	Q9Y166	Dic1	Q9Y166	FBgn0027610	7	7	436.32	27	4.62179e-07	BcDNA.GH02431 OS=Drosophila melanogaster GN=Dic1 PE=2 SV=1	927352	684735	386891	298458	696698	835792	675401	207000	1.05269e+06	869376	552841	226642	1.10507e+06	1.03892e+06	480664	506797	870941	917936	495325	765028	1.00812e+06	708711	603534	294110	1.00183e+06	762894	370261	291091	947080	639300	650241	694689	797563	701593	725905	288537	822348	831539	434933
tr|Q9W2S8|Q9W2S8_DROME	Q9W2S8	CG9806	Q9W2S8	FBgn0030222	6	5	435.54	10	7.97735e-07	CG9806-PA OS=Drosophila melanogaster GN=CG9806 PE=4 SV=1	492384	486807	165577	101059	741711	1.07483e+06	801621	139370	1.70965e+06	1.79492e+06	1.20993e+06	126347	181554	144309	76362	65866.1	829848	659164	213880	367999	1.30676e+06	675678	468567	172705	497170	154871	105624	118513	566266	333000	193445	340289	518901	335251	304530	112440	152506	158049	55216.9
tr|Q9W3L4|Q9W3L4_DROME	Q9W3L4	CG2233	Q9W3L4	FBgn0029990	7	5	435.1	24	0.000173808	CG2233 OS=Drosophila melanogaster GN=CG2233 PE=2 SV=1	465692	283047	253438	517681	927972	581746	998156	1.40329e+06	1.51762e+06	1.06214e+06	1.28677e+06	405267	236387	279836	296270	394678	920126	1.01401e+06	522486	1.33717e+06	675357	1.76279e+06	918246	675527	211324	252890	360110	99491.4	432035	683068	607792	2.76029e+06	1.77618e+06	1.05494e+06	854610	801739	130194	212756	176287
sp|Q9VMA2|GALT_DROME	Q9VMA2	Galt	Q9VMA2	FBgn0263200	8	8	433.61	21	0.845377	Probable galactose-1-phosphate uridylyltransferase OS=Drosophila melanogaster GN=Galt PE=1 SV=2	668672	416178	175807	61168.2	549529	360115	500672	29860.3	574512	699600	386745	68804.6	392317	329775	305086	222354	543887	420607	160971	89423	573298	547537	243318	115689	284241	473722	131642	66954.7	443824	181721	211723	140338	339204	269350	170428	68511.2	306568	322799	189680
sp|P37276|DYHC_DROME	P37276	Dhc64C	P37276	FBgn0261797	9	8	432.71	3	0.010084	Dynein heavy chain, cytoplasmic OS=Drosophila melanogaster GN=Dhc64C PE=2 SV=2	205700	224697	106146	103543	217051	148778	158632	176984	308201	250099	169458	107565	265391	266094	117579	168108	188283	345063	75439.1	123657	201936	241687	161629	96945.8	290983	267698	128612	108760	213303	247657	202977	123376	266437	326028	174351	78197.2	303630	294364	171571
sp|Q9W2M2-3|TREA_DROME	Q9W2M2	Treh	Q9W2M2-3	FBgn0003748	8	8	429	17	0.000771305	Isoform B of Trehalase OS=Drosophila melanogaster GN=Treh	1.02597e+06	918698	499117	263303	1.25822e+06	1.23448e+06	1.16977e+06	325660	2.02434e+06	1.68899e+06	1.08781e+06	454497	848073	811404	281109	409159	1.08101e+06	1.06688e+06	594477	637915	1.31631e+06	1.15434e+06	1.00137e+06	546007	1.32266e+06	917000	385229	442500	1.01854e+06	1.02929e+06	664467	651838	805748	1.00481e+06	841559	255715	745130	686226	258544
sp|Q9V7Y2|SGPL_DROME	Q9V7Y2	Sply	Q9V7Y2	FBgn0010591	11	10	427.71	24	0.29794	Sphingosine-1-phosphate lyase OS=Drosophila melanogaster GN=Sply PE=2 SV=1	1.29563e+06	749194	453964	308893	2.37373e+06	772140	1.60305e+06	256262	2.1448e+06	910547	1.34385e+06	556807	1.0538e+06	948742	31670	112091	1.37376e+06	1.90116e+06	461410	258069	1.04658e+06	3.05495e+06	3.48518e+06	159073	872627	1.13665e+06	50569.8	159389	1.31583e+06	1.25562e+06	1.25241e+06	35256.7	1.33902e+06	1.35904e+06	600379	148556	730240	364873	45584.8
tr|Q9V4E0|Q9V4E0_DROME	Q9V4E0	ND-49	Q9V4E0	FBgn0039909	8	6	426.19	27	0.00067369	CG1970, isoform B OS=Drosophila melanogaster GN=ND-49 PE=2 SV=2	1.85708e+06	1.27961e+06	780726	576979	1.25578e+06	1.09152e+06	1.12608e+06	348764	899221	612861	767177	558578	1.56988e+06	1.66836e+06	590162	788637	1.6196e+06	1.44429e+06	860352	655512	822045	1.50488e+06	1.05147e+06	571509	1.35489e+06	1.31735e+06	846956	615602	1.44622e+06	1.18787e+06	1.00558e+06	460393	1.29431e+06	1.15721e+06	737405	674277	1.64833e+06	1.13679e+06	1.04943e+06
tr|M9PD08|M9PD08_DROME	M9PD08	Elf	M9PD08	FBgn0020443	9	8	426.16	16	0.455391	Ef1alpha-like factor, isoform C OS=Drosophila melanogaster GN=Elf PE=4 SV=1	3.63168e+06	2.73567e+06	1.58714e+06	468639	2.89021e+06	2.65024e+06	2.45222e+06	658637	4.07967e+06	4.18558e+06	1.78052e+06	825022	4.02813e+06	3.06127e+06	1.50512e+06	1.1181e+06	3.66088e+06	4.53322e+06	1.30185e+06	1.22713e+06	3.26373e+06	3.22278e+06	2.22148e+06	1.02097e+06	4.3813e+06	3.61028e+06	1.1597e+06	1.11511e+06	3.60231e+06	3.22222e+06	2.1332e+06	1.09973e+06	3.16836e+06	2.77359e+06	2.09947e+06	1.04406e+06	3.9399e+06	3.15293e+06	1.50485e+06
sp|Q9V597|RL31_DROME	Q9V597	RpL31	Q9V597	FBgn0285949	12	12	425.86	37	0.000354363	60S ribosomal protein L31 OS=Drosophila melanogaster GN=RpL31 PE=1 SV=1	473978	350248	406796	225425	419427	376144	331086	86588.7	707397	371366	227150	304367	816130	689711	517459	273885	409379	525314	382730	195772	427769	525531	400387	289869	808393	751989	398060	328300	519832	450143	420813	177807	531981	490923	369556	236058	822472	505787	706588
sp|Q9W1V3|FBRL_DROME	Q9W1V3	Fib	Q9W1V3	FBgn0003062	8	7	425.79	23	0.000181326	rRNA 2'-O-methyltransferase fibrillarin OS=Drosophila melanogaster GN=Fib PE=2 SV=1	1.18848e+06	689312	411504	328691	1.31141e+06	1.27584e+06	1.19579e+06	392992	2.07009e+06	1.73301e+06	1.00895e+06	1.08338e+06	1.16524e+06	863138	531847	565499	1.37558e+06	1.51106e+06	652776	634395	1.84151e+06	1.76299e+06	1.46496e+06	485546	873265	851118	341453	326618	1.16806e+06	801397	814531	268443	1.08477e+06	1.08795e+06	925147	365806	953852	784940	565266
tr|Q9VKM3|Q9VKM3_DROME	Q9VKM3	ATPsynG	Q9VKM3	FBgn0010612	7	6	424.61	39	0.000376876	CG6105-PA OS=Drosophila melanogaster GN=ATPsynG PE=2 SV=1	921622	771674	368939	427195	653276	829479	595017	273386	1.00412e+06	824408	581695	179228	1.07295e+06	1.49367e+06	443114	464157	759906	799042	394564	813708	1.11922e+06	516153	602090	286402	1.27817e+06	1.18735e+06	364413	332780	774070	753375	498533	779370	741159	687393	587297	392438	800114	1.02827e+06	423340
sp|P41073|PEP_DROME	P41073	Pep	P41073	FBgn0004401	8	7	423.71	15	0.000290317	Zinc finger protein on ecdysone puffs OS=Drosophila melanogaster GN=Pep PE=1 SV=1	1.3984e+06	1.11596e+06	695633	493432	871301	983443	969106	298845	808699	837061	844303	540218	1.26028e+06	1.35906e+06	371459	738810	1.14595e+06	1.02241e+06	682371	592923	914146	764119	890608	408441	1.34363e+06	1.07772e+06	760396	482729	1.02397e+06	915892	622537	596035	1.14424e+06	1.00844e+06	930304	589337	1.19566e+06	1.16911e+06	790473
tr|Q8MVX6|Q8MVX6_DROME	Q8MVX6	Obp22a	Q8MVX6	FBgn0043539	11	11	423.01	27	9.92826e-08	CG31941-PB, isoform B OS=Drosophila melanogaster GN=Obp22a PE=2 SV=1	2.26076e+06	1.97309e+06	1.02e+06	741885	5.45047e+06	5.74879e+06	4.60694e+06	900138	1.12143e+07	6.81481e+06	6.75178e+06	3.04659e+06	1.78498e+06	1.37156e+06	482626	115694	4.30552e+06	3.48492e+06	1.2534e+06	2.90671e+06	6.9195e+06	5.18504e+06	5.53441e+06	1.39137e+06	2.70025e+06	1.98256e+06	725700	126920	2.69628e+06	2.39769e+06	1.99478e+06	1.40835e+06	2.16224e+06	2.33505e+06	2.21759e+06	703281	995152	747922	406615
tr|E1JHT6|E1JHT6_DROME	E1JHT6	Rtnl1	E1JHT6	FBgn0053113	8	8	420.81	14	0.699495	Reticulon-like protein OS=Drosophila melanogaster GN=Rtnl1 PE=4 SV=1	124698	127346	79159.5	231495	95923.1	76728.7	134152	249873	106775	114498	155769	100544	92862.1	185857	65678.5	97688.5	135404	105648	88638	416078	233356	105173	164326	188258	138943	125929	57369.3	115059	107409	126136	87772.1	403855	120279	177880	278062	325197	102804	121809	114048
tr|M9PF91|M9PF91_DROME	M9PF91	Sod	M9PF91	FBgn0003462	5	5	420.51	31	0.00130201	Superoxide dismutase [Cu-Zn] OS=Drosophila melanogaster GN=Sod PE=3 SV=1	1.31239e+06	820455	351128	475645	1.22543e+06	963451	893728	490235	1.50222e+06	1.02678e+06	653510	428383	1.08227e+06	1.30127e+06	545674	885254	1.0456e+06	1.16544e+06	430619	1.1474e+06	1.76327e+06	829114	857056	478447	1.10373e+06	1.10975e+06	398609	439476	1.03602e+06	959623	921279	938227	1.1425e+06	999431	718633	676478	1.07924e+06	1.02723e+06	553094
tr|Q0E8H8|Q0E8H8_DROME	Q0E8H8	BG642312	Q0E8H8	FBgn0047334	8	6	419.97	38	2.73868e-06	BG642312, isoform A OS=Drosophila melanogaster GN=BG642312 PE=2 SV=1	1.37799e+06	1.84659e+06	1.79525e+06	975876	2.96644e+06	2.82363e+06	1.91664e+06	1.21766e+06	4.88296e+06	3.46407e+06	1.61444e+06	848696	1.6431e+06	1.1088e+06	632737	624106	2.54915e+06	1.27024e+06	1.27721e+06	1.29647e+06	2.9524e+06	3.02651e+06	1.25968e+06	896710	1.58751e+06	1.52005e+06	1.1976e+06	1.22632e+06	2.47223e+06	1.33442e+06	1.23285e+06	1.04932e+06	1.16341e+06	1.07738e+06	853048	504205	882539	1.07898e+06	616335
sp|Q27268|DX39B_DROME	Q27268	Hel25E	Q27268	FBgn0014189	8	8	419.48	22	0.899491	ATP-dependent RNA helicase WM6 OS=Drosophila melanogaster GN=Hel25E PE=1 SV=1	2.31274e+06	1.77922e+06	481713	338438	2.06823e+06	1.30703e+06	1.19489e+06	269207	4.10133e+06	2.45532e+06	1.29664e+06	371795	2.87795e+06	1.93064e+06	709218	477927	2.10846e+06	1.74177e+06	567225	839752	2.54167e+06	2.21093e+06	1.45107e+06	378676	2.48474e+06	2.14871e+06	599610	412706	2.41951e+06	1.93227e+06	1.29421e+06	894582	2.13762e+06	2.16745e+06	1.14726e+06	400581	2.20841e+06	1.90328e+06	641812
tr|Q9VBT7|Q9VBT7_DROME	Q9VBT7	CG10513	Q9VBT7	FBgn0039311	8	8	415.63	21	0.0128099	CG10513 OS=Drosophila melanogaster GN=CG10513 PE=2 SV=2	2.08546e+06	1.24416e+06	329716	232883	845452	686133	448664	354829	1.05466e+06	1.09277e+06	429043	99483.8	2.18757e+06	1.35072e+06	846082	650037	1.1031e+06	865828	274300	355951	1.12476e+06	784025	334190	135623	1.20954e+06	1.5048e+06	309864	188819	1.16844e+06	591766	441335	510635	1.05383e+06	771827	474702	248245	1.67069e+06	1.51954e+06	471807
tr|Q9VA83|Q9VA83_DROME	Q9VA83	Fer2LCH	Q9VA83	FBgn0015221	8	7	415.19	44	0.144903	Ferritin OS=Drosophila melanogaster GN=Fer2LCH PE=2 SV=1	372969	236149	189401	166988	529915	286213	409093	109363	571269	260562	216555	157802	382980	576916	194268	163314	332664	448534	155297	303841	270395	337152	286515	155232	402448	598736	132248	112384	299742	517538	327811	206626	363197	421273	238482	226258	360339	198319	258499
tr|Q7K1M4|Q7K1M4_DROME	Q7K1M4	CG1902	Q7K1M4	FBgn0033434	9	9	414.36	28	1.92697e-05	CG1902, isoform A OS=Drosophila melanogaster GN=CG1902 PE=2 SV=1	1.49994e+06	1.40253e+06	674473	638748	1.42561e+06	1.15699e+06	980344	432207	1.72772e+06	1.229e+06	785869	374874	1.84253e+06	1.88771e+06	785388	707233	1.37496e+06	1.22768e+06	646217	907132	1.60104e+06	1.20124e+06	963835	452664	1.8505e+06	1.47915e+06	696942	653085	1.65074e+06	1.90633e+06	1.0127e+06	837893	1.39471e+06	1.4261e+06	998392	543702	1.67652e+06	1.46954e+06	783238
tr|Q9VB69|Q9VB69_DROME	Q9VB69	Men-b	Q9VB69	FBgn0029155	7	6	412.53	14	0.0444353	Malic enzyme OS=Drosophila melanogaster GN=Men-b PE=2 SV=1	914776	635722	341505	210610	669693	613282	577356	99210.2	837058	842333	390364	260018	743425	787114	339224	295690	585305	726775	327251	305610	680526	842715	359598	297671	732566	1.0596e+06	163400	253277	496634	456564	378155	218754	489800	650637	286588	175829	794133	808360	481053
sp|Q95029|CATL_DROME	Q95029	Cp1	Q95029	FBgn0013770	8	7	411.99	27	0.748544	Cathepsin L OS=Drosophila melanogaster GN=Cp1 PE=2 SV=2	1.45272e+06	1.195e+06	697989	479866	990965	1.39532e+06	1.22964e+06	412948	2.48734e+06	2.17883e+06	1.26531e+06	414439	1.10155e+06	1.38981e+06	674300	203372	1.41996e+06	1.15606e+06	625425	1.03069e+06	1.70315e+06	1.105e+06	889186	465921	1.82285e+06	1.22894e+06	820395	151833	1.57879e+06	1.3246e+06	877229	933476	1.65677e+06	1.51071e+06	1.35378e+06	445879	1.08678e+06	1.56082e+06	566375
tr|Q3HKQ0|Q3HKQ0_DROME	Q3HKQ0	BG642163	Q3HKQ0	FBgn0083938	7	7	410.36	12	0.0781224	BG642163, isoform A OS=Drosophila melanogaster GN=BG642163 PE=2 SV=1	818390	538278	892606	1.91183e+06	1.94211e+06	1.34011e+06	1.19373e+06	1.94936e+06	3.47014e+06	1.31852e+06	1.60112e+06	2.1951e+06	923664	1.07968e+06	421446	460290	1.10698e+06	1.24199e+06	985961	2.8269e+06	2.42524e+06	1.11077e+06	2.13547e+06	1.90929e+06	1.0498e+06	1.04427e+06	685462	547805	837225	1.01486e+06	1.01948e+06	2.19422e+06	753711	730363	1.07116e+06	1.92241e+06	531435	379521	393090
tr|Q9VY78|Q9VY78_DROME	Q9VY78	Clic	Q9VY78	FBgn0030529	6	6	406.95	18	0.0855214	CG10997-PA OS=Drosophila melanogaster GN=Clic PE=1 SV=1	1.02384e+06	720990	297220	155259	701002	604506	573967	92142.7	768215	893388	579989	185784	1.01205e+06	883005	507440	129010	986326	847963	405662	316523	793311	912034	562600	246864	902360	855091	408401	118339	1.10774e+06	1.13814e+06	663225	318460	1.3636e+06	1.40198e+06	934132	159057	1.09885e+06	1.24608e+06	455461
tr|Q9W3N9|Q9W3N9_DROME	Q9W3N9	CG10932	Q9W3N9	FBgn0029969	7	6	406.93	22	0.018287	CG10932, isoform A OS=Drosophila melanogaster GN=CG10932 PE=2 SV=1	3.74259e+07	2.23534e+07	5.30921e+06	4.61041e+06	1.54409e+07	1.8321e+07	1.57516e+07	4.08382e+06	1.59349e+07	2.09598e+07	1.14445e+07	2.7021e+06	1.50587e+07	1.47427e+07	1.3435e+07	1.99214e+07	1.76846e+07	1.81914e+07	6.34026e+06	9.71237e+06	1.7269e+07	1.48648e+07	6.44339e+06	2.67699e+06	1.3485e+07	1.84575e+07	5.62285e+06	6.80488e+06	1.90438e+07	7.00522e+06	5.95541e+06	5.63725e+06	1.64399e+07	9.70654e+06	9.08841e+06	1.76197e+06	1.22739e+07	2.39078e+07	7.97864e+06
sp|Q9VH69|RS29_DROME	Q9VH69	RpS29	Q9VH69	FBgn0261599	9	9	406.6	70	0.942126	40S ribosomal protein S29 OS=Drosophila melanogaster GN=RpS29 PE=1 SV=1	2.61538e+06	2.03677e+06	861626	368664	1.98991e+06	1.89363e+06	1.37172e+06	235871	2.58425e+06	2.29613e+06	1.25546e+06	438067	3.62982e+06	2.59983e+06	1.07536e+06	470948	2.31002e+06	2.23096e+06	957469	605026	2.69658e+06	1.94829e+06	1.34009e+06	442809	2.96251e+06	2.47896e+06	821552	338181	2.85238e+06	2.19245e+06	1.48523e+06	679360	1.99353e+06	2.16377e+06	1.38154e+06	356770	2.90726e+06	2.54e+06	656445
sp|Q23978|MY31D_DROME	Q23978	Myo31DF	Q23978	FBgn0086347	8	8	405.47	9	0.000113229	Myosin-IA OS=Drosophila melanogaster GN=Myo31DF PE=2 SV=1	119916	111676	42093	15424.7	170340	233853	208822	39111.1	595600	554454	321056	31680.3	90996.7	51034.6	30953.8	16347.3	198639	142731	59700.4	94344.7	270534	157315	134408	30858.7	195677	66360.8	49042.3	19006.4	206305	336793	142305	260284	318054	368884	246107	61960	56073.3	66071.8	23489.2
tr|Q8INL3|Q8INL3_DROME	Q8INL3	CG31373	Q8INL3	FBgn0051373	8	7	405.02	49	0.000138214	CG31373 OS=Drosophila melanogaster GN=CG31373 PE=3 SV=1	800350	378819	240346	145263	493660	368730	311821	77777.7	607952	473393	242050	181894	624615	506769	361763	467084	527498	373159	243410	217976	447685	532002	278783	204432	472459	606338	248960	233696	484947	337730	329818	253648	503082	520268	299124	183752	443379	390180	400678
tr|Q8SX57|Q8SX57_DROME	Q8SX57	CG11005	Q8SX57	FBgn0051549	6	5	404.75	34	0.000114666	CG31549 OS=Drosophila melanogaster GN=CG11005 PE=2 SV=1	301810	153644	101801	105594	370161	163419	118065	123327	281416	125083	86276.1	203829	567129	527826	160890	139188	325180	353385	99405.2	297020	224637	368210	368516	109255	408745	438258	127255	157546	400043	485084	372850	169541	317487	385699	228413	103830	615039	247002	361127
tr|M9PIL3|M9PIL3_DROME	M9PIL3	ArfGAP3	M9PIL3	FBgn0037182	7	6	404.59	17	3.76125e-11	ADP-ribosylation factor GTPase activating protein 3, isoform G OS=Drosophila melanogaster GN=ArfGAP3 PE=4 SV=1	726712	815453	309601	203197	462446	504284	439561	147618	482719	404149	259871	125537	1.07447e+06	899253	435214	432241	751698	639980	327361	340982	555114	396368	295107	111759	1.03285e+06	741472	383203	289744	687557	754943	539496	318705	651070	663145	546729	163039	909461	929450	417997
sp|P40304|PSB1_DROME	P40304	Prosbeta6	P40304	FBgn0002284	8	8	403.9	43	5.90578e-08	Proteasome subunit beta type-1 OS=Drosophila melanogaster GN=Prosbeta6 PE=2 SV=2	1.02703e+06	794302	493246	216025	746378	563257	505420	126050	705400	800894	404856	211745	1.02076e+06	1.02275e+06	463527	601106	816378	651451	366451	350381	810203	753643	541510	197064	828141	838829	452648	348990	863770	584198	547497	334792	1.07933e+06	758547	677344	216546	973709	1.1264e+06	585238
sp|P52034-2|PFKA_DROME	P52034	Pfk	P52034-2	FBgn0003071	7	6	402.7	11	0.675655	Isoform A of ATP-dependent 6-phosphofructokinase OS=Drosophila melanogaster GN=Pfk	852220	462735	254913	212492	1.02392e+06	360121	424830	193106	979047	699975	235845	357057	757840	853383	255287	258733	546141	883816	166765	208405	447946	1.04705e+06	589833	239993	949327	1.14517e+06	258208	295153	979874	824428	788690	136550	684293	862944	400458	211484	825766	355981	512081
tr|Q9VGM2|Q9VGM2_DROME	Q9VGM2	fabp	Q9VGM2	FBgn0037913	8	7	402.15	53	0.204382	CG6783, isoform B OS=Drosophila melanogaster GN=fabp PE=2 SV=1	1.27153e+07	6.20424e+06	1.725e+06	1.14428e+06	7.62851e+06	3.63348e+06	3.33487e+06	558163	5.92128e+06	4.60267e+06	2.32229e+06	671719	8.30923e+06	6.32955e+06	3.63316e+06	2.94012e+06	5.98594e+06	6.62089e+06	1.44412e+06	1.50097e+06	5.42016e+06	5.55399e+06	2.43669e+06	784022	6.30965e+06	6.82789e+06	1.35823e+06	1.67609e+06	5.92143e+06	2.91926e+06	3.17442e+06	1.12139e+06	6.11283e+06	5.07097e+06	2.66787e+06	834463	7.70083e+06	6.40502e+06	2.87154e+06
tr|Q9W374|Q9W374_DROME	Q9W374	su(r)	Q9W374	FBgn0086450	8	8	401.2	10	0.563858	Dihydropyrimidine dehydrogenase OS=Drosophila melanogaster GN=su(r) PE=2 SV=2	328399	148053	67962.6	46874.8	507297	122346	116214	41294.9	434458	300590	85449	139342	351000	420580	132767	76588.1	238831	471524	77912.8	105123	215039	635090	369684	79156.8	209906	693326	64110.7	77518.9	441681	355586	349762	51824.9	239848	431037	120615	50855.9	363913	159077	171515
tr|Q9W0H6|Q9W0H6_DROME	Q9W0H6	CG9149	Q9W0H6	FBgn0035203	6	5	397.91	28	4.10412e-08	CG9149 OS=Drosophila melanogaster GN=CG9149 PE=3 SV=2	162082	227119	90416.4	107705	60226.2	114990	149349	103678	94571.3	65347.8	62619.5	44900.2	251241	238002	87891.6	90236.5	179088	138364	134808	301336	88137	107057	89152.3	115693	344303	182945	158146	131033	195917	173060	245326	169670	240201	198874	161057	67983.8	496058	501221	165588
tr|Q9VIN6|Q9VIN6_DROME	Q9VIN6	CG10651	Q9VIN6	FBgn0032853	7	7	397.84	23	0.00318401	CG10651, isoform A OS=Drosophila melanogaster GN=CG10651 PE=4 SV=2	239242	215081	153502	135869	907648	734875	760863	132868	1.85497e+06	1.27978e+06	743110	98115.1	432275	388797	74233.6	94279.9	642932	946195	223905	368632	984488	713894	608234	253963	425222	449162	113375	113294	621723	413072	253896	217977	469937	442518	246615	82064.2	287846	202424	37157.8
sp|P17210|KINH_DROME	P17210	Khc	P17210	FBgn0001308	8	6	396.89	11	1.05451e-07	Kinesin heavy chain OS=Drosophila melanogaster GN=Khc PE=1 SV=2	338927	274930	139209	152084	303198	245440	254285	174186	463074	366899	223751	100068	373561	387226	176019	200782	349641	346349	163344	310143	390451	280081	253429	140813	455742	392489	170991	163053	365825	361688	272922	189173	362761	413753	263337	182997	431288	377927	200140
tr|Q9VVL7|Q9VVL7_DROME	Q9VVL7	CG7430	Q9VVL7	FBgn0036762	7	7	395.51	14	0.293531	Dihydrolipoyl dehydrogenase OS=Drosophila melanogaster GN=CG7430 PE=2 SV=1	2.32096e+06	1.80453e+06	909093	1.2898e+06	2.30493e+06	1.68942e+06	1.905e+06	2.0692e+06	2.53606e+06	2.74927e+06	1.63422e+06	941104	2.86943e+06	2.64839e+06	1.05355e+06	1.01446e+06	3.04125e+06	2.46035e+06	862085	3.12343e+06	2.28933e+06	2.39193e+06	1.92159e+06	907268	3.0449e+06	2.67318e+06	738046	938087	2.80466e+06	2.44543e+06	2.09409e+06	2.63493e+06	2.36676e+06	2.6083e+06	1.50732e+06	916638	2.41389e+06	2.05062e+06	904971
tr|Q9I7R0|Q9I7R0_DROME	Q9I7R0	CG18815	Q9I7R0	FBgn0042138	7	5	394.88	23	0.000423954	CG18815, isoform A OS=Drosophila melanogaster GN=CG18815 PE=2 SV=1	2.53544e+06	1.59127e+06	610431	678117	1.57349e+06	1.15177e+06	1.28866e+06	406945	1.50333e+06	2.10356e+06	861270	469961	1.74369e+06	1.8661e+06	819408	1.03396e+06	1.33171e+06	1.89967e+06	607169	891936	1.68998e+06	1.7515e+06	1.2643e+06	559657	1.77821e+06	1.71891e+06	653673	561183	1.95605e+06	1.3061e+06	1.2434e+06	876651	1.76275e+06	1.73651e+06	1.15469e+06	437030	2.16375e+06	1.96611e+06	714062
tr|Q7KRU8|Q7KRU8_DROME	Q7KRU8	Fer1HCH	Q7KRU8	FBgn0015222	6	6	393.29	30	0.606537	Ferritin OS=Drosophila melanogaster GN=Fer1HCH PE=2 SV=1	1.42063e+06	459391	1.0127e+06	1.20393e+06	622539	1.0588e+06	2.10134e+06	623499	312584	168834	744233	564991	435486	707229	893271	1.07669e+06	1.40397e+06	667002	686133	1.03262e+06	212839	718114	371157	1.08002e+06	448260	661266	594502	719978	300112	423657	705576	727954	670875	598008	800535	1.10321e+06	500961	349327	716856
sp|Q24208|IF2G_DROME	Q24208	eIF-2gamma	Q24208	FBgn0263740	8	7	392.88	22	2.22729e-10	Eukaryotic translation initiation factor 2 subunit 3 OS=Drosophila melanogaster GN=eIF-2gamma PE=2 SV=1	638247	523117	266409	148040	372854	431777	344580	128180	441288	297867	194317	129956	806825	906089	400098	238932	593422	486405	263925	251526	493465	386884	330538	127198	786349	654559	325026	321228	682606	612650	423303	198739	662933	526900	450925	224770	882389	884488	481747
tr|Q8IN49|Q8IN49_DROME	Q8IN49	CG31195-RA	Q8IN49	FBgn0051195	9	9	392.71	12	2.91711e-12	CG31195 OS=Drosophila melanogaster GN=CG31195-RA PE=2 SV=2	259016	310240	116816	98943.1	478101	498649	393134	184893	1.16538e+06	957705	678923	201644	354891	335504	133474	84519.8	469005	550848	221827	356277	1.13842e+06	825237	742285	277363	290433	273922	87540.7	100278	477209	622711	303767	366258	888630	871138	522434	285695	300047	278382	125794
tr|Q9VMI3|Q9VMI3_DROME	Q9VMI3	ND-51	Q9VMI3	FBgn0031771	9	8	390.86	25	0.00725686	CG9140, isoform B OS=Drosophila melanogaster GN=ND-51 PE=2 SV=1	578693	452304	268088	223614	269615	522875	352125	147720	584184	502554	284858	102446	737227	814654	263047	154967	413076	593310	235796	410824	710430	379783	259070	119461	707052	648995	229729	95403	448735	571406	301031	396081	363702	433528	361013	156749	691338	866147	259885
sp|Q9VMU4|RL37A_DROME	Q9VMU4	RpL37A	Q9VMU4	FBgn0261608	8	6	390.59	49	5.76169e-11	60S ribosomal protein L37a OS=Drosophila melanogaster GN=RpL37A PE=1 SV=3	1.84182e+06	1.51255e+06	550265	374019	987196	851026	703992	186496	1.02921e+06	774621	435114	208685	2.30536e+06	1.96139e+06	965220	978062	1.70784e+06	985379	631800	669394	1.29265e+06	887915	901082	292508	1.69883e+06	1.52621e+06	692447	681773	1.50969e+06	1.08873e+06	983940	683410	2.16344e+06	1.43162e+06	1.42623e+06	520204	2.27879e+06	2.13326e+06	872143
sp|P36951|HYI_DROME	P36951	Gip	P36951	FBgn0011770	8	8	390.49	34	0.000188141	Putative hydroxypyruvate isomerase OS=Drosophila melanogaster GN=Gip PE=1 SV=1	894481	459396	410444	215319	562532	412353	461552	97937.8	492862	444645	374535	185569	724485	780663	222183	602317	581994	574010	197910	280013	497308	624851	300933	179105	503400	704454	205948	360896	537648	363651	439537	207605	457912	494771	309888	156376	575612	579141	577839
tr|Q9VIQ8|Q9VIQ8_DROME	Q9VIQ8	COX4	Q9VIQ8	FBgn0032833	5	4	389.93	35	0.0208295	CG10664-PA, isoform A OS=Drosophila melanogaster GN=COX4 PE=2 SV=1	7.46069e+06	6.38344e+06	2.73012e+06	1.80869e+06	4.49197e+06	4.85915e+06	4.33087e+06	1.03257e+06	5.41975e+06	5.46113e+06	3.47189e+06	859700	7.64285e+06	6.28829e+06	2.64469e+06	1.9599e+06	6.12053e+06	5.4207e+06	2.45501e+06	3.24137e+06	6.21003e+06	4.12345e+06	3.53964e+06	1.23027e+06	8.1005e+06	6.4957e+06	2.2789e+06	1.66333e+06	6.38127e+06	5.61272e+06	3.32395e+06	3.87432e+06	4.54991e+06	4.42854e+06	3.52747e+06	1.16896e+06	7.37498e+06	6.59889e+06	2.42804e+06
tr|E1JGZ9|E1JGZ9_DROME	E1JGZ9	CG30382	E1JGZ9	FBgn0050382	9	7	388.75	25	7.98865e-09	Proteasome subunit alpha type OS=Drosophila melanogaster GN=CG30382 PE=3 SV=1	544979	457004	226045	149409	369232	332976	324762	78135.7	350736	405118	219680	88928.8	691203	603965	285591	218323	447240	421401	211792	245348	386834	361597	255231	127009	556784	677269	243208	194214	477360	514171	376814	243355	475104	483247	305281	131245	749079	524073	286717
sp|Q9VE00|C12A4_DROME	Q9VE00	Cyp12a4	Q9VE00	FBgn0038681	7	7	387.8	21	2.28891e-05	Probable cytochrome P450 12a4, mitochondrial OS=Drosophila melanogaster GN=Cyp12a4 PE=2 SV=2	527687	284166	121288	131596	174698	215269	193800	102143	209718	349875	200137	76799.5	313032	298990	214678	275666	221517	188963	126385	233549	313210	194045	168846	83592.1	303877	327057	92935.5	87397.8	320350	183259	187914	186612	243990	209319	137930	166312	285577	413798	175102
sp|Q95083|PSA5_DROME	Q95083	Prosalpha5	Q95083	FBgn0016697	7	6	387.11	27	0.607013	Proteasome subunit alpha type-5 OS=Drosophila melanogaster GN=Prosalpha5 PE=2 SV=2	441682	401996	212232	587899	164569	494139	314969	486272	187119	177118	342913	794721	379501	373305	227900	218224	356799	574599	176505	767867	279797	167118	223677	124091	301181	250350	213740	1.40148e+06	269819	256944	271611	271130	373561	445224	361657	266582	352535	570668	141188
sp|Q24372|LACH_DROME	Q24372	Lac	Q24372	FBgn0010238	4	4	385.9	13	0.00117414	Lachesin OS=Drosophila melanogaster GN=Lac PE=1 SV=2	2.50216e+06	2.10909e+06	683933	465776	3.47563e+06	2.4451e+06	2.31704e+06	624984	5.92645e+06	6.22318e+06	3.71541e+06	788532	1.9059e+06	1.46329e+06	667224	536761	3.21562e+06	2.85354e+06	907108	1.64427e+06	5.7853e+06	2.69191e+06	3.06393e+06	880167	3.25834e+06	1.71861e+06	743071	589645	3.24542e+06	2.76629e+06	1.64852e+06	1.95098e+06	4.93786e+06	3.82713e+06	3.04039e+06	1.03511e+06	1.84457e+06	1.90976e+06	607653
sp|Q94915|REG2_DROME	Q94915	Reg-2	Q94915	FBgn0016715	8	8	385.3	25	0.0658013	Rhythmically expressed gene 2 protein OS=Drosophila melanogaster GN=Reg-2 PE=2 SV=1	898112	401818	210907	142069	947162	558181	574339	103231	1.14539e+06	700553	512388	379967	841671	597228	346433	329552	1.10655e+06	998063	454472	205949	721853	1.46795e+06	912160	291239	478491	643558	189259	233646	925210	532798	562613	180736	798902	818096	540903	215887	555571	459857	330582
sp|P91928|MIC60_DROME	P91928	CG6455	P91928	FBgn0019960	7	7	382.41	11	0.179847	MICOS complex subunit Mic60 OS=Drosophila melanogaster GN=CG6455 PE=2 SV=4	1.08953e+06	965184	475397	291948	1.1393e+06	1.03326e+06	948518	268251	1.63091e+06	1.19864e+06	684869	435820	1.30919e+06	1.01299e+06	540578	504379	1.17868e+06	1.23904e+06	516409	499958	1.06998e+06	1.67231e+06	916428	406715	1.27646e+06	1.11781e+06	465009	517250	1.23232e+06	1.1854e+06	931709	447365	1.36889e+06	1.23924e+06	816746	365249	1.1508e+06	909781	627151
tr|Q7K2W6|Q7K2W6_DROME	Q7K2W6	PPO1	Q7K2W6	FBgn0283437	7	5	381.53	13	3.83614e-07	GH04080p OS=Drosophila melanogaster GN=PPO1 PE=2 SV=1	2.0744e+06	1.24236e+06	876048	303942	934914	465718	794590	494574	628782	440455	257625	432707	1.56517e+06	1.59296e+06	1.16942e+06	686955	516184	597086	351980	316035	265265	523085	393543	284863	1.66535e+06	1.93862e+06	625332	593093	527618	606189	501921	264088	373891	493394	268425	238713	1.54376e+06	1.16708e+06	1.16758e+06
sp|Q04499-3|PROD_DROME	Q04499	slgA	Q04499-3	FBgn0003423	8	6	381.33	14	1.65813e-08	Isoform B of Proline dehydrogenase 1, mitochondrial OS=Drosophila melanogaster GN=slgA	337432	272758	105782	130110	243060	206545	208853	185148	290068	308762	140025	83942.1	409575	369775	154505	153168	318979	280892	153880	236836	298278	264730	222804	96667.1	344312	425805	110872	122133	303140	275153	255314	222162	344544	296940	277465	162762	347624	344373	168049
tr|Q9VQR8|Q9VQR8_DROME	Q9VQR8	CG33123	Q9VQR8	FBgn0284253	6	5	380.92	7	7.60943e-08	CG33123, isoform A OS=Drosophila melanogaster GN=CG33123 PE=3 SV=2	414287	268185	160853	118436	338456	242775	181153	56966.6	433190	187122	142748	150156	524897	447336	197698	207686	235503	291690	142503	146418	220095	245973	188712	101957	564291	379851	198388	176453	447459	357692	283847	191243	191678	338388	206315	104955	565845	323006	247335
tr|Q9VQQ6|Q9VQQ6_DROME	Q9VQQ6	Snx1	Q9VQQ6	FBgn0031534	6	5	378.85	17	2.39372e-07	FI18122p1 OS=Drosophila melanogaster GN=Snx1 PE=2 SV=1	474239	271878	220871	176954	298475	274817	221361	67634.7	281665	145009	175807	205624	572015	538658	161857	255331	385252	334844	248424	246117	251779	295460	304435	124495	435773	474928	241226	247790	417296	432420	376596	219889	368710	541741	352704	169599	527320	418611	372437
sp|Q9V3D2|HEM6_DROME	Q9V3D2	Coprox	Q9V3D2	FBgn0021944	7	6	378.84	23	0.0015956	Oxygen-dependent coproporphyrinogen-III oxidase OS=Drosophila melanogaster GN=Coprox PE=1 SV=1	349286	324716	212437	95618.4	350913	311237	250434	39959.6	525432	463102	231934	128459	352321	375173	270552	169235	530351	393261	333996	198828	548935	547538	307529	189038	382736	314414	125722	106494	433943	330234	351538	158727	617663	466804	298637	115842	337285	415991	179303
tr|Q9VH72|Q9VH72_DROME	Q9VH72	CG9471-RA	Q9VH72	FBgn0037749	8	7	378.46	52	0.000634159	CG9471, isoform A OS=Drosophila melanogaster GN=CG9471-RA PE=2 SV=1	1.19139e+06	762212	349347	280756	926728	628024	530655	239890	955789	683724	397459	227598	1.44656e+06	1.09634e+06	419981	440878	892758	972422	399076	515220	906933	901917	632944	210826	962291	1.00511e+06	309995	339148	1.02597e+06	603768	570751	311133	787446	792037	462440	240174	1.18088e+06	776357	473080
tr|Q8STA5|Q8STA5_DROME	Q8STA5	CG2862	Q8STA5	FBgn0031459	4	4	378.03	26	0.219465	CG2862, isoform C OS=Drosophila melanogaster GN=CG2862 PE=2 SV=1	539547	381292	72986.2	147359	441077	501192	238690	68900.9	697809	374517	362929	139354	744253	764347	152306	72853.7	440168	683170	111671	367881	636730	519488	327677	155479	743952	615346	137063	66665.7	702084	683463	295705	328970	434768	804244	368587	114054	723813	626396	252422
tr|Q9VG42|Q9VG42_DROME	Q9VG42	Gnmt	Q9VG42	FBgn0038074	7	7	374.43	21	0.219217	CG6188 OS=Drosophila melanogaster GN=Gnmt PE=2 SV=1	325751	160709	112985	23302.7	485754	177617	218268	41156.7	139041	480289	70472.2	53061.2	238010	247719	162991	94448.5	235214	353123	59395.3	56841.3	84087.2	514493	106751	33916	69311.5	466357	27845	26045	364784	39249.6	84075.2	30306.9	49918.3	108749	13835	13881.7	152629	111577	121117
tr|Q7PLL3|Q7PLL3_DROME	Q7PLL3	eIF-4B	Q7PLL3	FBgn0020660	8	8	374.4	21	0.000637139	Eukaryotic initiation factor 4B OS=Drosophila melanogaster GN=eIF-4B PE=2 SV=1	116539	150184	109709	123123	110473	103382	92020	84962.1	163915	86367.7	72472.6	59738.1	200966	190648	158202	147367	142668	127575	127434	143400	114275	89336.3	80708.2	86000.7	188577	133617	123090	140312	114162	133668	111259	146966	138423	159647	105538	99261.1	183905	197371	180750
tr|Q2PDR9|Q2PDR9_DROME	Q2PDR9	vari	Q2PDR9	FBgn0250785	9	9	373.49	20	0.088688	Varicose, isoform C OS=Drosophila melanogaster GN=vari PE=4 SV=1	420184	287204	117166	832665	717165	385468	418716	1.13636e+06	940801	773144	406443	294936	564244	454063	145236	189410	498473	683389	212883	858996	938944	880775	787003	323466	529752	549452	149175	335243	562269	834272	603402	912032	740390	969825	678886	641461	454972	289314	216156
tr|X2JIN0|X2JIN0_DROME	X2JIN0	CG34417	X2JIN0	FBgn0085446	7	6	373.02	2	0.37488	CG34417, isoform W OS=Drosophila melanogaster GN=CG34417 PE=4 SV=1	230898	432477	157923	65809.4	119012	173473	362084	206373	283116	331836	471772	63745.3	278097	272192	190729	146615	181514	202514	222303	175286	383157	134836	177813	89359.9	270701	145625	131358	128302	221118	205732	111851	205446	289382	281825	336348	126708	248775	328693	168655
tr|A1Z7Z4|A1Z7Z4_DROME	A1Z7Z4	CG1648	A1Z7Z4	FBgn0033446	6	6	372.94	37	0.558598	CG1648, isoform B OS=Drosophila melanogaster GN=CG1648 PE=4 SV=1	176756	120497	90619	301637	247644	132731	119216	300198	353108	255357	127221	56919.7	247519	300905	148154	226880	339866	180395	101661	557043	383309	233419	202784	209799	258674	230553	84551.8	100908	314570	277050	138781	511351	168010	255018	147286	314561	272654	220330	104184
sp|Q9VYV5|FUT8_DROME	Q9VYV5	FucT6	Q9VYV5	FBgn0030327	9	7	372.17	15	3.50995e-05	Alpha-(1,6)-fucosyltransferase OS=Drosophila melanogaster GN=FucT6 PE=1 SV=1	122992	150916	76736.8	52890.6	97090.5	116061	107124	38006.3	163361	128429	59706.8	42437.8	194162	179063	92155	66928.4	118742	147573	83479.8	79702.7	126162	143715	102361	45094.7	141486	152055	60534.6	51369.5	133225	163731	77800.4	69875.3	120603	157077	91306.6	41357.7	153656	156303	84356.2
sp|Q9V3P6-2|PSMD1_DROME	Q9V3P6	Rpn2	Q9V3P6-2	FBgn0028692	9	8	370.66	10	3.57666e-09	Isoform B of 26S proteasome non-ATPase regulatory subunit 1 OS=Drosophila melanogaster GN=Rpn2	451792	315613	177896	111930	252087	215044	215580	59778.3	332279	247876	159808	78747.3	427206	385506	200606	165861	340392	328122	173473	187245	370220	267075	212460	105228	443900	406051	134055	139678	356074	349875	254494	163029	377627	366087	248361	118196	470414	364759	213991
tr|Q60GL7|Q60GL7_DROME	Q60GL7	Mgat1	Q60GL7	FBgn0034521	7	7	370.26	19	1.67246e-06	Alpha1,3-mannose beta1,2-N-acetylglucosaminyltransferase 1 OS=Drosophila melanogaster GN=Mgat1 PE=2 SV=1	470077	441158	278317	291269	429498	370717	301353	139745	717998	428871	216670	201297	979291	941031	309654	274668	390909	437450	318332	400991	422689	356877	478829	150055	823776	740629	237522	262577	574354	532842	368426	298893	391923	387385	367295	328729	727472	570205	351246
sp|P47948|TNNC2_DROME	P47948	TpnC47D	P47948	FBgn0010423	7	7	370.06	30	0.0979393	Troponin C, isoform 2 OS=Drosophila melanogaster GN=TpnC47D PE=2 SV=2	1.79195e+06	1.64063e+06	730033	877198	2.03852e+06	2.32986e+06	1.85647e+06	994885	3.92668e+06	2.9059e+06	2.25921e+06	926356	2.18278e+06	2.20996e+06	644807	719567	1.98245e+06	2.39366e+06	983125	2.51732e+06	4.09386e+06	1.87873e+06	2.55226e+06	940355	2.2955e+06	1.71239e+06	742080	608522	1.87436e+06	1.9087e+06	1.07116e+06	1.83435e+06	1.67411e+06	1.73725e+06	1.48094e+06	811201	1.85848e+06	1.54993e+06	601359
sp|Q9U9Q4|EIF3H_DROME	Q9U9Q4	eIF-3p40	Q9U9Q4	FBgn0022023	6	6	367.18	27	0.0746397	Eukaryotic translation initiation factor 3 subunit H OS=Drosophila melanogaster GN=eIF-3p40 PE=2 SV=2	492261	462828	195454	106978	408543	310993	272131	80565.6	596651	446282	193036	153663	905522	924565	292864	122267	496200	527748	156085	255922	571051	451798	473124	137281	836718	611879	154185	140848	460238	511687	369591	130302	547111	396185	366647	126654	814179	668877	274315
tr|A1Z7H3|A1Z7H3_DROME	A1Z7H3	Acsl	A1Z7H3	FBgn0263120	7	7	366.66	9	0.00321905	Lethal (2) 44DEa, isoform C OS=Drosophila melanogaster GN=Acsl PE=4 SV=1	745679	572143	369439	216060	811113	660127	686144	176399	1.02191e+06	859620	616737	287185	917713	804881	516943	302697	901478	840455	460614	635656	1.08598e+06	818123	623993	264837	740341	798274	363873	216125	873405	596130	597886	543797	865019	662072	607963	289805	772134	666378	457327
sp|P13008|RS26_DROME	P13008	RpS26	P13008	FBgn0261597	8	7	365.69	44	5.71388e-05	40S ribosomal protein S26 OS=Drosophila melanogaster GN=RpS26 PE=1 SV=1	2.83139e+06	1.70803e+06	1.19469e+06	997052	3.11689e+06	1.87078e+06	1.70756e+06	588801	2.75407e+06	2.26509e+06	1.20214e+06	1.04435e+06	3.29165e+06	3.53152e+06	1.41706e+06	1.62603e+06	2.66267e+06	2.28893e+06	1.19881e+06	1.31992e+06	2.62511e+06	2.08455e+06	1.92458e+06	857173	2.84641e+06	2.90777e+06	1.09469e+06	1.24622e+06	2.65548e+06	2.14012e+06	2.12e+06	1.14343e+06	2.68987e+06	2.06812e+06	1.76768e+06	948642	3.60308e+06	2.05707e+06	4.04878e+06
tr|A1ZB72|A1ZB72_DROME	A1ZB72	GstE7	A1ZB72	FBgn0063493	6	5	363.59	30	0.0036593	Glutathione S transferase E7 OS=Drosophila melanogaster GN=GstE7 PE=3 SV=1	1.01062e+06	628112	174536	216899	963295	612553	902294	262332	757560	865236	445450	134260	625137	638483	412085	528172	1.10759e+06	1.00832e+06	298473	740869	1.01041e+06	853745	499525	161330	521479	733213	185334	281883	1.01542e+06	275760	364417	387711	805402	670834	479899	180586	583741	693767	346201
tr|Q9V3N6|Q9V3N6_DROME	Q9V3N6	TM9SF4	Q9V3N6	FBgn0028541	5	5	363.36	10	2.11178e-06	GH02822p OS=Drosophila melanogaster GN=TM9SF4 PE=2 SV=1	442838	613242	357878	185980	416287	398983	390206	199351	453655	500112	258546	130976	737962	771853	386735	210784	492322	511506	379255	332052	532835	396374	304931	151106	706761	636119	284496	169648	477923	578856	383843	400556	623571	490804	418381	288908	779057	710396	289651
tr|Q95U34|Q95U34_DROME	Q95U34	Galk	Q95U34	FBgn0263199	7	6	362.96	19	0.0510265	GH11113p OS=Drosophila melanogaster GN=Galk PE=2 SV=1	1.38492e+06	634198	441670	169560	799379	524668	620285	68987.1	634376	554679	275820	197880	994614	921932	774337	524787	928987	828481	422043	212126	654052	1.12423e+06	348622	120075	601681	1.06611e+06	285041	141460	820513	382052	503879	144993	885783	496635	447916	131938	795975	817454	397493
tr|Q9VG48|Q9VG48_DROME	Q9VG48	CG11600	Q9VG48	FBgn0038068	7	6	362.53	16	1.85452e-06	Lipase OS=Drosophila melanogaster GN=CG11600 PE=3 SV=2	678878	566831	199956	102631	678800	716551	468614	69410.6	1.29755e+06	1.11801e+06	671915	256589	355728	134345	131359	20293.5	529097	455650	209608	137707	717225	932666	411423	156117	378323	343958	127696	18845	238903	188911	110876	55765.1	168374	249465	149934	50311	174830	93945.6	61460.7
tr|E1JHS6|E1JHS6_DROME	E1JHS6	Sfp24C1	E1JHS6	FBgn0259956	6	6	362.37	45	1.94568e-06	Seminal fluid protein 24C1 OS=Drosophila melanogaster GN=Sfp24C1 PE=4 SV=1	786499	476345	637367	676027	2.30491e+06	1.86023e+06	1.11331e+06	690435	3.72043e+06	2.31725e+06	1.28104e+06	1.89657e+06	792545	538704	188114	36856.6	1.11072e+06	1.61493e+06	802861	1.24665e+06	2.81027e+06	1.58508e+06	2.10867e+06	1.10108e+06	1.15029e+06	936357	429372	74350.8	1.16347e+06	1.2614e+06	1.37332e+06	799476	1.04422e+06	762303	734802	719373	470451	333789	224401
tr|Q7K0E6|Q7K0E6_DROME	Q7K0E6	Aats-asp	Q7K0E6	FBgn0002069	7	7	361.63	18	0.308098	Aspartyl-tRNA synthetase OS=Drosophila melanogaster GN=Aats-asp PE=2 SV=1	766854	577100	332014	211739	798014	637177	499437	169193	1.14146e+06	667241	364384	480272	822138	1.0021e+06	292602	381245	558496	811646	373645	687971	1.10126e+06	497716	626436	318552	985263	1.08125e+06	340346	228919	754788	764531	554183	607269	771499	597694	636366	317343	732942	882538	322408
sp|P35421|PUR4_DROME	P35421	ade2	P35421	FBgn0000052	7	7	361.59	8	0.431944	Phosphoribosylformylglycinamidine synthase OS=Drosophila melanogaster GN=ade2 PE=1 SV=2	493645	233854	144627	619668	822475	459728	352174	716297	965750	409637	218065	632440	273409	356165	186950	247315	379361	547172	139054	1.1106e+06	561140	665682	564959	530846	330336	500993	150520	158473	366695	427909	395431	548847	244553	320601	202632	456377	221974	160744	198498
tr|Q7K485|Q7K485_DROME	Q7K485	cathD	Q7K485	FBgn0029093	7	7	360.31	20	0.00519245	CathD OS=Drosophila melanogaster GN=cathD PE=2 SV=1	944266	620790	393502	586683	1.34482e+06	961459	1.02456e+06	485729	1.69505e+06	1.47977e+06	867859	493859	852240	857925	310231	195575	1.13335e+06	1.00416e+06	416375	1.48479e+06	1.56179e+06	1.03481e+06	1.13266e+06	617091	1.07956e+06	899762	306183	207064	997929	927079	852739	822038	1.10088e+06	855430	802394	563500	815469	661604	320536
tr|M9NEQ6|M9NEQ6_DROME	M9NEQ6	CG43145	M9NEQ6	FBgn0262621	8	6	359.39	58	0.00229476	CG43145 OS=Drosophila melanogaster GN=CG43145 PE=4 SV=1	2.14685e+06	2.28065e+06	2.19778e+06	1.63658e+06	3.66615e+06	5.4779e+06	4.2663e+06	1.60915e+06	7.50759e+06	5.7274e+06	5.92915e+06	2.96844e+06	1.12794e+06	893605	848350	25612.7	2.81716e+06	2.9732e+06	2.15457e+06	2.1951e+06	4.6414e+06	4.81762e+06	3.04192e+06	2.09614e+06	3.0495e+06	1.83239e+06	1.9716e+06	20522.3	1.63429e+06	1.3798e+06	1.55137e+06	1.35062e+06	1.55731e+06	1.56456e+06	2.10578e+06	1.00824e+06	948749	1.07184e+06	727018
tr|Q9VQE0|Q9VQE0_DROME	Q9VQE0	Drp1	Q9VQE0	FBgn0026479	8	7	359.3	10	5.27889e-09	Dynamin related protein 1, isoform A OS=Drosophila melanogaster GN=Drp1 PE=2 SV=1	80193.3	52111.8	37291.2	26411.4	59407.6	63291.1	49007.6	21291.5	90482.1	65003.1	50844	23526.7	97042.3	74260.4	51044.2	26971.9	71590.5	57838.4	47208.8	55358.9	77330.4	51164.3	47278	34895.3	97782	81948.1	32762.3	26513.9	90435	91599.8	55409.8	43154.8	98007.2	93568.3	109986	47727.4	84930.9	92434.5	45199.2
tr|F0JAT6|F0JAT6_DROME	F0JAT6	CG43057-RA	F0JAT6	FBgn0262359	7	7	357.81	36	3.80142e-06	CG43057, isoform A OS=Drosophila melanogaster GN=CG43057-RA PE=2 SV=1	434889	272236	253922	231541	1.28124e+06	622425	417511	269911	2.23868e+06	854409	433525	447661	497753	398851	141129	112336	846707	844322	240463	475116	924018	1.05656e+06	860075	301347	533507	599846	182375	172255	632939	669724	516182	318731	567653	530801	283118	204889	467352	236336	127532
sp|Q9W3C7|PPT1_DROME	Q9W3C7	Ppt1	Q9W3C7	FBgn0030057	7	7	357.34	20	0.636092	Palmitoyl-protein thioesterase 1 OS=Drosophila melanogaster GN=Ppt1 PE=1 SV=2	154661	151253	113827	138661	188672	266132	242414	95663.9	342782	268434	267126	161088	81914.7	98990.9	106683	145636	176662	156864	114298	171478	339344	149075	215348	136292	125106	97567.7	112906	151271	109437	177848	128432	138833	176126	120918	174794	118296	90249.1	89195.2	69224.1
tr|Q8IMH8|Q8IMH8_DROME	Q8IMH8	CG31021	Q8IMH8	FBgn0051021	8	7	356.5	13	0.0311161	CG31021 OS=Drosophila melanogaster GN=CG31021 PE=4 SV=2	648977	438457	237022	145953	663696	240614	241564	48690.9	810919	399694	81949.6	176958	1.45191e+06	1.20474e+06	280158	193958	440438	831921	187004	234735	442680	713933	515997	132129	895719	1.32015e+06	183144	232846	710435	860527	578726	140697	384221	756128	244594	132756	1.30584e+06	487642	409831
tr|Q962I2|Q962I2_DROME	Q962I2	Rala	Q962I2	FBgn0015286	8	6	356.46	40	0.0451801	RAL2 OS=Drosophila melanogaster GN=Rala PE=2 SV=1	2.51534e+06	1.42609e+06	643062	440479	474265	1.81536e+06	1.50731e+06	340775	472740	370025	1.13592e+06	250262	908618	808001	826490	1.3005e+06	2.74005e+06	644583	963900	913551	870922	672236	471064	436534	654367	377233	738884	651380	752829	360501	288535	440475	1.30113e+06	740955	1.7452e+06	271224	596268	1.59629e+06	430741
tr|O96299|O96299_DROME	O96299	Sodh-2	O96299	FBgn0022359	6	6	356.08	48	0.0372223	LD47736p OS=Drosophila melanogaster GN=Sodh-2 PE=2 SV=1	214380	119060	61969.6	20208.6	57820.6	143576	119692	12704	75091.3	138505	52382.3	25892.7	123251	115990	118726	193977	291737	192512	116102	82367.6	149642	166160	71918.1	26091.9	60805.5	81267.1	24184.7	148716	142489	106103	73763.3	18063.1	116132	72048.7	124610	11246	79919.9	158355	58314.9
tr|Q9VQ29|Q9VQ29_DROME	Q9VQ29	RFeSP	Q9VQ29	FBgn0021906	9	8	355.87	37	0.000301	Cytochrome b-c1 complex subunit Rieske, mitochondrial OS=Drosophila melanogaster GN=RFeSP PE=2 SV=3	2.31888e+07	1.58581e+07	5.47458e+06	3.01679e+06	4.8265e+07	2.35525e+07	1.88147e+07	2.91551e+06	7.92481e+07	5.01997e+07	2.68799e+07	1.53093e+07	1.73428e+07	1.26008e+07	5.17994e+06	3.94832e+06	2.95473e+07	2.5325e+07	6.79854e+06	7.53649e+06	4.50115e+07	4.76316e+07	3.56732e+07	7.33456e+06	2.14937e+07	2.39455e+07	5.21774e+06	4.74732e+06	2.42818e+07	2.06776e+07	1.48837e+07	6.54011e+06	1.52428e+07	1.78126e+07	1.01247e+07	3.51957e+06	1.53412e+07	7.8036e+06	5.98884e+06
tr|B7Z0L1|B7Z0L1_DROME	B7Z0L1	Fas1	B7Z0L1	FBgn0285925	7	7	355.61	15	0.220154	Fasciclin 1, isoform E OS=Drosophila melanogaster GN=Fas1 PE=4 SV=1	1.16078e+06	917830	393680	244244	1.37198e+06	871084	890106	202598	2.12823e+06	1.29114e+06	863300	335237	873202	809949	351094	258102	702989	776534	313972	457971	1.19729e+06	826216	736473	234918	1.66707e+06	826614	375105	167937	913754	1.28833e+06	958353	531728	1.28136e+06	1.62108e+06	1.12948e+06	302252	761224	629736	296964
sp|P32392|ARP3_DROME	P32392	Arp3	P32392	FBgn0262716	6	6	355.49	17	4.17503e-05	Actin-related protein 3 OS=Drosophila melanogaster GN=Arp3 PE=2 SV=3	453177	358488	122581	86908.2	303690	342795	301652	167076	475721	550408	299018	100586	422269	419149	163181	289132	468664	478309	168716	262249	410819	407273	319378	108078	487234	343686	181224	222189	431265	517136	269133	352605	502900	577303	399926	147878	420301	450946	206336
sp|Q9V9X4|MTNA_DROME	Q9V9X4	CG11334	Q9V9X4	FBgn0039849	6	6	354.8	19	1.31556e-08	Methylthioribose-1-phosphate isomerase OS=Drosophila melanogaster GN=CG11334 PE=2 SV=1	694065	592559	378116	151184	431832	304247	337921	50923.4	414977	535344	202682	102257	787226	866880	345751	412027	483547	569222	263337	286674	560767	421025	263809	174147	671856	723909	259855	215602	673183	447871	409403	273527	629693	532584	357356	136254	682223	904763	499160
tr|E1JH02|E1JH02_DROME	E1JH02	lig	E1JH02	FBgn0020279	6	6	354.44	6	5.38315e-10	Lingerer, isoform E OS=Drosophila melanogaster GN=lig PE=4 SV=1	135758	107338	90189	41182.5	75103.8	42146.3	56617.1	10540.5	109195	57286.5	42477.4	32403.8	274681	290097	106064	68882	76549.2	100626	69220	47898	82670	63774.6	96365.8	18114.6	249159	164250	95551.4	64631.3	129629	156413	110917	36800.6	105919	145434	100860	48738.6	194875	163164	144467
tr|Q9VZQ8|Q9VZQ8_DROME	Q9VZQ8	PHGPx	Q9VZQ8	FBgn0035438	7	6	354.43	35	0.211139	Glutathione peroxidase OS=Drosophila melanogaster GN=PHGPx PE=2 SV=1	3.1663e+06	1.72951e+06	1.40742e+06	554400	3.68356e+06	2.44566e+06	2.12326e+06	471722	5.10036e+06	3.59055e+06	1.55715e+06	1.1393e+06	3.60513e+06	5.16173e+06	963173	954224	2.2928e+06	3.67664e+06	1.07497e+06	1.39428e+06	4.53563e+06	3.11611e+06	2.35813e+06	894515	4.15878e+06	4.82106e+06	851005	502772	4.34174e+06	3.59521e+06	2.54355e+06	1.17086e+06	3.2482e+06	4.23737e+06	2.21345e+06	1.15968e+06	4.04953e+06	2.54515e+06	1.75115e+06
sp|Q9V3J1-2|VATH_DROME	Q9V3J1	VhaSFD	Q9V3J1-2	FBgn0027779	7	7	354.04	16	0.000107469	Isoform B of V-type proton ATPase subunit H OS=Drosophila melanogaster GN=VhaSFD	108258	72073	38562.4	28590.1	107838	77770.7	47759.5	23425.8	123107	80978.8	42184.6	17031.1	230279	222825	44696.7	57662	104384	138400	45909.8	53126	85808.9	129605	76935	22549.2	138589	142159	32241.7	30625.4	141023	152116	107843	43230.2	71109	141734	46786.4	31567.3	193616	73133.1	62075.5
tr|Q9VY05|Q9VY05_DROME	Q9VY05	CG9512	Q9VY05	FBgn0030593	5	5	351.85	13	0.0288553	CG9512, isoform A OS=Drosophila melanogaster GN=CG9512 PE=2 SV=1	489207	309571	191809	116523	407252	448747	376174	27321.8	521331	377131	277842	43492.1	351187	464545	427094	436929	243322	243179	134345	119557	336096	292434	221953	75093.3	483429	741573	102205	107686	316618	239946	137356	81871.2	254078	221026	185816	102585	279281	365611	187383
tr|Q9V3D9|Q9V3D9_DROME	Q9V3D9	Srp54k	Q9V3D9	FBgn0010747	7	4	350.68	18	1.42157e-08	BcDNA.GM09489 OS=Drosophila melanogaster GN=Srp54k PE=2 SV=1	1.27495e+06	1.01493e+06	718319	864236	746017	886965	849253	420685	1.07514e+06	891210	690283	322007	1.61751e+06	1.50123e+06	736994	804357	1.11978e+06	993176	720823	737309	1.18274e+06	745417	782731	507327	1.56397e+06	1.36349e+06	558280	724344	1.00117e+06	871047	780465	538205	1.05261e+06	978425	898165	720197	1.27467e+06	1.42551e+06	857645
tr|Q9VKR4|Q9VKR4_DROME	Q9VKR4	CG6415	Q9VKR4	FBgn0032287	6	6	350.17	30	0.615256	Aminomethyltransferase OS=Drosophila melanogaster GN=CG6415 PE=3 SV=1	1.43838e+06	993972	669527	1.73488e+06	2.07154e+06	1.05704e+06	1.51967e+06	2.38346e+06	1.82554e+06	1.67229e+06	1.42304e+06	1.09472e+06	909361	659700	943195	882232	1.79198e+06	1.374e+06	808454	2.34236e+06	1.07281e+06	2.23268e+06	1.58597e+06	1.42304e+06	1.10354e+06	1.23426e+06	542599	863147	1.09656e+06	1.06281e+06	876127	1.2804e+06	758846	1.03118e+06	751790	1.0073e+06	1.0204e+06	1.10002e+06	740826
tr|Q86B44|Q86B44_DROME	Q86B44	GS	Q86B44	FBgn0030882	7	6	349.79	16	0.981798	Glutathione synthetase OS=Drosophila melanogaster GN=GS PE=2 SV=2	2.13356e+06	1.50671e+06	588617	349462	3.53544e+06	1.41938e+06	1.34605e+06	316782	2.5476e+06	2.83194e+06	1.21804e+06	579368	1.96838e+06	1.47702e+06	744058	615872	2.14253e+06	1.89849e+06	632441	551626	1.41712e+06	3.57231e+06	1.31962e+06	377106	1.86773e+06	2.02414e+06	616471	556677	2.43573e+06	1.6611e+06	1.38333e+06	567074	1.99121e+06	1.9573e+06	1.23051e+06	348948	2.16763e+06	1.8788e+06	692469
tr|Q9VCM5|Q9VCM5_DROME	Q9VCM5	CG31515	Q9VCM5	FBgn0051515	5	5	349.76	30	0.0440299	CG31515 OS=Drosophila melanogaster GN=CG31515 PE=4 SV=2	1.27652e+06	1.02133e+06	798548	478065	1.84604e+06	1.61009e+06	1.54437e+06	299840	3.9444e+06	2.35957e+06	2.10127e+06	966810	851161	741700	457007	25805.1	1.47916e+06	1.56191e+06	859443	831219	2.08225e+06	1.92122e+06	1.64039e+06	760712	1.22375e+06	1.45026e+06	594362	14605.7	989757	1.30837e+06	862835	524753	890002	1.3875e+06	823585	390215	678295	419948	475774
tr|Q9VVQ6|Q9VVQ6_DROME	Q9VVQ6	CG18233	Q9VVQ6	FBgn0036795	6	6	349.14	13	0.0250971	CG18233 OS=Drosophila melanogaster GN=CG18233 PE=4 SV=3	567727	554427	253247	453228	406684	563265	355560	262943	605900	409101	461536	165233	931821	889848	299638	246641	420364	536510	243398	826716	514603	270337	418944	194649	770682	705659	232642	198367	549021	609856	387214	705465	434786	491295	456901	314261	796300	695151	301683
sp|P02299|H3_DROME	P02299	His3	P02299	FBgn0001199	5	5	347.74	73	0.237467	Histone H3 OS=Drosophila melanogaster GN=His3 PE=1 SV=4	3.99716e+06	2.3344e+06	1.35694e+06	334192	2.96224e+06	2.08275e+06	1.8164e+06	454827	2.48021e+06	2.08714e+06	1.29789e+06	939332	4.61087e+06	2.85384e+06	1.62386e+06	1.6279e+06	4.06254e+06	2.58304e+06	1.20347e+06	675500	2.4345e+06	3.25572e+06	2.34035e+06	759200	2.78191e+06	2.98327e+06	2.29909e+06	1.01099e+06	3.3233e+06	2.04602e+06	2.30119e+06	427441	3.20224e+06	2.62387e+06	2.05875e+06	478601	3.27793e+06	2.33703e+06	3.31593e+06
tr|Q9VIE7|Q9VIE7_DROME	Q9VIE7	bur	Q9VIE7	FBgn0000239	6	5	346.04	17	0.0891138	Burgundy, isoform B OS=Drosophila melanogaster GN=bur PE=2 SV=3	271876	177837	97000.8	101405	179009	296692	234168	186485	161280	152182	200535	104583	204008	209530	40570.7	65673.5	257117	247779	61347.3	93470.5	130177	274014	216467	20103.8	150516	145718	39745.3	94375.2	209412	151438	210993	79568.6	166265	184975	131268	65213.7	127583	137393	41371.4
tr|Q9VJN9|Q9VJN9_DROME	Q9VJN9	Semp1	Q9VJN9	FBgn0028944	7	6	344.87	23	0.00204369	Metalloendopeptidase OS=Drosophila melanogaster GN=Semp1 PE=3 SV=1	831302	539112	430527	252325	1.44983e+06	1.06707e+06	892598	230382	2.96722e+06	1.73639e+06	1.00484e+06	422016	694335	704186	220349	129387	1.01525e+06	978840	379851	485031	1.51798e+06	1.3119e+06	880410	286710	1.23253e+06	1.16253e+06	304944	215410	1.16515e+06	917316	642974	473119	811736	969451	625398	209150	545962	437939	228987
tr|Q9VDT1|Q9VDT1_DROME	Q9VDT1	Arc42	Q9VDT1	FBgn0038742	6	6	343.98	17	0.0131971	Arc42 OS=Drosophila melanogaster GN=Arc42 PE=2 SV=1	300000	232802	148537	67168.2	310760	192615	272032	109215	498691	495568	223845	83894.3	242182	284901	181252	211891	306076	411572	157303	158273	349618	493357	218491	84717	167100	367237	97026.2	99783	382957	218525	233640	115292	392016	334559	250648	88852.2	252466	304798	199003
tr|C6KI54|C6KI54_DROME	C6KI54	COII	C6KI54	FBgn0013675	4	4	343.69	19	6.50439e-05	Cytochrome c oxidase subunit 2 OS=Drosophila melanogaster GN=COII PE=2 SV=1	2.39e+06	1.90835e+06	851228	685838	1.43975e+06	1.44958e+06	1.38078e+06	325328	2.01242e+06	2.02182e+06	970393	471154	2.28546e+06	2.21907e+06	991841	1.1771e+06	1.98122e+06	1.75609e+06	978961	1.10926e+06	2.57648e+06	1.21526e+06	1.02467e+06	490890	2.80667e+06	1.80988e+06	1.0331e+06	842192	2.06508e+06	1.48656e+06	1.12047e+06	1.06463e+06	1.59169e+06	1.15148e+06	1.24935e+06	549749	2.00638e+06	2.26991e+06	908288
tr|M9MRG2|M9MRG2_DROME	M9MRG2	CG4747	M9MRG2	FBgn0043456	7	6	343.42	20	1.69024e-06	CG4747, isoform B OS=Drosophila melanogaster GN=CG4747 PE=4 SV=1	61598.3	58226.4	13793	8860.59	30398.5	26124.1	20349	1398.68	42601.3	13334.7	15108.1	11015.9	126544	111852	28051.4	18617.7	56514.1	54214.9	16330.8	20425.4	39146.8	30515.9	36125.8	6004.33	91172.4	74492.1	17373.8	26208.8	49858.9	48861.7	59797.3	19354.7	142857	62242.5	54559.7	19691.2	114818	78585.7	47217.4
tr|Q9VRL0|Q9VRL0_DROME	Q9VRL0	Cyt-c1	Q9VRL0	FBgn0035600	6	5	343.25	22	0.304137	CG4769, isoform A OS=Drosophila melanogaster GN=Cyt-c1 PE=2 SV=1	1.04696e+06	1.0173e+06	341913	381843	721172	918611	653308	692204	1.0087e+06	1.0968e+06	1.01535e+06	247600	1.1599e+06	1.17012e+06	461536	290417	987809	989839	325760	794678	1.09937e+06	707908	703645	214963	1.40151e+06	1.05816e+06	307029	264216	1.23452e+06	882271	591012	972761	1.21689e+06	1.00999e+06	775295	496881	1.08078e+06	1.4073e+06	449919
sp|Q7KRY7-10|LAP4_DROME	Q7KRY7	scrib	Q7KRY7-10	FBgn0263289	7	7	342.37	6	0.000120446	Isoform K of Protein lap4 OS=Drosophila melanogaster GN=scrib	769048	504452	200373	174457	521294	543059	483340	236718	596783	494049	441702	226945	703948	662466	288939	393813	924851	863456	355675	332633	777381	761362	630156	168722	552175	503899	200651	267814	796383	587745	443289	323605	942095	726921	580457	171891	552330	630946	347550
tr|M9PG62|M9PG62_DROME	M9PG62	Rpn3	M9PG62	FBgn0261396	8	7	341.89	17	0.0664566	Regulatory particle non-ATPase 3, isoform B OS=Drosophila melanogaster GN=Rpn3 PE=4 SV=1	408510	272788	101564	72613.6	593058	209068	187866	30413	549811	462802	173242	118329	771498	531173	164391	71224.1	507510	422143	124148	89567.1	288997	561110	334539	86806.1	564811	613334	94979.2	108921	454336	1.13264e+06	391331	142998	410408	479173	228640	80620.8	731613	341376	221356
tr|Q9VKZ8|Q9VKZ8_DROME	Q9VKZ8	Usp14	Q9VKZ8	FBgn0032216	5	5	341.56	19	0.214514	Ubiquitin carboxyl-terminal hydrolase OS=Drosophila melanogaster GN=Usp14 PE=2 SV=1	528963	392261	156744	51910.6	312165	194513	256796	45105.1	303736	283082	180357	66050.8	501871	434266	114196	65366.1	309121	324400	97721.9	86059.5	332884	337690	258803	50891.8	513034	438194	113062	66321	340532	403800	279991	72523.7	408276	445425	276058	66892.1	527188	445105	150001
sp|Q9VYH3|PEPE_DROME	Q9VYH3	CG2200	Q9VYH3	FBgn0030447	8	7	338.57	49	7.02516e-05	Probable alpha-aspartyl dipeptidase OS=Drosophila melanogaster GN=CG2200 PE=1 SV=1	506721	390952	228838	205509	461907	368961	371917	161638	437370	325414	294780	185803	460140	480031	203688	213131	452272	378237	202789	323258	413870	466478	268610	215888	590073	408920	229956	206378	473629	405020	320381	324109	467976	483465	331555	272637	544836	444043	227045
sp|Q7K2G1|ADRM1_DROME	Q7K2G1	Rpn13	Q7K2G1	FBgn0033886	5	4	337.95	23	1.22125e-15	Proteasomal ubiquitin receptor ADRM1 homolog OS=Drosophila melanogaster GN=Rpn13 PE=1 SV=1	555110	483132	238639	204849	206503	175868	214991	128903	269844	255975	164770	102434	702151	608543	401423	374220	370908	397059	224491	317821	301131	190160	183802	122128	658353	469047	402374	255807	426213	361896	268957	437593	512077	492405	377504	212799	736522	951409	422701
tr|Q9VZW7|Q9VZW7_DROME	Q9VZW7	CG2107	Q9VZW7	FBgn0035383	8	8	337.91	17	0.0561537	CG2107 OS=Drosophila melanogaster GN=CG2107 PE=3 SV=1	207269	123072	53653.7	26638.9	150273	151022	168281	13180.1	246026	245038	160417	66034.9	259290	229589	87701.2	44042.2	187227	248802	99634.2	75641	231246	228290	145403	44961.7	205061	258571	29305.2	28329	241911	229531	155350	74072.8	296332	314188	184171	45092.5	215924	222190	55531.7
tr|Q8INP8|Q8INP8_DROME	Q8INP8	CG11980	Q8INP8	FBgn0037652	6	6	335.36	26	8.32176e-06	CG11980, isoform B OS=Drosophila melanogaster GN=CG11980 PE=4 SV=1	432939	379002	203825	95349.8	326450	319938	250879	43098.8	389537	396580	187096	72593	509646	584015	297353	221257	403970	405883	234000	203241	416374	367631	239458	101733	446680	384015	234034	170040	527982	341070	323779	232248	537018	421137	265976	109537	468866	486679	295213
tr|Q4V3N1|Q4V3N1_DROME	Q4V3N1	Obp56i	Q4V3N1	FBgn0043532	3	3	332.71	24	2.11372e-11	IP02285p OS=Drosophila melanogaster GN=Obp56i PE=2 SV=1	1.09046e+07	5.67992e+06	3.55652e+06	2.78817e+06	1.26194e+07	1.30063e+07	9.81553e+06	3.454e+06	2.08427e+07	1.49765e+07	1.18602e+07	6.4949e+06	3.70016e+06	2.85085e+06	2.33136e+06	1.30799e+06	1.10068e+07	7.60682e+06	4.50779e+06	3.62315e+06	9.42365e+06	1.49012e+07	7.87892e+06	4.29078e+06	4.90952e+06	4.53715e+06	2.80386e+06	1.82792e+06	6.40925e+06	4.70789e+06	3.87094e+06	1.78623e+06	6.07487e+06	6.59907e+06	4.52104e+06	2.24135e+06	3.41293e+06	2.62031e+06	1.91187e+06
tr|Q9W5W8|Q9W5W8_DROME	Q9W5W8	CG9577	Q9W5W8	FBgn0031092	7	7	332.23	30	2.17218e-05	CG9577 OS=Drosophila melanogaster GN=CG9577 PE=2 SV=2	763149	396329	182061	234853	268749	288941	301426	158907	268978	231582	189194	42227.3	401779	521943	176301	139471	409963	350504	152076	136983	266260	340932	192532	77385.5	469636	527553	119364	104198	346346	317021	241211	124159	371646	304920	342497	95149.6	460375	425160	157584
sp|P55035|PSMD4_DROME	P55035	Rpn10	P55035	FBgn0015283	6	6	331.07	25	0.418851	26S proteasome non-ATPase regulatory subunit 4 OS=Drosophila melanogaster GN=Rpn10 PE=1 SV=2	120597	143696	305888	76824.5	37394	280363	46202.2	43706.4	211968	25997.1	129379	681434	174591	204490	246464	160984	154046	82352.2	135625	161276	56394.6	940842	27339.4	34251.6	127062	163436	487660	931961	77806.1	91088.3	74848.2	821458	165836	116193	193456	235583	127832	351547	199467
sp|P55828|RS20_DROME	P55828	RpS20	P55828	FBgn0019936	8	8	329.13	68	4.16053e-10	40S ribosomal protein S20 OS=Drosophila melanogaster GN=RpS20 PE=1 SV=1	1.48461e+06	1.2007e+06	703101	445905	902234	990165	723994	300192	1.50381e+06	960857	575470	359440	1.67893e+06	1.7102e+06	847941	780273	1.03886e+06	1.19808e+06	640778	631560	1.29591e+06	945734	776249	357781	1.63244e+06	1.66887e+06	740392	659536	1.41232e+06	1.22302e+06	808174	565662	1.36843e+06	1.33326e+06	678247	410852	1.94978e+06	1.48183e+06	998660
tr|Q6IGA4|Q6IGA4_DROME	Q6IGA4	Acp53C14c	Q6IGA4	FBgn0053530	5	5	328.3	42	0.000240413	ACP53C14C OS=Drosophila melanogaster GN=Acp53C14c PE=2 SV=1	2.76683e+06	2.15076e+06	1.39155e+06	740389	3.53728e+06	3.10443e+06	2.46458e+06	585112	5.23817e+06	2.6969e+06	2.91869e+06	1.45537e+06	1.8156e+06	852995	607826	210754	3.18964e+06	2.82952e+06	1.05057e+06	913432	2.22418e+06	3.65005e+06	2.30221e+06	669695	2.93022e+06	2.29558e+06	945989	336791	2.67279e+06	2.25281e+06	1.66422e+06	698685	1.62774e+06	2.70015e+06	1.1507e+06	377285	1.58846e+06	1.21947e+06	683269
tr|A1Z6L9|A1Z6L9_DROME	A1Z6L9	Trap1	A1Z6L9	FBgn0026761	6	5	327.06	10	0.000731597	FI21274p1 OS=Drosophila melanogaster GN=Trap1 PE=2 SV=1	224564	143761	114257	57536.6	60331.1	82837.3	114209	62836.9	109789	148077	107276	26479.5	161746	160573	99539	106418	110835	142548	124280	113710	107649	135663	62851.3	68607.5	81594.7	141265	61747.4	49491.2	100583	87502	127897	61023.1	142538	161631	141273	75954.8	110971	207368	73473.2
tr|A8DY52|A8DY52_DROME	A8DY52	CG11112	A8DY52	FBgn0033164	10	8	326.38	22	1.34771e-05	CG11112 OS=Drosophila melanogaster GN=CG11112 PE=4 SV=1	288315	200369	188191	390293	653996	637867	369144	577960	1.26374e+06	602807	662512	374255	311091	162457	81177.2	31855.3	453002	348938	212223	966412	1.08641e+06	463255	457962	397444	440844	262173	176965	57016.3	325346	317117	183172	472294	317481	238850	246222	311108	234421	126816	93520.6
tr|E6EK15|E6EK15_DROME	E6EK15	PMCA	E6EK15	FBgn0259214	7	7	325.02	5	3.15739e-07	Calcium-transporting ATPase OS=Drosophila melanogaster GN=PMCA PE=3 SV=1	272812	242477	144425	99391.5	322391	298414	252442	76754.5	375500	415848	201105	107829	469186	454265	266064	122298	292700	379756	235746	190801	527396	339143	268448	131425	364573	280354	206451	97133.7	415840	424640	312970	209919	507012	516348	413823	245672	379552	332149	307530
sp|P29845|HSP7E_DROME	P29845	Hsc70-5	P29845	FBgn0001220	8	7	324.03	13	6.4267e-07	Heat shock 70 kDa protein cognate 5 OS=Drosophila melanogaster GN=Hsc70-5 PE=1 SV=2	261318	146662	92446.9	77698.3	311099	69673.3	75704.4	51529.9	238261	122453	74243.1	55168.4	407935	290432	131957	150669	108370	185501	71166.5	193433	142167	169268	147435	55286.4	283322	379426	71776.6	71679.1	256808	189917	242354	253176	205836	241484	104887	79169.3	344470	245373	185263
tr|Q9VJ19|Q9VJ19_DROME	Q9VJ19	RpL30	Q9VJ19	FBgn0086710	7	6	322.54	60	1.46396e-09	CG10652-PA, isoform A OS=Drosophila melanogaster GN=RpL30 PE=1 SV=1	4.1597e+06	2.64392e+06	1.27499e+06	920320	2.22903e+06	1.94521e+06	1.88347e+06	630081	2.21165e+06	2.29128e+06	1.12394e+06	499931	4.2513e+06	3.7884e+06	1.91871e+06	1.55922e+06	3.05963e+06	2.11349e+06	1.27863e+06	1.89759e+06	3.05549e+06	1.91312e+06	1.6846e+06	654470	4.08607e+06	3.16532e+06	1.19928e+06	1.24734e+06	3.39251e+06	2.48245e+06	2.09125e+06	1.5593e+06	3.56007e+06	2.78956e+06	2.58333e+06	925239	4.02877e+06	3.78256e+06	1.78388e+06
tr|Q9VUJ1|Q9VUJ1_DROME	Q9VUJ1	Prosbeta2	Q9VUJ1	FBgn0023174	6	6	321.69	30	1.37685e-07	Proteasome subunit beta type OS=Drosophila melanogaster GN=Prosbeta2 PE=2 SV=1	1.80278e+06	1.17972e+06	672068	356693	1.15026e+06	1.10842e+06	878751	172527	1.16055e+06	1.17341e+06	679930	394220	1.76882e+06	1.89736e+06	814739	823355	1.22917e+06	1.19758e+06	586079	618214	1.425e+06	1.29474e+06	1.05761e+06	448075	1.72027e+06	1.84152e+06	713423	768884	1.48147e+06	1.33164e+06	1.12153e+06	385540	1.52105e+06	1.41987e+06	1.12074e+06	422787	2.16181e+06	1.86507e+06	1.00807e+06
sp|Q9VLM8|SYAC_DROME	Q9VLM8	Aats-ala	Q9VLM8	FBgn0027094	7	7	320.78	13	0.00277507	Alanine--tRNA ligase, cytoplasmic OS=Drosophila melanogaster GN=Aats-ala PE=2 SV=1	343462	415160	320951	300836	257385	286708	203335	231109	308321	231168	124570	201195	449930	580943	135052	349852	190711	342552	377892	357930	320589	193527	165871	214190	492720	484788	309097	289767	335777	398845	249231	384098	285391	342871	215128	345108	620888	560900	461593
tr|A1Z6Z3|A1Z6Z3_DROME	A1Z6Z3	Aldh-III	A1Z6Z3	FBgn0010548	6	6	320.18	19	4.2247e-09	Aldehyde dehydrogenase OS=Drosophila melanogaster GN=Aldh-III PE=2 SV=1	714628	684785	419417	266850	508541	528154	546837	163258	472008	552604	330062	202234	826310	805207	574946	430942	617770	736623	445983	312729	695383	613841	428160	266387	733204	666455	367799	319668	617168	641593	475772	346541	615125	854309	558210	288712	769792	811528	506325
sp|P18053|PSA4_DROME;tr|Q0E8J6|Q0E8J6_DROME	P18053	Prosalpha3	P18053	FBgn0261394	6	6	320.01	35	0.400832	Proteasome subunit alpha type-4 OS=Drosophila melanogaster GN=Prosalpha3 PE=1 SV=2	1.07017e+06	845518	515946	1.04025e+06	648707	1.56554e+06	1.29238e+06	1.35146e+06	1.17874e+06	1.19271e+06	2.55885e+06	655569	779501	729166	380869	597559	706342	558383	749423	2.01105e+06	2.24978e+06	648561	575848	1.14668e+06	708262	798530	533575	479979	687289	878076	573476	1.89887e+06	1.39301e+06	1.9533e+06	1.88304e+06	1.32992e+06	707324	713065	391736
sp|Q7KN90|SYCC_DROME	Q7KN90	Aats-cys	Q7KN90	FBgn0027091	8	6	319.81	12	0.718139	Cysteine--tRNA ligase, cytoplasmic OS=Drosophila melanogaster GN=Aats-cys PE=1 SV=1	1.12967e+06	856922	270574	185168	2.36485e+06	981808	721219	136791	3.51623e+06	1.2547e+06	1.20972e+06	598800	1.567e+06	790108	194028	86400.9	1.2083e+06	1.85814e+06	282024	238317	1.48562e+06	2.95074e+06	1.77719e+06	237297	1.52715e+06	2.42276e+06	184224	135713	1.86677e+06	2.33264e+06	1.13331e+06	173025	1.05019e+06	2.11091e+06	523479	157927	1.26904e+06	677358	270202
sp|Q9VXJ0|DHB4_DROME	Q9VXJ0	Mfe2	Q9VXJ0	FBgn0030731	7	7	319.8	14	2.63547e-08	Peroxisomal multifunctional enzyme type 2 OS=Drosophila melanogaster GN=Mfe2 PE=1 SV=1	388552	251568	114437	85770.4	202756	161537	129792	73900.6	237960	150701	57602.8	80866.3	363367	407546	241297	238658	249725	319416	121393	146709	215661	246703	138777	92830.3	224969	571367	80098.5	124917	251759	270736	178914	109738	224312	259997	183488	110350	332444	311733	206130
tr|Q7KVX5|Q7KVX5_DROME	Q7KVX5	Vap-33A	Q7KVX5	FBgn0029687	6	5	319.69	31	0.118736	VAMP-associated protein of 33kDa ortholog A, isoform A OS=Drosophila melanogaster GN=Vap-33A PE=4 SV=1	674988	801715	218673	278198	737107	708173	454340	169550	1.34789e+06	1.02632e+06	546912	155629	1.11349e+06	973790	260663	264043	789828	1.02209e+06	262313	556523	1.31149e+06	794159	744943	292687	1.09423e+06	690083	231398	323822	1.10547e+06	1.17803e+06	480109	513386	1.03247e+06	1.15531e+06	701578	304772	1.0268e+06	995199	333186
tr|Q8SXQ1|Q8SXQ1_DROME	Q8SXQ1	CG9629	Q8SXQ1	FBgn0036857	6	5	316.45	15	0.0145329	CG9629 OS=Drosophila melanogaster GN=CG9629 PE=2 SV=1	270958	120140	92035.2	83868.1	187397	124977	134658	93511.4	137400	160712	80107	63715.2	253488	220134	184115	136530	120657	202395	107361	83800.3	121471	310429	59126	101122	154432	369527	65277.9	50082.3	210022	82273.5	139534	71006.2	184111	149805	75861.4	77201.8	174621	131717	160421
tr|Q961W5|Q961W5_DROME	Q961W5	S-Lap3	Q961W5	FBgn0045770	6	5	316.18	18	4.29871e-10	CG32063-PA, isoform A OS=Drosophila melanogaster GN=S-Lap3 PE=2 SV=1	5.12132e+06	4.88596e+06	3.54476e+06	2.35265e+06	6.07039e+06	1.25248e+07	1.02982e+07	4.10635e+06	1.71526e+07	1.38419e+07	1.48253e+07	5.9556e+06	3.19349e+06	4.88671e+06	1.45726e+06	1.72598e+06	6.27357e+06	6.73194e+06	3.95322e+06	9.77263e+06	2.11641e+07	6.1973e+06	9.22966e+06	3.6111e+06	6.63809e+06	4.32968e+06	2.48678e+06	2.37377e+06	5.13816e+06	4.30945e+06	3.94743e+06	4.18617e+06	3.84738e+06	3.52831e+06	5.0833e+06	2.36498e+06	2.15502e+06	2.58625e+06	1.07133e+06
sp|O77410|EIF3E_DROME	O77410	eIF3-S6	O77410	FBgn0025582	5	5	315.47	10	0.000999903	Eukaryotic translation initiation factor 3 subunit E OS=Drosophila melanogaster GN=eIF3-S6 PE=2 SV=1	1.2157e+06	914931	489404	302434	788790	663567	703679	246374	1.17179e+06	827411	542878	281432	1.42799e+06	1.06899e+06	637726	412143	929152	718121	541806	597003	983892	568908	546666	312978	1.5564e+06	1.12757e+06	504640	408460	1.06258e+06	837940	703499	461121	984123	801224	860233	353806	1.22582e+06	1.2113e+06	776605
sp|P31007-9|DLG1_DROME	P31007	dlg1	P31007-9	FBgn0001624	10	10	315.18	11	3.56269e-11	Isoform K of Disks large 1 tumor suppressor protein OS=Drosophila melanogaster GN=dlg1	206159	281340	319475	211871	616243	718026	770995	322403	1.71747e+06	992238	1.15914e+06	385684	111833	71011.6	137718	74936.2	122250	119238	101212	82038.7	143464	140847	117452	64986.5	328748	113068	324946	360734	648020	570852	529416	483126	542630	609204	779338	453098	109506	98808.8	60842.8
tr|Q9VJH1|Q9VJH1_DROME	Q9VJH1	CG13282	Q9VJH1	FBgn0032612	6	6	315.06	18	0.00021598	CG13282, isoform B OS=Drosophila melanogaster GN=CG13282 PE=3 SV=1	340932	327501	106774	428878	670160	458955	546677	1.16549e+06	1.34225e+06	1.00612e+06	745147	264288	497206	448926	147119	209414	832517	705942	250310	3.56707e+06	1.30515e+06	835783	800706	295426	435221	421837	150354	154406	1.11493e+06	824653	510340	1.67939e+06	1.38069e+06	1.24529e+06	1.04563e+06	592553	454867	447621	173767
tr|Q7K5M6|Q7K5M6_DROME	Q7K5M6	Sip1	Q7K5M6	FBgn0010620	6	6	313.04	23	3.57829e-07	GH04176p OS=Drosophila melanogaster GN=Sip1 PE=2 SV=1	47677.7	36042.2	34064.4	45561.7	33608.7	40080.7	28714.3	26466.3	55475.5	27238.4	10996	34134.3	82837	144924	56143.5	45375.3	49690.5	59779.7	35066.7	106850	65766.7	35556.1	75483.8	40726.8	74192.5	82635.9	36661	68721.1	90807.2	117945	143999	78519.6	101500	197049	95106.9	59495.6	161951	111048	79577.2
sp|Q9VUQ5|AGO2_DROME	Q9VUQ5	AGO2	Q9VUQ5	FBgn0087035	5	5	312.94	7	3.18182e-06	Protein argonaute-2 OS=Drosophila melanogaster GN=AGO2 PE=1 SV=3	132959	92684.2	78238.4	34584.4	83701.8	78289.2	92357.8	20807.6	154941	154907	90105.9	26933.3	201346	158655	63939.5	73022.5	121868	129968	70905.3	55514.2	167061	147407	125027	41887.8	156092	170193	50277.7	37713.4	205079	321188	98783.6	60552.5	222382	218038	179508	57063.4	148686	135537	76243.5
sp|P26686-3|SRR55_DROME	P26686	B52	P26686-3	FBgn0004587	8	7	312.74	18	0.00339089	Isoform B of Serine-arginine protein 55 OS=Drosophila melanogaster GN=B52	1.06268e+06	1.14432e+06	448117	308121	790161	790710	676325	234986	1.32908e+06	955924	660719	296623	1.179e+06	1.16084e+06	612455	493926	1.06732e+06	963020	549522	660302	1.04171e+06	846416	826830	287634	1.17202e+06	917840	542110	397338	1.01377e+06	985270	629095	599773	1.15185e+06	1.03849e+06	706618	309984	1.09542e+06	1.1045e+06	488550
tr|Q7KMP8|Q7KMP8_DROME	Q7KMP8	Rpn9	Q7KMP8	FBgn0028691	6	6	311.74	15	0.000554217	26S proteasome regulatory complex subunit p39A OS=Drosophila melanogaster GN=Rpn9 PE=1 SV=1	696308	557918	305336	164324	264746	230847	351743	195285	371852	273918	325643	86019.4	567261	587068	166426	192293	413835	300213	224941	162987	316565	406168	371722	87329.4	559043	533328	187013	149021	415168	384003	352526	154953	440422	360645	461335	119898	497463	508948	186437
tr|Q7K2E1|Q7K2E1_DROME	Q7K2E1	CG8839	Q7K2E1	FBgn0033717	6	6	311.11	15	9.56984e-05	CG8839, isoform A OS=Drosophila melanogaster GN=CG8839 PE=2 SV=1	84527.2	87281	105791	68197.4	77965.1	106158	109999	40186	160755	178978	113438	89974.1	144611	142654	102305	93265.2	124840	149657	129242	73165.5	226568	64423.3	124855	121136	190718	103118	93481.6	101526	147654	172568	117178	132943	203193	269136	345719	205322	187949	176585	132742
sp|P12370|KAPC_DROME	P12370	Pka-C1	P12370	FBgn0000273	6	5	309.16	13	0.18648	cAMP-dependent protein kinase catalytic subunit OS=Drosophila melanogaster GN=Pka-C1 PE=1 SV=3	163316	376102	87586.3	161728	456143	215972	175238	105471	688868	334893	159978	133509	540844	506690	116534	150136	260757	619426	130962	184587	272431	537528	379181	214267	628017	381285	65750.3	220279	533305	481133	359383	213766	302501	669996	209035	237037	577833	274046	267495
tr|Q9V449|Q9V449_DROME	Q9V449	Met75Ca	Q9V449	FBgn0028416	6	6	308.51	49	2.55045e-05	CG18064-PA OS=Drosophila melanogaster GN=Met75Ca PE=4 SV=1	1.98189e+08	2.09541e+08	6.99322e+07	6.37376e+07	1.25678e+08	2.45933e+08	8.53652e+07	4.5721e+07	2.62419e+08	1.18019e+08	8.0754e+07	2.75753e+07	7.25712e+07	3.86474e+07	1.96015e+07	1.23485e+06	4.2288e+07	4.61449e+07	1.01601e+07	3.30094e+07	2.55014e+07	2.1494e+07	1.04715e+07	7.98085e+06	3.71693e+08	1.85618e+08	9.39731e+07	4.02868e+06	2.32935e+08	1.92217e+08	8.1827e+07	7.10911e+07	1.01599e+08	1.31653e+08	7.32431e+07	2.07226e+07	7.55469e+07	6.11556e+07	1.85466e+07
tr|Q9VDC0|Q9VDC0_DROME	Q9VDC0	CG3301	Q9VDC0	FBgn0038878	6	4	305.6	39	0.00278321	CG3301, isoform A OS=Drosophila melanogaster GN=CG3301 PE=2 SV=1	636077	286991	143348	42788.2	482472	130855	192476	12961.3	342488	291543	81602.3	78480.5	730711	645586	309521	314910	250157	538366	152262	97682.5	375134	562879	187551	100999	319494	733249	116242	103065	621269	300432	365229	79371.8	438245	500002	170792	119003	598578	369679	350088
tr|Q8MLS2|Q8MLS2_DROME	Q8MLS2	Rpi	Q8MLS2	FBgn0050410	5	5	305.55	32	0.0539674	CG30410 OS=Drosophila melanogaster GN=Rpi PE=4 SV=3	746769	547637	152403	168208	377476	568283	407752	271145	533734	448269	338337	149433	702689	658843	297652	196534	513302	381496	194234	479176	601319	306232	232299	193726	763349	663472	133086	81944.2	356320	246426	173485	179390	486455	314781	307711	138832	767816	762942	235330
tr|Q9VMY5|Q9VMY5_DROME	Q9VMY5	CG12582	Q9VMY5	FBgn0037215	6	6	304.49	9	0.000478095	CG12582, isoform A OS=Drosophila melanogaster GN=CG12582 PE=2 SV=2	494817	567052	176258	118393	696569	966779	791736	140414	1.29101e+06	1.34623e+06	821489	273699	367682	386654	100860	138623	771810	654414	246828	247917	1.07197e+06	887949	812647	230289	678226	607368	201399	254080	646648	597688	300799	230277	487524	709703	515488	169256	427559	206740	122362
tr|Q960M4|Q960M4_DROME	Q960M4	Prx5	Q960M4	FBgn0038570	4	4	303.99	22	0.251516	LD45324p OS=Drosophila melanogaster GN=Prx5 PE=2 SV=1	4.92378e+06	3.34938e+06	523368	754987	3.12572e+06	2.59134e+06	2.49717e+06	1.02459e+06	3.98688e+06	3.52343e+06	1.75215e+06	453154	3.63311e+06	3.05032e+06	1.03902e+06	1.56113e+06	3.03412e+06	3.76029e+06	650198	1.70097e+06	2.87197e+06	3.37283e+06	1.5718e+06	397318	3.55593e+06	3.35057e+06	1.18764e+06	1.36362e+06	4.09091e+06	2.59104e+06	2.04076e+06	1.65667e+06	3.6032e+06	3.52214e+06	1.834e+06	333432	3.93061e+06	3.82566e+06	1.41489e+06
tr|Q9W0H3|Q9W0H3_DROME	Q9W0H3	CG9186	Q9W0H3	FBgn0035206	6	5	303.11	19	1.77947e-12	CG9186, isoform A OS=Drosophila melanogaster GN=CG9186 PE=2 SV=1	626582	522081	181626	170142	297528	321646	259358	78851.9	336263	368294	255654	88984.8	757535	642818	307774	269543	445444	408133	149368	250155	345937	286241	247772	86896.8	851918	716445	266795	247998	522844	516436	347780	220235	423820	414966	278915	149833	796491	762526	327418
tr|Q8IQS7|Q8IQS7_DROME	Q8IQS7	CG32201	Q8IQS7	FBgn0052201	5	4	301.44	8	0.00100203	CG32201 OS=Drosophila melanogaster GN=CG32201 PE=4 SV=2	228689	134144	76956.8	25302.8	53276.4	35429.9	23477	4213.16	30103.9	37981.8	25482.1	19380.2	136469	160656	29328.5	55606.8	95802.6	107219	54864.7	16899.6	51938.1	47489.1	48071.5	10219.6	66547.5	74446.3	52146.7	34513.1	94122.2	87084.7	55292.4	6651.15	131743	81343.8	31643.6	6876.78	168538	121037	47415.3
tr|Q9VD29|Q9VD29_DROME	Q9VD29	Sar1	Q9VD29	FBgn0038947	5	4	299.63	29	3.82907e-05	RE74312p OS=Drosophila melanogaster GN=Sar1 PE=2 SV=1	468583	475353	205008	204985	368866	474572	388009	129170	604338	529849	315593	124352	595679	515802	294052	245027	473194	654875	259971	316232	421923	338142	268797	154434	609311	476101	255620	265815	528504	438766	316984	360155	493168	398274	399496	169742	565689	718056	259909
tr|Q9VSM7|Q9VSM7_DROME	Q9VSM7	S-Lap2	Q9VSM7	FBgn0052351	5	5	299.57	33	0.191491	GH13849p OS=Drosophila melanogaster GN=S-Lap2 PE=2 SV=1	41060	74526	16237.3	10777.9	54728.4	56782.6	66093.3	15080.1	112740	51582.2	64270.7	22584.1	63513.2	22712.6	23471.1	20291.7	149747	29937.7	21573.7	17652.1	57031.4	40027.9	59457.9	26032.7	61668.3	47453.9	20887.4	11844.2	44202.1	20929.8	530637	40807.1	75062.8	911446	65436.9	26414.2	39807.6	37386	8987.08
tr|Q95R35|Q95R35_DROME	Q95R35	S-Lap4	Q95R35	FBgn0052064	6	6	298.86	15	0.364652	AT09752p OS=Drosophila melanogaster GN=S-Lap4 PE=2 SV=1	11155.9	30994	6236.39	8142.09	9447.83	17669.1	20445.5	13509.3	20408	26658	20777.9	37556.3	18472.1	19931.5	12109.4	21227.5	38765	19700.7	9158.45	21130.4	17935.5	21878.7	12410	3127.3	21214	23092.5	21993	11902.1	24023	17856.7	246476	23568.8	29273.3	554277	19477.3	4959.13	26599.7	36940.4	16396.1
tr|Q9VCR9|Q9VCR9_DROME	Q9VCR9	CG17121	Q9VCR9	FBgn0039043	7	7	298.49	27	0.00096185	CG17121 OS=Drosophila melanogaster GN=CG17121 PE=2 SV=1	399098	481635	165802	120728	360502	374853	342509	87541.6	462192	457655	386524	86046.1	388200	395538	244183	203593	456423	360406	243655	205019	533103	364695	286086	118678	424594	322493	140402	172396	407403	414443	301604	307026	521890	623069	429256	159897	436573	415050	174997
tr|Q4QQ62|Q4QQ62_DROME	Q4QQ62	CG30486	Q4QQ62	FBgn0050486	6	6	297.6	42	0.305303	CG30486, isoform B OS=Drosophila melanogaster GN=CG30486 PE=2 SV=1	2.67286e+06	2.26848e+06	1.23385e+06	734632	2.4889e+06	2.97769e+06	3.11705e+06	849598	3.67425e+06	3.96822e+06	4.11357e+06	1.7321e+06	2.42266e+06	1.91206e+06	951427	46270.8	2.69397e+06	1.9438e+06	1.47343e+06	1.63478e+06	3.57956e+06	2.55113e+06	2.70456e+06	764787	2.77582e+06	2.2004e+06	1.06946e+06	64337.3	1.95176e+06	1.95635e+06	1.22983e+06	1.11156e+06	1.71567e+06	1.8602e+06	1.34806e+06	440444	1.83294e+06	1.92093e+06	785292
tr|Q9VIB5|Q9VIB5_DROME	Q9VIB5	alpha-Est7	Q9VIB5	FBgn0015575	5	5	297.24	17	0.0416122	Alpha-Esterase-7, isoform A OS=Drosophila melanogaster GN=alpha-Est7 PE=2 SV=1	722201	352124	315063	151736	395561	272140	379991	121146	416313	256299	343460	177248	302951	384655	144746	193928	422547	635963	408123	166561	260667	777600	441294	175029	171512	466140	97932	97294.6	271563	236732	161718	82969.3	268269	301313	174753	141043	185134	215831	217445
sp|P08181|CSK2A_DROME	P08181	CkIIalpha	P08181	FBgn0264492	4	4	297.22	19	0.00592778	Casein kinase II subunit alpha OS=Drosophila melanogaster GN=CkIIalpha PE=1 SV=2	593207	498377	265823	122883	466476	478379	421373	85303	498172	529473	402659	102654	593501	591128	323782	226620	775783	589810	318184	298929	597334	497090	407044	116221	687090	496513	256559	207062	582190	507852	393375	243983	630275	562069	499959	126238	636153	669528	282017
tr|Q9VBT8|Q9VBT8_DROME	Q9VBT8	CG11878	Q9VBT8	FBgn0039310	5	5	297.1	15	0.0190995	CG11878 OS=Drosophila melanogaster GN=CG11878 PE=2 SV=1	2.41663e+06	1.2851e+06	418653	472684	1.74129e+06	1.40796e+06	1.47079e+06	498286	1.83068e+06	2.68232e+06	1.08039e+06	274887	1.39986e+06	1.30746e+06	936544	1.57904e+06	1.27524e+06	1.91104e+06	585871	737531	1.7741e+06	1.49616e+06	818205	382714	1.18515e+06	1.62839e+06	377016	513450	1.54519e+06	856121	1.07552e+06	996487	1.66007e+06	1.48394e+06	1.06525e+06	581105	1.1463e+06	1.22249e+06	788270
tr|Q9V3Z4|Q9V3Z4_DROME	Q9V3Z4	Rpn5	Q9V3Z4	FBgn0028690	7	6	297.1	12	3.9978e-12	GH11341p OS=Drosophila melanogaster GN=Rpn5 PE=2 SV=1	367464	340047	195899	119358	220781	229947	183031	72025.8	274181	285543	184002	85795.1	484762	410892	234158	164040	291493	250671	148863	205936	320512	231340	161125	80179.3	464101	405729	222005	151807	315772	317668	228626	281606	479214	338786	263271	109039	453395	434225	263882
tr|Q9VDY8|Q9VDY8_DROME	Q9VDY8	vib	Q9VDY8	FBgn0267975	6	6	296.86	21	6.20886e-08	MIP08680p OS=Drosophila melanogaster GN=vib PE=2 SV=1	317925	136250	85927.6	76948.1	122710	121827	100259	58529.6	114410	110124	138597	21858.1	263408	287973	178754	116644	228663	169705	134529	183337	176643	145859	64806.6	54780.4	239851	151159	93544.8	69060.2	180918	119583	88774.9	155721	285774	217768	177345	65789.1	265336	266451	144180
sp|Q9U915|KAD2_DROME	Q9U915	Adk2	Q9U915	FBgn0283494	6	6	296.85	26	0.0775742	Adenylate kinase OS=Drosophila melanogaster GN=Adk2 PE=1 SV=1	414247	365611	163658	276738	403925	581964	644124	303995	588150	702581	907301	150568	341541	463814	186045	337655	368412	376946	196955	505975	1.10377e+06	319891	428249	200370	368816	379137	167618	187682	297684	208395	167569	363421	271622	217630	259563	175543	271531	338699	166725
tr|Q7K569|Q7K569_DROME	Q7K569	Gpo-1	Q7K569	FBgn0022160	7	7	296.52	15	0.81467	Glycerol-3-phosphate dehydrogenase OS=Drosophila melanogaster GN=Gpo-1 PE=2 SV=1	264898	222319	64930.8	21296.5	649713	305544	278309	5467.59	974913	474927	258002	96839.3	376546	410657	97865	36870.2	418223	614061	110572	67673.9	397324	940954	429379	77279.4	440146	530933	37821	61793.3	483568	524342	356202	18971.3	358476	627015	168086	58088.5	386065	124131	156798
tr|A1ZBB4|A1ZBB4_DROME	A1ZBB4	CG30122	A1ZBB4	FBgn0050122	4	4	295.89	4	0.0282155	CG30122, isoform B OS=Drosophila melanogaster GN=CG30122 PE=4 SV=1	188257	136465	76401	19449.6	79646	131046	99710.3	14649.1	83014.5	89844.5	98137.9	23648.8	171340	156487	32065.3	49919.9	101796	78611	67827.2	21020.7	89373.9	107055	114866	24360.7	142497	116482	25515.7	42524.8	124438	139636	155804	16586.7	180340	96842.6	105968	30869.1	158860	158368	51961.8
tr|M9PG65|M9PG65_DROME	M9PG65	Sfp78E	M9PG65	FBgn0261059	4	4	294.92	27	3.37095e-06	Seminal fluid protein 78E, isoform B OS=Drosophila melanogaster GN=Sfp78E PE=4 SV=1	577276	361979	271199	306804	997493	918571	828996	318138	1.48892e+06	640792	1.18815e+06	1.21278e+06	553602	458314	182550	124767	692467	870805	397035	680742	806187	1.19837e+06	1.47681e+06	609989	471696	858030	254781	195537	482946	677586	684039	221900	446993	573294	431436	286960	497991	158607	224219
tr|Q4AB54|Q4AB54_DROME	Q4AB54	His1:CG33861	Q4AB54	FBgn0053855	6	4	294.63	23	0.403536	Histone H1 OS=Drosophila melanogaster GN=His1:CG33861 PE=3 SV=1	103031	106428	88085.9	127717	91263.4	109539	100353	95432.6	102766	99290.6	77894.2	59314.8	139259	190832	108512	80327.4	100371	95916.1	104623	176234	159821	52756.1	94442.9	85478.4	123440	100802	129871	48086	91641	108749	76957.5	173551	111861	87039.7	168080	161595	119201	102044	75720.4
tr|A4V4A5|A4V4A5_DROME	A4V4A5	Ran	A4V4A5	FBgn0020255	7	7	294.3	40	4.6578e-10	Ran, isoform B OS=Drosophila melanogaster GN=Ran PE=4 SV=1	521367	352727	202543	198300	309139	189541	227987	116430	195543	196199	191721	81529	463041	476787	244910	258671	446690	379016	167859	357466	268110	217786	237623	127695	465517	422880	207923	144566	484008	356733	294541	367717	291410	377733	252621	236979	641952	337370	303145
sp|Q9VI55|UFL1_DROME	Q9VI55	CG1104	Q9VI55	FBgn0037467	8	7	293.49	11	1.2601e-13	E3 UFM1-protein ligase 1 homolog OS=Drosophila melanogaster GN=CG1104 PE=1 SV=1	218921	195333	106994	68706.9	123885	88243.4	90744.3	33507.1	83631.1	83531.6	23742.3	29789.8	317226	258677	145132	126413	160506	145158	99745.2	76858.1	107380	108418	77475.8	30965.4	268570	244670	133676	107519	197498	300975	154164	101626	192853	170269	126646	66453.8	316087	253777	146496
sp|Q9W2N0|CAPZA_DROME	Q9W2N0	cpa	Q9W2N0	FBgn0034577	5	5	291.73	33	0.00440368	F-actin-capping protein subunit alpha OS=Drosophila melanogaster GN=cpa PE=2 SV=1	598813	382808	212174	106542	767961	328612	258129	64630.8	1.23377e+06	561621	221929	266672	1.23692e+06	1.32509e+06	204016	206284	599555	1.1584e+06	188571	276921	702100	930674	896355	151521	1.10337e+06	1.12696e+06	138202	201037	1.3206e+06	1.46986e+06	1.0871e+06	232775	991852	1.46781e+06	581824	209695	1.48946e+06	630472	464477
sp|Q9VFC8|GYS_DROME	Q9VFC8	GlyS	Q9VFC8	FBgn0266064	6	6	290.82	8	0.869721	Glycogen [starch] synthase OS=Drosophila melanogaster GN=GlyS PE=1 SV=2	266544	162544	110170	61997.6	331238	118808	293020	107111	255438	215736	159244	67660.9	187769	181757	146430	67935	147684	176219	84583.4	131678	119526	380510	168547	70317.8	176019	461484	38692.3	41451.2	235726	212760	232644	110823	161238	209297	107854	102156	141638	91259.4	106120
tr|Q9VM69|Q9VM69_DROME	Q9VM69	nop5	Q9VM69	FBgn0026196	5	4	290.81	14	0.00701752	CG10206-PA OS=Drosophila melanogaster GN=nop5 PE=2 SV=2	675443	651128	261911	167101	777944	829466	666627	187229	1.25972e+06	1.23328e+06	961423	340278	857586	809351	328543	237578	881484	870248	457657	425329	1.18986e+06	917515	985999	249615	813232	588374	247050	275377	727784	629443	520164	562199	952425	778623	729537	228489	733375	640709	389740
sp|Q01989|MYS9_DROME	Q01989	jar	Q01989	FBgn0011225	6	5	290.14	6	0.802086	Myosin heavy chain 95F OS=Drosophila melanogaster GN=jar PE=2 SV=4	55618.8	420161	17355.1	9944.71	111047	35413.1	88429.5	6371.39	187524	289195	143274	14839.2	138501	140771	31838	27641	103425	138375	26347.5	24753.5	303161	140893	167964	13451.9	82914.1	112148	18862	21401.4	115462	77409.6	35885.4	23059.5	40561.7	168053	40032.8	11483.4	135193	61759.9	37644.3
tr|Q9VI09|Q9VI09_DROME	Q9VI09	CG17919	Q9VI09	FBgn0037433	5	5	288.79	31	7.5278e-07	CG17919 OS=Drosophila melanogaster GN=CG17919 PE=2 SV=1	518712	364316	251042	343946	913089	954520	623645	532280	1.84018e+06	1.01389e+06	677248	329639	510024	530718	136300	132185	623003	629807	258613	1.02433e+06	1.14368e+06	686572	710227	404527	861578	592575	284054	267192	687756	646180	389631	652457	449466	587967	412406	308772	354723	304164	147957
tr|Q9VJ31|Q9VJ31_DROME	Q9VJ31	CG10623	Q9VJ31	FBgn0032727	4	4	288.67	15	0.27555	CG10623 protein OS=Drosophila melanogaster GN=CG10623 PE=2 SV=1	663859	432866	170256	91964.8	570280	314801	240984	51905.5	630309	367805	190046	54718.6	961223	922819	181140	148703	514670	630321	158230	149508	510512	530020	372144	76299.5	731581	837236	137245	107193	729860	590034	506006	116442	587000	626674	309646	92341.8	941694	505921	173136
sp|Q9VGX3-3|FAU_DROME	Q9VGX3	fau	Q9VGX3-3	FBgn0266451	5	5	286.49	66	0.0180019	Isoform C of Protein anoxia up-regulated OS=Drosophila melanogaster GN=fau	133006	161824	93178.7	74581.5	114603	161463	145937	101221	210790	216651	147470	78105.4	246528	184776	137624	151349	164244	193542	149948	182015	252482	137472	188625	112843	145236	107973	101385	94612.7	126848	143199	85193.4	113746	151378	154523	130224	74751.5	157756	249659	113047
tr|Q8INN6|Q8INN6_DROME	Q8INN6	Unc-115b	Q8INN6	FBgn0260463	6	5	286.11	9	0.36506	Unc-115, isoform C OS=Drosophila melanogaster GN=Unc-115b PE=4 SV=1	212350	307070	98997.4	65535.1	213117	239955	252573	57101.2	384342	311816	256224	61129.1	286242	241305	117371	91160.8	223328	245072	144560	119487	488917	256014	275239	82850.5	293032	111273	130280	76659.2	222723	183375	149434	162380	409526	280645	374879	98854	232538	269542	105369
tr|Q9W290|Q9W290_DROME	Q9W290	GM130	Q9W290	FBgn0034697	6	6	283.97	13	8.0258e-13	GM130, isoform B OS=Drosophila melanogaster GN=GM130 PE=4 SV=2	114157	131882	61184.7	53069.5	25070.4	56312.8	51364.4	27595.2	48510.1	49980	15438.6	24193.9	216687	210544	87076.6	107672	94990.8	99800.2	54791.2	85189	79281.1	19260.9	40818.5	14047.4	202581	138607	96822.6	71681.5	106628	122177	85307.7	88322.1	161173	106387	87180.3	41970.1	203861	217682	74927.6
sp|P46415|ADHX_DROME	P46415	Fdh	P46415	FBgn0011768	5	4	282.97	14	0.0256764	Alcohol dehydrogenase class-3 OS=Drosophila melanogaster GN=Fdh PE=1 SV=3	1.32476e+06	812069	742212	402007	1.09602e+06	774514	931896	292889	1.25821e+06	1.12625e+06	586496	339900	1.10404e+06	744399	959322	712315	919287	1.11433e+06	755484	459886	805698	902113	558181	387146	999152	956771	885322	512797	984471	820166	734235	460988	931298	919075	727444	344907	988772	1.15743e+06	641111
tr|M9PD73|M9PD73_DROME	M9PD73	Tep4	M9PD73	FBgn0041180	6	5	282.96	6	1.05071e-08	Thioester-containing protein 4, isoform B OS=Drosophila melanogaster GN=Tep4 PE=4 SV=1	172017	155846	104404	47311.7	93704.9	68118.1	73647.2	20542.2	80630.4	88233.8	20557	24267.2	129223	173793	87121.3	48882.1	40626.5	50205.1	22081.9	37785.8	25538.2	35280.2	17378.4	18203.8	298321	217590	66535.2	67966	207533	114117	170885	42976.2	112101	256345	95794.2	35323.8	131504	74820.9	92659.9
sp|Q9VGS2|TCTP_DROME	Q9VGS2	Tctp	Q9VGS2	FBgn0037874	4	4	282.67	35	3.21077e-09	Translationally-controlled tumor protein homolog OS=Drosophila melanogaster GN=Tctp PE=1 SV=1	281648	294719	146584	53005	86109.9	76070.2	67080.2	36677.9	63315.4	101061	6596.15	32682.8	540057	444637	287791	149825	150192	89584.3	61398	31290.6	81238.9	83985.7	33932	42428.2	386018	340975	161606	122241	232256	85451.3	126988	31402.2	368009	218096	121060	24896.6	517339	894356	213594
tr|Q7JWX3|Q7JWX3_DROME	Q7JWX3	nec	Q7JWX3	FBgn0002930	5	5	281.18	11	0.13743	GH10112p OS=Drosophila melanogaster GN=nec PE=2 SV=1	81395.2	96115.5	79703.8	628759	421894	297579	1.01913e+06	728017	365511	135833	548719	977543	99156.1	63945.1	46183.3	114371	107566	102128	71060.3	657738	62283.9	68810.4	240449	528010	111300	88577.4	63583	195315	104872	216598	234636	404174	36885.5	221618	132063	468335	47468.7	68455.2	34087
sp|Q27580|SAHH_DROME	Q27580	Ahcy13	Q27580	FBgn0014455	5	5	280.62	13	0.000389732	Adenosylhomocysteinase OS=Drosophila melanogaster GN=Ahcy13 PE=2 SV=2	249941	89878.7	76126.6	51219.7	117288	92414.8	100395	16650.7	173440	189957	51628.5	30207.4	214038	187068	114054	118886	112808	182447	95760	106227	154603	137470	82038.8	53821.1	139625	304030	29239.7	52112.3	155881	72317.2	72262.9	74309.1	111958	124635	96258.7	28545.2	213246	170619	72849.5
sp|P80455|RS12_DROME	P80455	RpS12	P80455	FBgn0260441	3	3	280.48	24	0.166185	40S ribosomal protein S12 OS=Drosophila melanogaster GN=RpS12 PE=1 SV=2	359532	157154	151585	219623	195576	231390	134042	124657	434125	179650	84974.1	113076	483833	872337	252303	41548.5	278284	262711	138213	310616	332468	112486	185140	93918.6	512612	402010	190022	32736.3	372548	239760	262727	244779	229957	202878	221608	213651	467149	403395	279875
tr|Q8SYJ2|Q8SYJ2_DROME	Q8SYJ2	ND-MLRQ	Q8SYJ2	FBgn0052230	6	6	280.44	34	0.0383942	CG32230, isoform B OS=Drosophila melanogaster GN=ND-MLRQ PE=2 SV=1	357841	398404	179304	315293	131349	298111	295959	302704	249207	205773	147367	101355	311321	338944	214326	347166	240921	243681	188580	389477	358786	108820	144687	147507	345673	240276	197921	192768	269002	246479	135014	433113	221508	167699	195942	178047	268414	509421	190996
tr|Q7K3N4|Q7K3N4_DROME	Q7K3N4	CG8888	Q7K3N4	FBgn0033679	6	6	280.2	17	5.948e-07	CG8888 OS=Drosophila melanogaster GN=CG8888 PE=2 SV=1	268523	233374	150347	103587	384684	291124	285665	141991	703485	573856	335165	237138	319915	319026	191394	178499	557317	409196	248704	211738	616128	567226	510045	239826	321176	261430	139769	175206	317912	387558	267493	202971	375947	432864	280174	169141	303620	245263	193504
sp|O76927-2|RS21_DROME	O76927	RpS21	O76927-2	FBgn0015521	5	5	279.48	32	2.28823e-07	Isoform E of 40S ribosomal protein S21 OS=Drosophila melanogaster GN=RpS21	507786	524488	288231	189933	331713	374251	361274	104526	575330	361957	235064	135036	799637	772301	439846	214241	399563	479727	295394	228556	460675	373876	317241	159433	659055	596265	314143	179233	561257	521684	369106	267508	405249	493799	374403	177100	738394	786382	379184
sp|Q94516|AT5F1_DROME	Q94516	ATPsyn-b	Q94516	FBgn0019644	7	6	279.12	28	0.000861248	ATP synthase subunit b, mitochondrial OS=Drosophila melanogaster GN=ATPsyn-b PE=2 SV=2	875144	803763	356620	373048	644678	796365	610883	267651	1.10539e+06	786753	538610	221743	1.07995e+06	1.18375e+06	521389	352459	688150	794062	449201	880893	1.12735e+06	582875	610358	291513	1.07855e+06	1.04215e+06	460799	244975	832922	760214	536598	830080	765378	753362	663451	331762	951903	988944	478842
tr|Q8SXR1|Q8SXR1_DROME	Q8SXR1	NLaz	Q8SXR1	FBgn0053126	4	4	278.19	26	3.4139e-05	Neural lazarillo, isoform A OS=Drosophila melanogaster GN=NLaz PE=2 SV=1	223396	288744	151841	153089	908186	504661	242690	271010	773721	685119	359614	225123	371681	249754	111768	105907	880934	361483	166810	405194	872583	670095	368237	245793	375070	302856	139668	153547	472756	344659	284254	252359	374649	501111	234695	150654	305990	152585	109481
sp|P91926|AP2A_DROME	P91926	AP-2alpha	P91926	FBgn0264855	6	6	276.74	7	0.00199935	AP-2 complex subunit alpha OS=Drosophila melanogaster GN=AP-2alpha PE=1 SV=1	3.60875e+06	2.93681e+06	1.1916e+06	740396	2.80168e+06	2.72553e+06	1.6295e+06	449774	3.8776e+06	1.80517e+06	1.21926e+06	566471	1.74089e+06	1.12961e+06	373772	178476	933840	1.19112e+06	283101	416408	943062	1.08007e+06	678264	181808	5.69942e+06	3.57665e+06	1.21029e+06	196017	3.86459e+06	3.35024e+06	1.54323e+06	931812	1.14986e+06	2.6992e+06	1.40637e+06	319283	1.87924e+06	1.65753e+06	465757
tr|Q8IPG4|Q8IPG4_DROME	Q8IPG4	Piezo	Q8IPG4	FBgn0264953	6	6	276.67	3	0.967719	Piezo, isoform E OS=Drosophila melanogaster GN=Piezo PE=4 SV=3	63335.1	51720.1	62785.9	329970	114457	78409.3	90991.4	277488	123565	52578.7	89879.5	187074	61944.4	82064	56397.6	53378.2	67548.3	73739.3	88205.1	385522	132876	56987.1	179243	207773	88858	79291.7	64313.9	70610.5	61366.1	88914.3	93146	334425	106404	107718	96921.3	168724	61533.9	70407.9	62666.8
sp|P10981|ACT5_DROME	P10981	Act87E	P10981	FBgn0000046	5	3	276.38	85	0.931944	Actin-87E OS=Drosophila melanogaster GN=Act87E PE=1 SV=1	196629	126628	102036	180398	221445	146822	200719	187915	293655	189750	252599	145276	209446	283656	103814	167402	196410	177360	130025	493689	290318	103606	311495	212925	220530	194705	219653	141609	138875	206752	187980	257003	214442	147241	208248	199036	224417	184179	183753
tr|X2J4U0|X2J4U0_DROME	X2J4U0	CG44574	X2J4U0	FBgn0265785	4	4	276.25	32	0.331893	CG44574 OS=Drosophila melanogaster GN=CG44574 PE=4 SV=1	850844	600997	261368	133888	1.57137e+06	819866	619220	89596.9	2.37195e+06	1.27842e+06	575553	470519	774542	669281	193384	91127.3	798947	1.16503e+06	267810	297864	1.27133e+06	1.38685e+06	819101	225122	1.13637e+06	922148	182601	113380	948122	720961	679580	198935	824483	760050	330963	143219	635288	373293	204432
tr|A1ZBR1|A1ZBR1_DROME	A1ZBR1	CG16898	A1ZBR1	FBgn0034480	3	3	270.95	8	8.25093e-05	CG16898 OS=Drosophila melanogaster GN=CG16898 PE=2 SV=1	606528	357842	144215	118345	493961	223186	345618	129619	330128	339556	339652	102702	697214	559525	309066	254964	472475	429723	143715	366590	583445	421000	304895	186661	351560	543185	188422	117982	590584	387861	1.15912e+06	268997	1.06464e+06	417194	325631	160416	634380	568703	288892
sp|Q9VNE2|PKRA_DROME	Q9VNE2	kra	Q9VNE2	FBgn0250753	5	5	270.79	14	0.000579858	Protein krasavietz OS=Drosophila melanogaster GN=kra PE=1 SV=1	272537	184967	132021	65767.2	89806.8	226436	82685.8	35571.2	94008.6	53615.8	108276	19039.9	392411	409644	96796.9	43024	116393	182017	91366	26953.5	63775.8	163714	150091	35405.3	246893	335115	59819.4	28849.6	172804	242415	200594	36617.4	137437	206611	133267	36223.1	436093	286478	185696
sp|O01404|PHM_DROME	O01404	Phm	O01404	FBgn0283509	6	4	270.65	30	0.000232429	Peptidylglycine alpha-hydroxylating monooxygenase OS=Drosophila melanogaster GN=Phm PE=1 SV=2	277907	227733	268630	207715	448583	349768	603123	301464	964089	652795	1.16048e+06	218644	138289	333708	115682	61404.4	337909	354957	335783	483479	419204	406060	293349	183300	430138	226122	146037	564264	394275	333952	237479	325009	312097	436144	360078	264026	253093	177785	113572
sp|P22769|PSA71_DROME	P22769	Prosalpha4	P22769	FBgn0004066	5	4	270.11	31	0.362204	Proteasome subunit alpha type-7-1 OS=Drosophila melanogaster GN=Prosalpha4 PE=1 SV=2	1.47349e+06	943029	421588	480898	1.51084e+06	897567	881348	401710	1.46146e+06	1.40689e+06	592020	578216	1.58101e+06	1.28414e+06	488593	452049	1.29016e+06	1.24614e+06	444711	777115	1.50351e+06	1.07386e+06	794098	461158	1.87555e+06	1.33002e+06	424832	569141	1.62186e+06	1.29781e+06	1.1479e+06	422206	1.49862e+06	1.19788e+06	883164	497442	1.79722e+06	1.21573e+06	645729
tr|Q9VK69|Q9VK69_DROME	Q9VK69	CG5525	Q9VK69	FBgn0032444	7	4	269.47	12	0.00452096	T-complex protein 1 subunit delta OS=Drosophila melanogaster GN=CG5525 PE=2 SV=1	101345	77494.1	15669.8	41372.4	57508.8	55752.7	70986.5	43847	88532.4	74124.1	88419	7572.27	140418	141784	63002.2	23546.2	85011.3	82601.6	36772.2	89192.5	133926	70171.7	50472.2	20708.1	130384	104141	23652.6	36231.3	76437.1	108045	70375.6	54094.5	135421	148081	96992.7	47482.1	139558	174473	68589.3
tr|Q9V3J4|Q9V3J4_DROME	Q9V3J4	Sec13	Q9V3J4	FBgn0024509	6	5	269.36	21	0.101433	Sec13 OS=Drosophila melanogaster GN=Sec13 PE=4 SV=1	832401	603082	343887	216387	906494	499995	476282	101799	1.00732e+06	732962	354114	267297	1.74834e+06	1.61408e+06	335135	224846	746467	897712	262658	352878	876833	783435	636047	213216	1.40754e+06	1.46805e+06	244044	303084	1.13377e+06	1.10567e+06	817961	205384	893161	898162	459181	204241	1.7007e+06	801072	418410
sp|Q94514|COX5A_DROME	Q94514	CoVa	Q94514	FBgn0019624	6	6	268.63	35	0.00437639	Cytochrome c oxidase subunit 5A, mitochondrial OS=Drosophila melanogaster GN=CoVa PE=1 SV=2	1.20114e+06	970719	393385	301036	851612	799758	704783	247010	1.45351e+06	707351	415786	198260	1.58329e+06	1.22281e+06	521698	524770	1.04849e+06	1.02184e+06	368126	455103	1.09641e+06	1.0004e+06	684889	205282	1.51315e+06	1.11971e+06	452649	441759	1.31475e+06	1.12517e+06	684501	391683	813963	965228	418395	162997	1.35299e+06	979658	517396
tr|Q9VHC7|Q9VHC7_DROME	Q9VHC7	rump	Q9VHC7	FBgn0267790	4	4	268.39	7	0.00847513	FI21236p1 OS=Drosophila melanogaster GN=rump PE=2 SV=1	64388.8	69838.4	36973.7	35211.2	135263	34763	30416.1	25808.3	187110	55426	26113.1	76817.9	307329	323619	58910.5	46025.9	52847	192042	28962.8	39061.1	114280	167947	164938	41055.5	183740	240804	48424.9	53685.2	160985	240933	213863	33572.6	101967	248531	57469.6	45281.7	309307	67110	116938
tr|Q9VIM0|Q9VIM0_DROME	Q9VIM0	CG2493	Q9VIM0	FBgn0032864	7	7	268.01	8	2.06249e-06	CG2493, isoform A OS=Drosophila melanogaster GN=CG2493 PE=2 SV=1	130877	94725.9	71169.1	62988.7	196136	116051	93396.2	58012	283050	209132	105167	81333.7	134482	120572	91111	74806.7	204336	202035	106477	108556	276043	210364	191431	121836	139119	118280	68424	76461.6	192821	170742	142547	67647.8	189978	217756	123907	99879.4	144365	112978	115798
[truncated: 1,065 more rows]
[truncated: 14 more columns]

## Sheet: Male Dataset 2
											Raw abundance
											M1					M2					M8
[truncated: 1,797 more rows]

## Sheet: Female Dataset
											Raw abundance										Spectral counts
											Mated					Virgin					Mated					Virgin
[truncated: 1,997 more rows]

## Sheet: Male Tissue Dataset
											Raw abundance
											AG			BO			D
[truncated: 1,784 more rows]
