# Supplementary material for: Quantitative Proteomics Identification of Seminal Fluid Proteins in Male Drosophila melanogaster
Source: Mol Cell Proteomics. 2018 Oct 4;18(Suppl 1):S46–58. doi: 10.1074/mcp.RA118.000831 (PMC6427238; doi:10.1074/mcp.RA118.000831)
Supplement: Data S2 [file 137877_1_supp_167587_pbr1x9.xlsx]

## Sheet: Male Dataset 1
																					Raw abundance
																					1w_A				3W_A				5W_A				1W_B				3W_B				5W_B				1W_C				3W_C
#	Retention time (min)	Charge	m/z	Measured mass	Mass error (u)	Mass error (ppm)	Score	Sequence	Modifications	Accession	All accessions (for this sequence)	Grouped accessions (for this sequence)	Shared accessions (for this sequence)	Description	Use in quantitation	Max fold change	Highest mean condition	Lowest mean condition	Anova	Maximum CV	HF0083_MSQ459_Irem_20160109_1w-1A_9	HF0083_MSQ459_Irem_20160109_1w-2A_21	HF0083_MSQ459_Irem_20160109_1w-3A_33	HF0083_MSQ459_Irem_20160109_1w-4A_45	HF0083_MSQ459_Irem_20160109_3w-1A_5	HF0083_MSQ459_Irem_20160109_3w-2A_17	HF0083_MSQ459_Irem_20160109_3w-3A_29	HF0083_MSQ459_Irem_20160109_3w-4A_41	HF0083_MSQ459_Irem_20160109_5w-1A_1	HF0083_MSQ459_Irem_20160109_5w-2A_13	HF0083_MSQ459_Irem_20160109_5w-3A_25	HF0083_MSQ459_Irem_20160109_5w-4A_37	HF0083_MSQ459_Irem_20160109_1w-1B_10	HF0083_MSQ459_Irem_20160109_1w-2B_22	HF0083_MSQ459_Irem_20160109_1w-3B_34	HF0083_MSQ459_Irem_20160109_1w-4B_46	HF0083_MSQ459_Irem_20160109_3w-1B_6	HF0083_MSQ459_Irem_20160109_3w-2B_18	HF0083_MSQ459_Irem_20160109_3w-3B_30	HF0083_MSQ459_Irem_20160109_3w-4B_42	HF0083_MSQ459_Irem_20160109_5w-1B_2	HF0083_MSQ459_Irem_20160109_5w-2B_14	HF0083_MSQ459_Irem_20160109_5w-3B_26	HF0083_MSQ459_Irem_20160109_5w-4B_38	HF0083_MSQ459_Irem_20160109_1w-1C_11	HF0083_MSQ459_Irem_20160109_1w-2C_23	HF0083_MSQ459_Irem_20160109_1w-3C_35	HF0083_MSQ459_Irem_20160109_1w-4C_47	HF0083_MSQ459_Irem_20160109_3w-1C_7
197	27.0633	2	453.251	904.488	0.0111628	12.3418	---	NQLFQQK		sp|P05661-22|MYSA_DROME	sp|P05661-22|MYSA_DROME			Isoform I of Myosin heavy chain, muscle OS=Drosophila melanogaster GN=Mhc	FALSE	6.18807	1W_C	5W_D	2.79842e-05	59.1448	1.15157e+07	1.26753e+07	8.95382e+06	7.46683e+06	6.35379e+06	1.75128e+07	1.48527e+07	7.25829e+06	1.31447e+07	1.26841e+07	7.17809e+06	2.10105e+06	4.0796e+06	4.52797e+06	4.90045e+06	3.70031e+06	8.96688e+06	6.59527e+06	5.30603e+06	7.27853e+06	1.00718e+07	3.24554e+06	2.60325e+06	4.00491e+06	1.71456e+07	4.97368e+06	1.03369e+07	8.45596e+06	7.0492e+06
12116	27.0541	1	905.493	904.485	0.00885744	9.79289	32.86	NQLFQQK		sp|P05661-22|MYSA_DROME	sp|P05661-22|MYSA_DROME			Isoform I of Myosin heavy chain, muscle OS=Drosophila melanogaster GN=Mhc	FALSE	5.57746	3W_A	5W_D	0.276157	112.491	850262	830818	53452.1	62405.9	562397	1.31707e+06	925167	41978.5	1.42335e+06	980634	457347	137117	283422	322431	21062	20645.8	626081	502192	28216.7	386889	754234	238549	263698	51514.9	1.42276e+06	383663	76030.6	61060.8	541462
883	33.9537	2	522.296	1042.58	0.000612201	0.5872	41.82	AQLELSQVR		sp|P05661-22|MYSA_DROME	sp|P05661-22|MYSA_DROME			Isoform I of Myosin heavy chain, muscle OS=Drosophila melanogaster GN=Mhc	TRUE	2.02569	5W_B	1w_A	0.298668	62.6033	2.74784e+06	2.01436e+06	827744	1.72097e+06	6.63926e+06	1.97622e+06	1.5176e+06	1.37674e+06	7.38232e+06	3.70524e+06	2.17781e+06	1.31323e+06	4.86264e+06	3.37892e+06	1.21057e+06	1.51088e+06	5.60611e+06	5.6899e+06	1.08925e+06	2.68808e+06	4.18419e+06	6.41708e+06	4.82983e+06	2.70618e+06	4.27246e+06	3.17092e+06	657644	1.86871e+06	4.99877e+06
15019	33.9537	1	1043.58	1042.58	0.000152017	0.145809	27.37	AQLELSQVR		sp|P05661-22|MYSA_DROME	sp|P05661-22|MYSA_DROME			Isoform I of Myosin heavy chain, muscle OS=Drosophila melanogaster GN=Mhc	TRUE	2.85233	5W_B	1w_A	0.509361	113.3	263345	125021	31780.5	241486	1.04509e+06	128885	48748	138786	1.41082e+06	435094	139373	153569	684942	417098	84194	186212	809460	819697	38173.4	287326	633566	941313	656253	313784	636936	374996	27389.3	215062	681736
1407	42.0121	3	651.662	1951.96	0.00478874	2.4533	72.49	DLEEANIQHESTLANLR		sp|P05661-22|MYSA_DROME	sp|P05661-22|MYSA_DROME			Isoform I of Myosin heavy chain, muscle OS=Drosophila melanogaster GN=Mhc	FALSE	9.73324	1W_D	3W_C	0.815599	161.479	37664.1	361794	149838	193521	74370.7	23505.8	437349	36531.1	551689	345294	314566	245311	24528.3	185900	1.62665e+06	517992	362666	45816.6	120074	1.12631e+06	53523.5	74891.5	1.61872e+06	424544	99558.8	80961.8	89000.3	728991	44082.8
2458	42.1014	2	976.987	1951.96	-0.000298685	-0.153018	90.46	DLEEANIQHESTLANLR		sp|P05661-22|MYSA_DROME	sp|P05661-22|MYSA_DROME			Isoform I of Myosin heavy chain, muscle OS=Drosophila melanogaster GN=Mhc	TRUE	2.065	3W_D	1w_A	0.315498	49.7647	4.40662e+06	3.77005e+06	1.49558e+06	2.47332e+06	7.87862e+06	3.77826e+06	3.69616e+06	2.34851e+06	7.99146e+06	5.6791e+06	5.51261e+06	1.13452e+06	6.05908e+06	6.02433e+06	2.46313e+06	2.79267e+06	6.84252e+06	5.68652e+06	1.65665e+06	7.30286e+06	7.61656e+06	4.43348e+06	5.7839e+06	2.21285e+06	7.21813e+06	4.29441e+06	1.92339e+06	2.01508e+06	6.89195e+06
1475	27.3929	2	530.294	1058.57	0.000818555	0.773263	61.24	VISQQSLER		sp|P05661-22|MYSA_DROME	sp|P05661-22|MYSA_DROME			Isoform I of Myosin heavy chain, muscle OS=Drosophila melanogaster GN=Mhc	FALSE	2.07743	3W_D	1w_A	0.00576751	38.533	1.54524e+06	1.30452e+06	702985	577513	2.31174e+06	1.22511e+06	1.3478e+06	453562	3.09156e+06	2.52171e+06	1.34932e+06	635487	2.59695e+06	1.93105e+06	958047	884681	3.06341e+06	2.35506e+06	1.00881e+06	1.09072e+06	2.17088e+06	2.41656e+06	1.99911e+06	1.00909e+06	1.73044e+06	1.71899e+06	810440	699736	2.15468e+06
21501	27.3929	1	1059.58	1058.57	0.000743198	0.702076	---	VISQQSLER		sp|P05661-22|MYSA_DROME	sp|P05661-22|MYSA_DROME			Isoform I of Myosin heavy chain, muscle OS=Drosophila melanogaster GN=Mhc	FALSE	2.87859	3W_D	3W_A	0.209855	67.7761	193931	108359	44893	53823.7	265240	95872.8	96002.4	33253	636537	343699	80215.5	71297.9	319694	225236	83788.4	127091	435261	291580	75433.9	81067.3	309372	262558	209811	90558.3	196838	228301	82431.5	53032.6	296573
1619	38.9704	2	515.254	1028.49	0.000317845	0.309039	69.73	NYSTELFR		sp|P05661-22|MYSA_DROME	sp|P05661-22|MYSA_DROME			Isoform I of Myosin heavy chain, muscle OS=Drosophila melanogaster GN=Mhc	FALSE	1.91048	3W_C	1w_A	0.201921	52.5848	2.19977e+06	1.53048e+06	660661	1.25275e+06	3.69694e+06	1.42073e+06	1.73471e+06	1.19855e+06	4.59846e+06	2.60996e+06	2.56821e+06	945089	3.07693e+06	2.31941e+06	1.20034e+06	1.20041e+06	4.03005e+06	3.44498e+06	1.0271e+06	2.49059e+06	2.94111e+06	3.31534e+06	3.02362e+06	2.13696e+06	3.25633e+06	1.97979e+06	943496	1.19008e+06	3.26719e+06
13165	38.9704	1	1029.5	1028.49	-0.000248801	-0.241908	---	NYSTELFR		sp|P05661-22|MYSA_DROME	sp|P05661-22|MYSA_DROME			Isoform I of Myosin heavy chain, muscle OS=Drosophila melanogaster GN=Mhc	FALSE	2.32225	3W_D	1w_A	0.461571	80.2785	473907	278320	147958	548939	1.07396e+06	282745	300234	563975	1.39029e+06	585259	654480	479930	732895	571426	407724	613913	1.25391e+06	1.01103e+06	266911	982451	752649	835894	791301	970311	833683	464099	340323	564056	897825
1965	26.9291	2	456.732	911.45	0.000170001	0.186517	60.05	YPVYTNR		sp|P05661-22|MYSA_DROME	sp|P05661-22|MYSA_DROME			Isoform I of Myosin heavy chain, muscle OS=Drosophila melanogaster GN=Mhc	FALSE	1.61577	5W_B	1w_A	0.206622	47.181	1.15037e+06	654131	502912	291874	1.08361e+06	799863	1.07596e+06	296144	1.85794e+06	1.52653e+06	890088	454438	937363	888290	700949	484341	1.3241e+06	1.05755e+06	881188	691995	2.16713e+06	1.31898e+06	1.25195e+06	481440	927704	828867	489726	308711	945732
19731	26.9595	1	912.459	911.451	0.00137543	1.50906	---	YPVYTNR		sp|P05661-22|MYSA_DROME	sp|P05661-22|MYSA_DROME			Isoform I of Myosin heavy chain, muscle OS=Drosophila melanogaster GN=Mhc	FALSE	2.36828	5W_B	1w_A	0.62004	80.7197	245531	116503	25903.5	14377.2	247940	141966	172323	19636.3	507694	370141	163610	54536.9	188767	183115	61268.9	46326.9	308519	181107	62538.7	101645	506838	293964	242827	28713.7	160999	173159	48456.7	17247.8	221650
1991	40.3332	2	737.849	1473.68	-0.000311932	-0.211668	65.44	IEELEEEVEAER		sp|P05661-22|MYSA_DROME	sp|P05661-22|MYSA_DROME			Isoform I of Myosin heavy chain, muscle OS=Drosophila melanogaster GN=Mhc	TRUE	1.88804	5W_B	3W_A	0.0934547	63.6829	3.85694e+06	2.70024e+06	1.6332e+06	1.89082e+06	7.39196e+06	2.59754e+06	2.69076e+06	760985	9.89324e+06	4.66508e+06	2.86205e+06	2.40973e+06	6.44294e+06	5.15254e+06	2.02971e+06	1.32428e+06	6.55594e+06	6.97262e+06	1.80603e+06	2.97368e+06	6.70163e+06	7.14275e+06	6.45519e+06	2.89909e+06	6.11291e+06	5.36029e+06	1.36713e+06	1.55484e+06	7.68519e+06
2033	63.0359	3	941.136	2820.39	-0.00193168	-0.684899	88.17	ATSVRPQFDGLAFPPRFDLAPENEF		sp|P05661-22|MYSA_DROME	sp|P05661-22|MYSA_DROME			Isoform I of Myosin heavy chain, muscle OS=Drosophila melanogaster GN=Mhc	FALSE	1.5987	5W_A	5W_D	0.71831	85.7045	3.58139e+07	4.1201e+07	1.42808e+07	1.77456e+07	2.62307e+07	4.09659e+07	4.84577e+07	2.26576e+07	5.90036e+07	5.86685e+07	5.99566e+07	7.20903e+06	2.68055e+07	2.19653e+07	1.62674e+07	1.49614e+07	4.61642e+07	2.50704e+07	1.93635e+07	3.65064e+07	7.08971e+07	1.82107e+07	2.66072e+07	1.45423e+07	3.66527e+07	1.67738e+07	1.60668e+07	9.45966e+06	3.27261e+07
2133	29.4051	2	473.253	944.491	-0.00134414	-1.42313	51.62	TLLEQADR		sp|P05661-22|MYSA_DROME	sp|P05661-22|MYSA_DROME			Isoform I of Myosin heavy chain, muscle OS=Drosophila melanogaster GN=Mhc	FALSE	1.7735	5W_B	5W_A	0.6114	71.6613	1.02877e+06	619881	377211	1.1092e+06	2.05089e+06	591672	557629	993345	1.91071e+06	872119	632837	855936	1.42116e+06	1.20745e+06	586518	704125	1.68613e+06	1.95187e+06	416588	1.54534e+06	1.02626e+06	2.093e+06	2.00785e+06	1.31683e+06	1.27528e+06	1.24912e+06	289739	840150	1.54628e+06
2175	29.8907	2	522.765	1043.52	0.000443555	0.425059	61.6	ANAEAQVWR		sp|P05661-22|MYSA_DROME	sp|P05661-22|MYSA_DROME			Isoform I of Myosin heavy chain, muscle OS=Drosophila melanogaster GN=Mhc	FALSE	1.77773	3W_D	5W_D	0.970783	85.6175	823760	764396	661188	1.54604e+06	1.13228e+06	1.10021e+06	1.38402e+06	1.58163e+06	1.16227e+06	859576	2.20859e+06	665504	595643	824158	965028	1.17819e+06	1.03494e+06	802598	1.16908e+06	2.33074e+06	1.21773e+06	586702	1.53873e+06	1.54047e+06	1.05007e+06	742315	991780	1.1455e+06	764889
23437	29.8841	1	1044.52	1043.52	0.001139	1.09151	28.27	ANAEAQVWR		sp|P05661-22|MYSA_DROME	sp|P05661-22|MYSA_DROME			Isoform I of Myosin heavy chain, muscle OS=Drosophila melanogaster GN=Mhc	FALSE	2.07377	5W_C	5W_D	0.809914	108.025	80623.8	90132.9	54397.9	232287	212902	141395	202988	287471	256208	137975	385271	136751	43024.8	86285	120728	241711	162659	110072	132665	365573	194081	70520.5	260072	279300	153704	93267.5	150911	208950	78538.7
2229	44.968	2	580.319	1158.62	-7.95605e-05	-0.068668	53.71	LSIENSDLLR		sp|P05661-22|MYSA_DROME	sp|P05661-22|MYSA_DROME			Isoform I of Myosin heavy chain, muscle OS=Drosophila melanogaster GN=Mhc	FALSE	2.44984	3W_D	5W_A	0.400526	85.6887	1.40855e+06	1.49793e+06	848345	2.683e+06	3.91846e+06	1.41375e+06	1.57192e+06	1.73874e+06	2.37918e+06	1.36627e+06	1.5429e+06	1.35223e+06	1.58534e+06	2.69402e+06	1.57935e+06	2.02707e+06	3.01521e+06	2.46707e+06	1.18939e+06	4.27561e+06	1.9809e+06	1.92208e+06	3.39949e+06	2.79351e+06	2.73152e+06	1.5309e+06	1.18532e+06	2.01863e+06	2.58366e+06
4664	45.9211	2	580.316	1158.62	-0.00629469	-5.4329	33.26	LSIENSDLLR		sp|P05661-22|MYSA_DROME	sp|P05661-22|MYSA_DROME			Isoform I of Myosin heavy chain, muscle OS=Drosophila melanogaster GN=Mhc	FALSE	5.33461	5W_A	1W_D	0.100822	104.685	1.23225e+06	1.35224e+06	792495	483524	1.09581e+06	2.58858e+06	3.73812e+06	774879	3.43369e+06	4.40741e+06	1.21284e+07	449801	696853	515808	553462	767650	1.36979e+06	782866	1.39375e+06	1.3575e+06	6.71937e+06	844458	1.1903e+06	657343	1.189e+06	666894	1.18472e+06	745620	1.08854e+06
17107	45.9057	3	387.213	1158.62	-0.00651291	-5.62125	---	LSIENSDLLR		sp|P05661-22|MYSA_DROME	sp|P05661-22|MYSA_DROME			Isoform I of Myosin heavy chain, muscle OS=Drosophila melanogaster GN=Mhc	FALSE	18.6651	5W_A	1W_D	0.414267	186.215	79963.6	138298	119138	33921.4	22983.6	375939	608015	100751	417681	702695	2.09103e+06	9992.2	2815.49	1694.85	47933.6	61979.8	122234	28890.9	329840	129813	1.11467e+06	3598.24	38228.8	52378	38023.8	0	194394	61293.1	32860.9
2236	54.744	3	672.698	2015.07	0.00212558	1.05484	74.49	QIEEAEEIAALNLAKFR	[15] K(+71.04)	sp|P05661-22|MYSA_DROME	sp|P05661-22|MYSA_DROME			Isoform I of Myosin heavy chain, muscle OS=Drosophila melanogaster GN=Mhc	FALSE	2.85801	5W_D	1w_A	0.602876	76.0254	3.53253e+06	2.68185e+06	831731	209144	6.14073e+06	3.08075e+06	2.27201e+06	144027	6.99396e+06	5.95134e+06	2.88546e+06	939189	4.77732e+06	4.11665e+06	1.15143e+06	1.11565e+06	7.22646e+06	6.0503e+06	979387	625587	7.58634e+06	5.08629e+06	4.22313e+06	855653	4.62609e+06	3.68428e+06	924055	697544	5.83647e+06
33395	54.7494	2	1008.54	2015.07	-0.00361111	-1.79205	80.34	QIEEAEEIAALNLAKFR	[15] K(+71.04)	sp|P05661-22|MYSA_DROME	sp|P05661-22|MYSA_DROME			Isoform I of Myosin heavy chain, muscle OS=Drosophila melanogaster GN=Mhc	FALSE	9.54834	5W_D	1w_A	0.0756975	106.469	67291.1	94720.6	10415.9	8221.36	318172	76910.9	79119.2	1915.24	136146	202671	160808	20888	164745	151709	60933.9	76267.9	589078	546977	19966.2	24701.1	384190	139014	224698	55616.4	82453.3	121693	31600.7	11264	278338
3029	20.5512	2	552.769	1103.52	0.00274927	2.49136	47.25	LADEESRER		sp|P05661-22|MYSA_DROME	sp|P05661-22|MYSA_DROME			Isoform I of Myosin heavy chain, muscle OS=Drosophila melanogaster GN=Mhc	FALSE	2.0628	5W_C	1w_A	0.667946	78.8432	521212	391756	274697	38931.3	504401	93307.6	355190	424976	625966	500201	754977	325969	697808	463620	352204	323102	979587	447652	445470	538202	559653	435868	538119	622439	706611	425792	7146.35	424614	511070
3117	31.5713	2	438.253	874.492	0.000517901	0.592231	58.79	YQILNPK		sp|P05661-22|MYSA_DROME	sp|P05661-22|MYSA_DROME			Isoform I of Myosin heavy chain, muscle OS=Drosophila melanogaster GN=Mhc	FALSE	1.86219	5W_C	5W_A	0.932941	71.4232	503053	627420	537683	697023	797917	663844	771645	786206	652471	544089	877823	366193	381906	448794	669948	610925	630367	443536	697094	1.08542e+06	829274	375799	696509	576922	576536	380036	706335	510469	571561
24103	31.5647	1	875.499	874.492	0.000376256	0.430256	---	YQILNPK		sp|P05661-22|MYSA_DROME	sp|P05661-22|MYSA_DROME			Isoform I of Myosin heavy chain, muscle OS=Drosophila melanogaster GN=Mhc	FALSE	2.01867	5W_C	5W_D	0.472239	92.9007	69409.9	93416.7	56764.4	129130	151877	154381	155517	168991	181294	77538.6	212659	63817.5	53797.9	97052.3	93593.2	132358	136586	76477.5	82512.5	243931	178142	53153.2	145404	92190.2	110498	57461.5	105353	80374.5	138444
3290	22.1111	2	441.737	881.46	-0.00019562	-0.221927	42.83	NIHEIEK		sp|P05661-22|MYSA_DROME	sp|P05661-22|MYSA_DROME			Isoform I of Myosin heavy chain, muscle OS=Drosophila melanogaster GN=Mhc	FALSE	2.03728	3W_D	3W_A	0.594068	78.2974	181678	171423	204085	368589	447628	205979	162539	290478	654403	340757	236802	267739	509122	439502	260273	227679	407212	731978	253398	299233	228508	640805	636979	529607	281508	343156	235011	223823	428758
3471	27.0541	1	602.387	601.38	-7.1527e-06	-0.0118938	32.15	ATLLGK		sp|P05661-22|MYSA_DROME	sp|P05661-22|MYSA_DROME			Isoform I of Myosin heavy chain, muscle OS=Drosophila melanogaster GN=Mhc	FALSE	2.14476	3W_B	5W_D	0.822315	97.9844	382509	386669	297672	953156	690935	746938	837921	1.05209e+06	945492	581716	917247	494958	293728	516486	451253	544784	744556	694955	453657	1.74764e+06	766931	521076	753329	983055	726881	326422	435452	586174	520498
3685	56.4941	2	718.384	1434.75	-0.00626836	-4.36892	50.3	LAGADIETYLLEK		sp|P05661-22|MYSA_DROME	sp|P05661-22|MYSA_DROME			Isoform I of Myosin heavy chain, muscle OS=Drosophila melanogaster GN=Mhc	FALSE	3.60756	3W_D	3W_A	0.0545814	84.0904	137888	203514	87060.2	178802	199855	52502	151159	139354	213395	49069.7	405250	72424.7	205594	369927	210756	342943	337305	255695	141213	725744	141010	92192	395827	293580	339065	206277	92393.9	319715	265531
6171	56.3671	2	718.385	1434.76	-0.00483641	-3.37088	34.79	LAGADIETYLLEK		sp|P05661-22|MYSA_DROME	sp|P05661-22|MYSA_DROME			Isoform I of Myosin heavy chain, muscle OS=Drosophila melanogaster GN=Mhc	FALSE	5.20027	3W_A	1W_B	0.615573	127.153	120558	49695.7	71492.7	351561	211264	147120	312036	300749	96097.5	49173.1	123461	15479.7	113506	65086.3	22279.5	10196.9	134112	81555.8	66034	94592.9	172647	0	185583	71519.4	62759.4	34603	99534.9	6432.48	39344.6
3854	40.9708	2	787.899	1573.78	0.00095829	0.608908	78.46	LAEAEETIESLNQK		sp|P05661-22|MYSA_DROME	sp|P05661-22|MYSA_DROME			Isoform I of Myosin heavy chain, muscle OS=Drosophila melanogaster GN=Mhc	FALSE	2.78246	3W_D	5W_A	0.357394	78.6166	973444	1.06072e+06	638212	1.61302e+06	1.81844e+06	1.16953e+06	945057	1.34201e+06	1.7301e+06	1.12752e+06	1.63515e+06	759895	1.4222e+06	1.49246e+06	977846	1.42788e+06	2.08669e+06	1.82958e+06	1.19714e+06	2.92682e+06	1.80179e+06	1.66264e+06	2.01792e+06	2.76468e+06	1.67392e+06	1.06948e+06	814002	1.31207e+06	1.65914e+06
3940	52.8179	3	938.803	2813.39	0.000610698	0.217069	74.46	PKPVANQEDEDPTPYLFVSLEQR	[1] P(+71.04)|[2] K(+71.04)	sp|P05661-22|MYSA_DROME	sp|P05661-22|MYSA_DROME			Isoform I of Myosin heavy chain, muscle OS=Drosophila melanogaster GN=Mhc	FALSE	2.25958	5W_B	1w_A	0.87116	78.1374	3.2811e+06	3.42569e+06	1.09202e+06	133418	6.63673e+06	2.48706e+06	3.44798e+06	69586.5	9.47e+06	4.78054e+06	2.91213e+06	1.7904e+06	8.21136e+06	6.80937e+06	1.22276e+06	776660	3.96779e+06	6.55404e+06	1.38572e+06	295395	6.23319e+06	6.14898e+06	7.73836e+06	692763	6.00255e+06	5.90086e+06	794029	715014	8.94269e+06
4219	28.4855	2	466.246	930.478	0.00124194	1.33474	40.1	EQLGISER		sp|P05661-22|MYSA_DROME	sp|P05661-22|MYSA_DROME			Isoform I of Myosin heavy chain, muscle OS=Drosophila melanogaster GN=Mhc	FALSE	3.27266	3W_C	1w_A	0.35211	124.342	153042	105032	79698.8	210225	975079	81803.2	65987.6	95002.8	860695	173727	117066	351342	626413	618256	124265	140196	326095	880689	90666.3	174018	176193	891218	705441	400557	436927	621112	67287.1	212890	723738
4784	27.278	2	540.26	1078.51	0.000873961	0.810346	52.41	GALQDYQER		sp|P05661-22|MYSA_DROME	sp|P05661-22|MYSA_DROME			Isoform I of Myosin heavy chain, muscle OS=Drosophila melanogaster GN=Mhc	FALSE	1.6846	3W_D	5W_A	0.638988	66.6363	357266	407263	260940	555869	1.09703e+06	481755	566947	333595	651756	382532	570019	572305	559043	747634	397360	419247	581292	888033	483567	756002	493440	538906	1.31235e+06	697161	561730	552646	346506	478585	614967
20057	26.8168	2	540.26	1078.51	0.000956698	0.88706	47.12	GALQDYQER		sp|P05661-22|MYSA_DROME	sp|P05661-22|MYSA_DROME			Isoform I of Myosin heavy chain, muscle OS=Drosophila melanogaster GN=Mhc	FALSE	3.68069	5W_D	3W_A	5.72853e-05	67.012	102990	49882.5	66742.9	53431.8	127377	70162.9	76666.6	28248.5	124905	62224.9	37672.1	86004.7	175971	206242	96049.5	88102.4	93437.9	176427	82392	100972	100888	128466	125011	97410.7	97106.7	161635	45693.6	53936.3	112230
4994	27.1973	3	581.632	1741.87	0.00253631	1.45608	64.96	VRELENELDGEQRR		sp|P05661-22|MYSA_DROME	sp|P05661-22|MYSA_DROME			Isoform I of Myosin heavy chain, muscle OS=Drosophila melanogaster GN=Mhc	FALSE	3.18057	3W_D	5W_A	0.0532024	65.416	601111	790246	437559	755711	1.29598e+06	860578	803839	805367	1.08775e+06	1.10366e+06	1.07068e+06	252809	1.10958e+06	1.34333e+06	718092	830875	1.56325e+06	1.39296e+06	507777	1.50968e+06	1.15122e+06	1.02615e+06	1.05385e+06	904220	1.10587e+06	649181	557195	734578	1.14485e+06
20058	27.4034	4	436.475	1741.87	0.000837216	0.480642	51.95	VRELENELDGEQRR		sp|P05661-22|MYSA_DROME	sp|P05661-22|MYSA_DROME			Isoform I of Myosin heavy chain, muscle OS=Drosophila melanogaster GN=Mhc	FALSE	7.32856	5W_C	5W_A	0.305734	199.921	46.9236	1570.97	14581.6	27453.4	0	61.5581	0.685618	45379.4	0	18.1339	2.71007	14511.5	4680.2	3463.04	27858.9	2827.66	2169.61	3.97813	26465.7	27275.5	34.9929	12.4475	0	63347.8	1368.23	197.572	10827.8	13145.8	18.1478
22143	27.4623	4	436.475	1741.87	0.000498724	0.286315	54.13	VRELENELDGEQRR		sp|P05661-22|MYSA_DROME	sp|P05661-22|MYSA_DROME			Isoform I of Myosin heavy chain, muscle OS=Drosophila melanogaster GN=Mhc	FALSE	39.9505	1W_C	5W_A	0.270163	199.732	1181.79	639.422	8105.24	51996.5	0	135.616	0	66830.1	277	0	697.556	3562.08	1622.79	3957.72	49702.7	13936.8	991.188	1683.43	22313.2	22075.8	353.746	298.636	0	47375.9	90.1768	280.763	101339	38315.9	152.825
24429	27.327	4	436.475	1741.87	0.0013717	0.787487	39.91	VRELENELDGEQRR		sp|P05661-22|MYSA_DROME	sp|P05661-22|MYSA_DROME			Isoform I of Myosin heavy chain, muscle OS=Drosophila melanogaster GN=Mhc	FALSE	Infinity	5W_D	1W_C	0.112582	159.419	3248.38	2720.4	20650.1	517.711	6361.51	0	6956.58	1979.35	0	1981.43	9864.38	14615.7	6315.1	10778.7	1749.82	0	1737.38	5291.7	14140.3	9430.57	0	0	14001.6	20604.4	0	0	0	0	0
5075	49.7764	2	823.418	1644.82	0.0010614	0.645301	79.78	LSTEVEDLQLEVDR		sp|P05661-22|MYSA_DROME	sp|P05661-22|MYSA_DROME			Isoform I of Myosin heavy chain, muscle OS=Drosophila melanogaster GN=Mhc	FALSE	2.20519	5W_B	1w_A	0.357966	88.5293	1.82867e+06	1.18949e+06	903051	339865	5.29312e+06	1.66885e+06	1.07955e+06	317191	4.9792e+06	2.67201e+06	1.56062e+06	2.2324e+06	3.48297e+06	3.31432e+06	355865	480093	2.52286e+06	3.49242e+06	406349	1.40362e+06	2.96262e+06	4.40004e+06	3.43804e+06	826652	2.10132e+06	2.79279e+06	373127	467848	2.7005e+06
5269	36.4649	2	622.829	1243.64	0.00299957	2.41193	62.92	LTQEAVADLER		sp|P05661-22|MYSA_DROME	sp|P05661-22|MYSA_DROME			Isoform I of Myosin heavy chain, muscle OS=Drosophila melanogaster GN=Mhc	FALSE	1.81025	5W_B	1w_A	0.634626	65.1192	803750	665133	403208	579357	1.87735e+06	615807	634243	438999	1.83064e+06	814213	778357	1.32067e+06	908189	1.13888e+06	471599	751530	1.11199e+06	879832	629372	999821	1.1277e+06	968912	1.89114e+06	1.1544e+06	1.08092e+06	1.00964e+06	855323	974442	1.20993e+06
5425	20.6753	2	481.234	960.454	0.00249161	2.59421	57.43	LTQEEDAR		sp|P05661-22|MYSA_DROME	sp|P05661-22|MYSA_DROME			Isoform I of Myosin heavy chain, muscle OS=Drosophila melanogaster GN=Mhc	FALSE	3.07187	5W_B	1w_A	0.70207	103.513	282665	208249	170906	79437.8	700417	96718.5	253109	754498	639698	395333	252709	404927	519083	480437	196964	167521	457438	723427	164913	431557	483167	673354	685370	580473	433567	501286	48062.5	622456	502301
32010	20.6753	1	961.458	960.451	-0.000442278	-0.46049	---	LTQEEDAR		sp|P05661-22|MYSA_DROME	sp|P05661-22|MYSA_DROME			Isoform I of Myosin heavy chain, muscle OS=Drosophila melanogaster GN=Mhc	FALSE	69.2991	3W_C	3W_A	0.145545	200	8252.29	0	0	0	8477.72	0	0	0	169233	22797.3	6453.64	47749.1	134802	113591	4834.04	0	37176.8	1045.77	10070.5	45796.2	18903.3	5612.55	156786	57873	80405.1	141916	0	0	123704
6008	35.9807	2	788.397	1574.78	2.19546e-05	0.0139414	74.91	QLEEAESQVSQLSK		sp|P05661-22|MYSA_DROME	sp|P05661-22|MYSA_DROME			Isoform I of Myosin heavy chain, muscle OS=Drosophila melanogaster GN=Mhc	FALSE	2.06013	5W_C	5W_A	0.928745	106.938	703150	627110	647850	2.09025e+06	1.84213e+06	724878	1.08353e+06	1.89165e+06	1.68686e+06	904276	1.12211e+06	1.16758e+06	998240	1.44754e+06	959551	1.44883e+06	1.31216e+06	1.3752e+06	931351	2.99792e+06	1.41677e+06	985865	2.05314e+06	2.77672e+06	1.53425e+06	1.0199e+06	1.08631e+06	1.70035e+06	1.23589e+06
6109	59.9277	1	1081.48	1080.48	0.00085756	0.793687	58.79	FDLAPENEF		sp|P05661-22|MYSA_DROME	sp|P05661-22|MYSA_DROME			Isoform I of Myosin heavy chain, muscle OS=Drosophila melanogaster GN=Mhc	FALSE	3.52963	5W_B	1w_A	0.478189	103.591	482931	290643	272137	306967	2.37747e+06	359810	421771	184543	1.84942e+06	457363	357218	1.38745e+06	1.96553e+06	1.80136e+06	344195	349266	726925	1.5088e+06	391808	334024	756341	1.89068e+06	2.89752e+06	695498	993375	1.83271e+06	177120	449872	1.13593e+06
6190	28.1513	2	419.751	837.486	0.000356659	0.425868	30.23	FGKFIR	[1] F(+71.04)	sp|P05661-22|MYSA_DROME	sp|P05661-22|MYSA_DROME			Isoform I of Myosin heavy chain, muscle OS=Drosophila melanogaster GN=Mhc	FALSE	1.60977	1W_D	3W_A	0.625383	46.9664	445045	575853	277644	122073	503702	390090	425435	76368.6	887522	664897	365879	222297	632070	427872	276964	303467	594051	588859	322338	110695	758725	478510	404690	134777	646729	569216	236647	296313	578462
6190	28.1513	2	419.751	837.486	0.000356659	0.425868	29.1	FGKFIR	[3] K(+71.04)	sp|P05661-22|MYSA_DROME	sp|P05661-22|MYSA_DROME			Isoform I of Myosin heavy chain, muscle OS=Drosophila melanogaster GN=Mhc	FALSE	1.60977	1W_D	3W_A	0.625383	46.9664	445045	575853	277644	122073	503702	390090	425435	76368.6	887522	664897	365879	222297	632070	427872	276964	303467	594051	588859	322338	110695	758725	478510	404690	134777	646729	569216	236647	296313	578462
6407	55.0877	4	756.369	3021.45	0.0191423	6.33551	38.1	NLEHDLDNLREQVEEEAEGKADLQR	[1] N(+.98)|[20] K(+71.04)	sp|P05661-22|MYSA_DROME	sp|P05661-22|MYSA_DROME			Isoform I of Myosin heavy chain, muscle OS=Drosophila melanogaster GN=Mhc	FALSE	6.27383	5W_C	1w_A	0.991722	167.258	147263	108488	6493.18	5596.26	514854	56007.6	25015.5	17558.5	437813	423076	136318	6163.14	884416	538889	10653.6	13567.7	578359	302005	3880.51	6077.56	1.24358e+06	47514.4	276075	4254.94	928868	478433	13100.5	18194.1	675622
6407	55.0877	4	756.369	3021.45	0.0191423	6.33551	35.06	NLEHDLDNLREQVEEEAEGKADLQR	[12] Q(+.98)|[20] K(+71.04)	sp|P05661-22|MYSA_DROME	sp|P05661-22|MYSA_DROME			Isoform I of Myosin heavy chain, muscle OS=Drosophila melanogaster GN=Mhc	FALSE	6.27383	5W_C	1w_A	0.991722	167.258	147263	108488	6493.18	5596.26	514854	56007.6	25015.5	17558.5	437813	423076	136318	6163.14	884416	538889	10653.6	13567.7	578359	302005	3880.51	6077.56	1.24358e+06	47514.4	276075	4254.94	928868	478433	13100.5	18194.1	675622
6407	55.0877	4	756.369	3021.45	0.0191423	6.33551	35.63	NLEHDLDNLREQVEEEAEGKADLQR	[8] N(+.98)|[20] K(+71.04)	sp|P05661-22|MYSA_DROME	sp|P05661-22|MYSA_DROME			Isoform I of Myosin heavy chain, muscle OS=Drosophila melanogaster GN=Mhc	FALSE	6.27383	5W_C	1w_A	0.991722	167.258	147263	108488	6493.18	5596.26	514854	56007.6	25015.5	17558.5	437813	423076	136318	6163.14	884416	538889	10653.6	13567.7	578359	302005	3880.51	6077.56	1.24358e+06	47514.4	276075	4254.94	928868	478433	13100.5	18194.1	675622
6487	43.968	2	613.843	1225.67	0.000665383	0.542872	69.46	VIAYFATVGASK		sp|P05661-22|MYSA_DROME	sp|P05661-22|MYSA_DROME			Isoform I of Myosin heavy chain, muscle OS=Drosophila melanogaster GN=Mhc	FALSE	2.15782	3W_B	5W_A	0.910663	102.82	397012	502362	459539	1.35359e+06	986894	534174	1.03945e+06	1.13012e+06	799034	466999	1.09221e+06	506118	398447	846847	580223	828559	737068	572347	649010	3.04876e+06	617728	288977	1.42696e+06	1.18199e+06	575918	735334	618214	737815	616903
6551	32.1271	2	545.292	1088.57	-0.000893855	-0.821127	20.01	KADQEISGLK	[4] Q(+.98)	sp|P05661-22|MYSA_DROME	sp|P05661-22|MYSA_DROME			Isoform I of Myosin heavy chain, muscle OS=Drosophila melanogaster GN=Mhc	FALSE	3.99627	5W_A	5W_D	0.650676	134.558	454255	422539	524968	1.49967e+06	896116	962589	1.54864e+06	2.39688e+06	1.01232e+06	557231	1.22498e+06	3.12555e+06	546693	485284	378713	562660	386147	396175	556677	1.61785e+06	373137	295425	568287	1.61753e+06	487067	423184	415316	708087	456791
7113	37.9409	3	509.294	1524.86	-0.00101685	-0.666849	39.49	ALEQQIKELQVR	[7] K(+71.04)	sp|P05661-22|MYSA_DROME	sp|P05661-22|MYSA_DROME			Isoform I of Myosin heavy chain, muscle OS=Drosophila melanogaster GN=Mhc	FALSE	2.51751	1W_D	5W_C	0.178754	55.1869	902719	449875	656882	226647	1.1092e+06	297079	727485	161215	723070	813049	269909	244810	556300	496208	653043	480376	573387	805683	440147	201417	283143	774258	298397	211079	325762	1.05742e+06	317710	251411	649324
28896	37.9726	2	763.436	1524.86	-0.00440425	-2.88829	---	ALEQQIKELQVR	[7] K(+71.04)	sp|P05661-22|MYSA_DROME	sp|P05661-22|MYSA_DROME			Isoform I of Myosin heavy chain, muscle OS=Drosophila melanogaster GN=Mhc	FALSE	2.76062	3W_D	5W_C	0.512224	115.308	373322	140056	68268.8	74320	394525	81425.6	295155	73554.9	338449	284887	82970.3	58888.1	174847	168024	83207.3	104782	255066	274680	10471.4	165151	22866.8	330403	82971.2	19546.1	157159	438180	13525.1	57543.6	286266
7193	41.237	2	773.407	1544.8	0.000372671	0.241243	71.39	NVQQVTNSIGALCK	[13] C(+71.04)	sp|P05661-22|MYSA_DROME	sp|P05661-22|MYSA_DROME			Isoform I of Myosin heavy chain, muscle OS=Drosophila melanogaster GN=Mhc	FALSE	1.75341	3W_D	1w_A	0.63262	67.7818	1.16961e+06	1.20526e+06	871485	67611	1.66569e+06	1.27346e+06	1.42735e+06	23355	2.05557e+06	1.93666e+06	1.86609e+06	838528	1.82672e+06	1.33591e+06	999823	710417	1.15416e+06	1.18837e+06	1.30218e+06	345648	1.78207e+06	1.15265e+06	1.87065e+06	328974	1.51272e+06	1.3804e+06	1.23877e+06	390714	1.6278e+06
7193	41.237	2	773.407	1544.8	0.000372671	0.241243	67.95	NVQQVTNSIGALCK	[14] K(+71.04)	sp|P05661-22|MYSA_DROME	sp|P05661-22|MYSA_DROME			Isoform I of Myosin heavy chain, muscle OS=Drosophila melanogaster GN=Mhc	FALSE	1.75341	3W_D	1w_A	0.63262	67.7818	1.16961e+06	1.20526e+06	871485	67611	1.66569e+06	1.27346e+06	1.42735e+06	23355	2.05557e+06	1.93666e+06	1.86609e+06	838528	1.82672e+06	1.33591e+06	999823	710417	1.15416e+06	1.18837e+06	1.30218e+06	345648	1.78207e+06	1.15265e+06	1.87065e+06	328974	1.51272e+06	1.3804e+06	1.23877e+06	390714	1.6278e+06
7333	30.1322	3	524.615	1570.82	0.00120317	0.765952	70.05	QLSKANAEAQVWR	[4] K(+71.04)	sp|P05661-22|MYSA_DROME	sp|P05661-22|MYSA_DROME			Isoform I of Myosin heavy chain, muscle OS=Drosophila melanogaster GN=Mhc	FALSE	2.39135	QC	3W_A	0.185232	68.0382	693266	694647	543944	72123	716766	718949	566487	54369.7	1.0889e+06	979821	699670	313220	792731	746643	838990	655661	874823	1.00879e+06	858366	130666	1.21658e+06	695222	614746	351432	849126	625332	593250	414510	752092
12485	30.0889	2	786.418	1570.82	-0.000150837	-0.0960243	68.39	QLSKANAEAQVWR	[4] K(+71.04)	sp|P05661-22|MYSA_DROME	sp|P05661-22|MYSA_DROME			Isoform I of Myosin heavy chain, muscle OS=Drosophila melanogaster GN=Mhc	FALSE	2.20038	3W_D	1w_A	0.744812	66.3526	918211	715916	171259	62655.9	718616	826617	613558	30663.5	1.43154e+06	1.11217e+06	842394	125402	899272	850198	286649	305244	992639	1.0675e+06	263078	107150	1.4827e+06	802958	653760	153413	947998	723228	177676	243201	998936
7333	30.1322	3	524.615	1570.82	0.00120317	0.765952	---	QLSKANAEAQVWR	[1] Q(+71.04)	sp|P05661-22|MYSA_DROME	sp|P05661-22|MYSA_DROME			Isoform I of Myosin heavy chain, muscle OS=Drosophila melanogaster GN=Mhc	FALSE	2.39135	QC	3W_A	0.185232	68.0382	693266	694647	543944	72123	716766	718949	566487	54369.7	1.0889e+06	979821	699670	313220	792731	746643	838990	655661	874823	1.00879e+06	858366	130666	1.21658e+06	695222	614746	351432	849126	625332	593250	414510	752092
12485	30.0889	2	786.418	1570.82	-0.000150837	-0.0960243	32.64	QLSKANAEAQVWR	[1] Q(+71.04)	sp|P05661-22|MYSA_DROME	sp|P05661-22|MYSA_DROME			Isoform I of Myosin heavy chain, muscle OS=Drosophila melanogaster GN=Mhc	FALSE	2.20038	3W_D	1w_A	0.744812	66.3526	918211	715916	171259	62655.9	718616	826617	613558	30663.5	1.43154e+06	1.11217e+06	842394	125402	899272	850198	286649	305244	992639	1.0675e+06	263078	107150	1.4827e+06	802958	653760	153413	947998	723228	177676	243201	998936
7444	52.2528	3	862.768	2585.28	-0.000394318	-0.152524	87.45	ELEELGERLEEAGGATSAQIELNK		sp|P05661-22|MYSA_DROME	sp|P05661-22|MYSA_DROME			Isoform I of Myosin heavy chain, muscle OS=Drosophila melanogaster GN=Mhc	FALSE	2.52897	3W_C	1w_A	0.321614	110.13	632604	496270	176769	693485	2.89793e+06	368194	355917	270176	1.24692e+06	282264	516848	851798	919371	1.80345e+06	221836	392272	828173	1.0461e+06	165583	2.33536e+06	839913	661592	3.01737e+06	865932	1.52249e+06	1.29996e+06	221889	508983	1.53161e+06
7766	46.9962	3	755.717	2264.13	0.00215675	0.952576	75.26	TALLDSLSGEKGALQDYQER	[11] K(+71.04)	sp|P05661-22|MYSA_DROME	sp|P05661-22|MYSA_DROME			Isoform I of Myosin heavy chain, muscle OS=Drosophila melanogaster GN=Mhc	FALSE	2.95326	3W_D	1w_A	0.5156	99.3729	1.20851e+06	798264	547430	18268.8	2.61001e+06	775778	721804	8902.24	2.39825e+06	2.11492e+06	843994	520651	1.8124e+06	2.33846e+06	551838	541021	1.94857e+06	1.74671e+06	672906	60220	2.8104e+06	1.5e+06	2.10762e+06	235704	2.52924e+06	1.65618e+06	480197	412117	2.12559e+06
7822	53.5078	3	811.088	2430.24	0.00175952	0.724011	84.8	SKGSLEDQVVQTNPVLEAFGNAK		sp|P05661-22|MYSA_DROME	sp|P05661-22|MYSA_DROME			Isoform I of Myosin heavy chain, muscle OS=Drosophila melanogaster GN=Mhc	FALSE	2.81931	5W_C	1W_D	0.674756	139.234	890420	757816	670272	1.65728e+06	808337	718877	843600	1.81987e+06	1.27071e+06	583026	892330	418977	692289	1.01072e+06	498722	690694	414353	416391	411759	4.1212e+06	446118	477628	749278	911468	1.45515e+06	875781	693064	762371	837103
7833	42.7944	2	847.916	1693.82	0.000795809	0.469832	81.44	VLIESTELNDDQYR		sp|P05661-22|MYSA_DROME	sp|P05661-22|MYSA_DROME			Isoform I of Myosin heavy chain, muscle OS=Drosophila melanogaster GN=Mhc	FALSE	1.97607	5W_C	5W_A	0.462442	60.6853	931597	804299	563435	1.13218e+06	1.81233e+06	641830	917816	850179	2.14932e+06	754591	906358	867674	1.28883e+06	1.66342e+06	754523	887833	1.20505e+06	1.10806e+06	850716	1.42378e+06	1.1334e+06	991992	2.08985e+06	1.31088e+06	1.70236e+06	1.28182e+06	927347	865087	2.04185e+06
7966	47.0887	3	732.038	2193.09	0.00186116	0.848645	80.32	TALLDSLSGEKGALQDYQER		sp|P05661-22|MYSA_DROME	sp|P05661-22|MYSA_DROME			Isoform I of Myosin heavy chain, muscle OS=Drosophila melanogaster GN=Mhc	FALSE	2.22239	3W_B	1W_D	0.902636	114.981	731149	680521	534463	1.91396e+06	1.06503e+06	633420	1.10392e+06	1.23576e+06	1.45057e+06	562506	1.64144e+06	413160	1.01793e+06	988615	587614	945801	762333	627874	701543	4.34062e+06	1.30512e+06	591174	1.26258e+06	1.33556e+06	1.37595e+06	697426	610296	1.02432e+06	901432
63386	47.0432	2	1097.55	2193.09	0.00239803	1.09345	62.05	TALLDSLSGEKGALQDYQER		sp|P05661-22|MYSA_DROME	sp|P05661-22|MYSA_DROME			Isoform I of Myosin heavy chain, muscle OS=Drosophila melanogaster GN=Mhc	FALSE	7.69657	3W_B	1W_D	0.517874	174.558	14007.4	22851.6	16181.5	208524	43966.6	27240.3	69887.2	98961.6	90827	41759.7	64665.1	2819.21	11310.5	50759	18177.7	111624	54495.1	14966.5	34911	617334	63829.4	23280	33182	158550	100387	20537.4	4291.62	149815	24660.4
79171	46.8322	2	1097.56	2193.1	0.00915082	4.17256	60.81	TALLDSLSGEKGALQDYQER		sp|P05661-22|MYSA_DROME	sp|P05661-22|MYSA_DROME			Isoform I of Myosin heavy chain, muscle OS=Drosophila melanogaster GN=Mhc	FALSE	46.1279	3W_B	5W_D	0.949669	189.774	0	18633.9	2572.29	7490.81	20364.5	44570.1	0	58927.2	92733.7	36777.3	58442.2	13119.5	0	0	4228.12	12145.9	37709.2	0	0	574233	0	26616.6	21981.3	23100.4	0	8104.63	0	17068	0
8024	40.2718	3	562.302	1683.88	-0.00695346	-4.1294	36.73	AQLELSQVRQEIDR		sp|P05661-22|MYSA_DROME	sp|P05661-22|MYSA_DROME			Isoform I of Myosin heavy chain, muscle OS=Drosophila melanogaster GN=Mhc	FALSE	3.31793	3W_D	5W_A	0.00539838	103.182	451712	153930	269288	481651	320258	115567	151782	456821	732605	338226	219907	141477	484256	800469	303046	303048	537206	646590	154894	737868	292980	397797	220181	372616	812466	1.02925e+06	170992	295265	596633
47615	40.2863	2	842.952	1683.89	-0.00136581	-0.811107	33.63	AQLELSQVRQEIDR		sp|P05661-22|MYSA_DROME	sp|P05661-22|MYSA_DROME			Isoform I of Myosin heavy chain, muscle OS=Drosophila melanogaster GN=Mhc	FALSE	6.11069	3W_D	1W_C	0.613288	157.306	53161	24697.1	14089	123973	30570	51744.7	29858.6	143122	165860	86194.8	150648	67397.7	65242.5	68344.2	18506	80621.1	93817.3	125988	7491.69	350335	291101	48299.1	13490.8	90410.1	71142.1	20277.8	6338.63	50009.6	123498
8233	55.7818	2	640.307	1278.6	9.0695e-05	0.0709331	60.48	IMSWMQAWAR		sp|P05661-22|MYSA_DROME	sp|P05661-22|MYSA_DROME			Isoform I of Myosin heavy chain, muscle OS=Drosophila melanogaster GN=Mhc	FALSE	2.84292	5W_A	3W_C	0.887644	91.081	975169	1.12246e+06	485024	7754.27	1.3744e+06	1.12294e+06	1.70381e+06	2870.38	2.59627e+06	1.70561e+06	2.13248e+06	626870	1.19242e+06	1.266e+06	581869	271761	863877	873933	1.17431e+06	77532.6	1.67086e+06	893452	2.31485e+06	71566.4	1.04741e+06	1.2541e+06	803964	205216	1.09528e+06
8378	26.8168	1	733.392	732.385	0.000639933	0.873768	29.62	CIGLEK	[1] C(+71.04)	sp|P05661-22|MYSA_DROME	sp|P05661-22|MYSA_DROME			Isoform I of Myosin heavy chain, muscle OS=Drosophila melanogaster GN=Mhc	FALSE	1.83159	5W_B	1w_A	0.716528	46.3554	254656	182800	83355.7	178416	685340	266024	304074	120981	536836	254102	270660	270727	285850	404203	163473	195261	250920	366581	100340	358405	234490	408552	574768	288842	342009	393100	115753	231735	234138
8454	40.4182	2	466.207	930.399	0.000664735	0.714463	49.29	MMYPDFK		sp|P05661-22|MYSA_DROME	sp|P05661-22|MYSA_DROME			Isoform I of Myosin heavy chain, muscle OS=Drosophila melanogaster GN=Mhc	FALSE	8.37556	5W_A	3W_C	0.38198	126.422	408824	421150	452783	2149.38	424276	233206	1.27917e+06	3955.75	1.54897e+06	939401	1.16447e+06	289259	561642	448337	365938	71271.6	154233	306348	670018	57794.3	864269	219802	1.05342e+06	32981.1	360550	539803	437588	69742.5	325252
8598	21.9512	2	581.291	1160.57	-7.78588e-05	-0.0670868	40	SEELEEAKR	[8] K(+71.04)	sp|P05661-22|MYSA_DROME	sp|P05661-22|MYSA_DROME			Isoform I of Myosin heavy chain, muscle OS=Drosophila melanogaster GN=Mhc	FALSE	2.65804	5W_D	3W_A	0.065172	69.3252	200346	162821	147919	72920	423053	172862	92029.4	49143.9	502277	267004	115342	96940.5	461123	339789	151476	154941	405535	382620	119878	56125	280155	392260	258154	151741	317082	362580	8098.61	110247	390665
8799	23.3903	2	513.741	1025.47	0.000836938	0.816153	50.64	ATDQTFSEK		sp|P05661-22|MYSA_DROME	sp|P05661-22|MYSA_DROME			Isoform I of Myosin heavy chain, muscle OS=Drosophila melanogaster GN=Mhc	FALSE	2.72635	5W_C	5W_D	0.952269	127.003	47400	52858.6	106906	258447	159673	82777.1	158447	169185	115552	56108.6	168620	136751	44169.4	78606.7	134186	209402	102994	51072.7	126873	401087	83924.2	26740.2	175068	314199	113429	62112.2	134566	201605	82446.8
8865	29.5949	2	694.842	1387.67	-0.000646946	-0.46621	67.09	DDAREQLGISER		sp|P05661-22|MYSA_DROME	sp|P05661-22|MYSA_DROME			Isoform I of Myosin heavy chain, muscle OS=Drosophila melanogaster GN=Mhc	FALSE	2.18969	3W_C	1w_A	0.0707977	86.1347	475057	312735	198345	388694	1.35946e+06	245718	307499	157255	1.52125e+06	598010	329959	311145	1.19688e+06	770622	241144	296900	1.04334e+06	1.47156e+06	319146	549980	537354	1.34706e+06	1.27124e+06	559495	1.00277e+06	863566	105931	498524	1.29466e+06
13574	29.6028	3	463.563	1387.67	-0.00156759	-1.12966	61.76	DDAREQLGISER		sp|P05661-22|MYSA_DROME	sp|P05661-22|MYSA_DROME			Isoform I of Myosin heavy chain, muscle OS=Drosophila melanogaster GN=Mhc	FALSE	3.21131	3W_D	1w_A	0.0758678	141.689	35518.7	20389.7	14885.8	131824	308963	10790.9	7128.22	96028.9	316819	66973.3	19964.8	99000.2	296736	181227	50601.4	83098.6	216801	388088	34449.4	148064	98057.8	257425	320942	234817	198401	169724	26097.6	115981	287994
8901	23.4849	2	528.812	1055.61	0.000177582	0.168227	40.51	QIKELQAR	[3] K(+71.04)	sp|P05661-22|MYSA_DROME	sp|P05661-22|MYSA_DROME			Isoform I of Myosin heavy chain, muscle OS=Drosophila melanogaster GN=Mhc	FALSE	2.59319	3W_D	1w_A	0.107502	56.7462	171063	130399	71084.1	24718.4	289610	139760	101578	34671.4	394426	209403	117709	76623.9	251655	238657	98909.4	76822.6	300262	267211	64693.3	50475.7	353719	253882	179431	86918.7	224479	186397	58043.6	67906.6	261747
9003	32.6099	3	384.889	1151.64	-0.000158492	-0.137622	45.4	LGNTKVFFR	[5] K(+71.04)	sp|P05661-22|MYSA_DROME	sp|P05661-22|MYSA_DROME			Isoform I of Myosin heavy chain, muscle OS=Drosophila melanogaster GN=Mhc	FALSE	2.828	3W_D	3W_A	0.30653	71.1786	200681	183308	128262	6576.76	257591	190557	133616	677.389	453022	369792	127972	83020.9	422233	304345	195205	120734	391323	403883	189067	6177.18	436559	338337	204418	73594.3	288202	245200	154296	82823.9	382213
14216	32.5945	2	576.83	1151.65	0.000648619	0.563211	41.11	LGNTKVFFR	[5] K(+71.04)	sp|P05661-22|MYSA_DROME	sp|P05661-22|MYSA_DROME			Isoform I of Myosin heavy chain, muscle OS=Drosophila melanogaster GN=Mhc	FALSE	2.85825	3W_D	1w_A	0.841104	93.1541	330838	241232	36483.6	3561.85	301625	243860	149812	775.631	630219	498680	150379	25507.5	554465	407690	62312.8	119592	520403	535499	54364.7	5763.6	587613	383904	224119	10379.3	360254	333148	48642.6	34247.9	535969
9258	44.7519	3	707.36	2119.06	0.0024271	1.14537	69.66	YQQQLKDIQTALEEEQR		sp|P05661-22|MYSA_DROME	sp|P05661-22|MYSA_DROME			Isoform I of Myosin heavy chain, muscle OS=Drosophila melanogaster GN=Mhc	FALSE	3.39321	3W_D	5W_A	0.126098	102.613	454910	307355	273977	978555	754823	292807	278720	445072	755740	502208	484156	234349	684439	1.09067e+06	564942	457041	700790	550060	345213	1.1895e+06	552903	369304	690848	818147	916502	518435	308501	504185	920072
180682	44.6884	2	1060.54	2119.06	0.00221095	1.04337	61.18	YQQQLKDIQTALEEEQR		sp|P05661-22|MYSA_DROME	sp|P05661-22|MYSA_DROME			Isoform I of Myosin heavy chain, muscle OS=Drosophila melanogaster GN=Mhc	FALSE	41.9682	3W_B	1w_A	0.308923	200	5447.56	0	0	0	44018.8	5118.38	0	14347.7	54968.6	24084.1	19914.3	0	16492.1	0	0	0	38611	28813.5	0	107784	17863.8	6469.74	23271.3	0	25353.6	0	0	0	18063.3
9494	35.7621	2	687.336	1372.66	-0.00109426	-0.797181	63.1	ANALQNELEESR		sp|P05661-22|MYSA_DROME	sp|P05661-22|MYSA_DROME			Isoform I of Myosin heavy chain, muscle OS=Drosophila melanogaster GN=Mhc	FALSE	2.36931	5W_D	1w_A	0.0543967	66.2543	420426	314911	169552	463496	1.27546e+06	307344	274381	376682	1.16242e+06	546490	554030	482414	986617	717664	294847	426131	1.03897e+06	1.07237e+06	235967	595204	609566	1.01408e+06	1.05977e+06	871618	873491	788677	211259	572556	1.02513e+06
9548	34.3117	3	468.928	1403.76	0.00100692	0.717299	55.23	ISLTTQLEDTKR		sp|P05661-22|MYSA_DROME	sp|P05661-22|MYSA_DROME			Isoform I of Myosin heavy chain, muscle OS=Drosophila melanogaster GN=Mhc	FALSE	2.98596	3W_D	5W_A	0.891818	120.863	72113.7	143090	154197	524884	253914	83168.8	192112	459068	103607	98358.3	415844	174029	102208	192236	270566	329874	123786	169069	287645	918687	198598	22230.2	363091	482375	205867	110825	278478	355289	144029
23257	34.3299	2	702.889	1403.76	0.000727577	0.518305	54.84	ISLTTQLEDTKR		sp|P05661-22|MYSA_DROME	sp|P05661-22|MYSA_DROME			Isoform I of Myosin heavy chain, muscle OS=Drosophila melanogaster GN=Mhc	FALSE	4.6731	3W_C	1W_C	0.22795	144.794	66063.2	114862	11223.9	96148.6	171294	29696.2	93925.5	62636.1	93035.2	63954	333926	17388.9	103557	238659	11314.9	80273.9	79921.7	115284	6912.03	574904	171002	23648.8	307777	56517	160517	114290	3322.15	59493.4	130691
9798	68.0264	3	906.139	2715.39	0.00123521	0.454892	85.09	LSIENSDLLRQLEEAESQVSQLSK		sp|P05661-22|MYSA_DROME	sp|P05661-22|MYSA_DROME			Isoform I of Myosin heavy chain, muscle OS=Drosophila melanogaster GN=Mhc	FALSE	20.3619	3W_A	5W_B	0.874921	186.627	218821	313885	101264	1.56114e+06	105269	641284	867396	5.91946e+06	173442	253693	1.55414e+06	29757	156047	98718.2	234618	319952	427036	69683.8	242228	4.82011e+06	307316	99319.9	80810.1	109585	184942	100967	262143	330227	212196
12215	68.1494	3	906.139	2715.39	0.00203047	0.747764	85.38	LSIENSDLLRQLEEAESQVSQLSK		sp|P05661-22|MYSA_DROME	sp|P05661-22|MYSA_DROME			Isoform I of Myosin heavy chain, muscle OS=Drosophila melanogaster GN=Mhc	FALSE	3.32297	3W_A	1W_D	0.951787	144.563	262661	413893	126081	310204	59202.5	386746	638909	1.6634e+06	321671	373535	1.46803e+06	11134.9	359528	97465.5	259997	1.12207e+06	161427	132690	278409	1.79423e+06	413690	262276	127982	374125	197781	105957	741955	1.08037e+06	533246
10230	55.7025	3	881.797	2642.37	0.00407709	1.54297	91.45	GSLEDQVVQTNPVLEAFGNAKTVR	[21] K(+71.04)	sp|P05661-22|MYSA_DROME	sp|P05661-22|MYSA_DROME			Isoform I of Myosin heavy chain, muscle OS=Drosophila melanogaster GN=Mhc	FALSE	3.58894	3W_D	1w_A	0.921074	109.751	362419	449957	80252.2	12201.4	843462	169138	209643	8417.19	325073	809728	275929	76542.8	225983	612201	231723	40773.5	620446	425378	42328.5	49354.2	578265	302353	496980	52134.4	619345	301949	279310	14493.1	244146
10251	35.3856	3	448.905	1343.69	-0.000279045	-0.20767	41.27	IEDEIARLEEK		sp|P05661-22|MYSA_DROME	sp|P05661-22|MYSA_DROME			Isoform I of Myosin heavy chain, muscle OS=Drosophila melanogaster GN=Mhc	FALSE	2.88112	3W_D	3W_A	0.10185	71.722	118421	120836	175213	236981	374286	106743	179466	98343	547769	193985	214770	170857	277298	245794	255245	281584	321413	266073	262288	236370	329244	165544	368832	317341	308306	221770	249261	232105	307187
14383	35.366	2	672.854	1343.69	0.000148725	0.110684	58.11	IEDEIARLEEK		sp|P05661-22|MYSA_DROME	sp|P05661-22|MYSA_DROME			Isoform I of Myosin heavy chain, muscle OS=Drosophila melanogaster GN=Mhc	FALSE	5.43226	5W_D	1w_A	0.00116812	87.4149	163018	159839	82029.3	144342	502545	155050	247319	46599.1	756282	244713	324353	99392.3	414131	381271	128428	174381	430106	344134	82155.5	502877	524204	241648	522512	176417	415669	320097	118192	147362	464314
10542	29.2549	2	505.744	1009.47	0.00224408	2.22303	58.21	TLNDFDASK		sp|P05661-22|MYSA_DROME	sp|P05661-22|MYSA_DROME			Isoform I of Myosin heavy chain, muscle OS=Drosophila melanogaster GN=Mhc	FALSE	2.09986	5W_B	1w_A	0.592188	76.0783	205625	134110	94458.4	262437	681980	127260	190566	158608	497742	175498	245630	380252	238490	350071	132312	151217	297304	504559	160089	444313	363942	406411	816677	352672	323204	330104	66371.5	235981	370224
13276	28.3854	2	505.744	1009.47	0.00204106	2.02191	39.77	TLNDFDASK		sp|P05661-22|MYSA_DROME	sp|P05661-22|MYSA_DROME			Isoform I of Myosin heavy chain, muscle OS=Drosophila melanogaster GN=Mhc	FALSE	2.5742	1W_D	3W_A	0.00761348	59.0772	193599	118621	131922	119668	230306	63923.9	148577	60266.9	150410	125227	145629	107414	270426	186494	170346	236760	179152	171384	121576	150001	149443	123788	241620	117028	207404	260489	119761	156845	209975
10701	40.1285	3	430.533	1288.58	0.000124395	0.0965371	44.78	MMYPDFKMR	[7] K(+71.04)	sp|P05661-22|MYSA_DROME	sp|P05661-22|MYSA_DROME			Isoform I of Myosin heavy chain, muscle OS=Drosophila melanogaster GN=Mhc	FALSE	6.34742	5W_A	3W_C	0.357535	150.581	333103	358137	281475	1190.63	157149	141596	388672	0.52352	1.40958e+06	1.14787e+06	472440	108490	743423	288371	237542	42865.4	102570	229573	362359	10628.9	784042	148244	301602	22124.7	334724	557657	164729	46369.6	360892
36686	40.1285	2	645.296	1288.58	0.000449149	0.348562	---	MMYPDFKMR	[7] K(+71.04)	sp|P05661-22|MYSA_DROME	sp|P05661-22|MYSA_DROME			Isoform I of Myosin heavy chain, muscle OS=Drosophila melanogaster GN=Mhc	FALSE	24.6228	5W_A	1W_D	0.669031	164.646	65531.1	104619	6905.08	0	6076.57	15814.8	113847	53.796	487996	482248	205844	3544.15	309121	113165	3813.97	311.468	15593	73070.9	11232.2	3171.73	233865	37488.3	95710.4	524.566	32513.4	222345	1037.58	95.2104	52157.8
10810	25.5847	2	508.79	1015.57	0.000195509	0.192512	45.97	EAELSKLR	[6] K(+71.04)	sp|P05661-22|MYSA_DROME	sp|P05661-22|MYSA_DROME			Isoform I of Myosin heavy chain, muscle OS=Drosophila melanogaster GN=Mhc	FALSE	6.48801	5W_D	1w_A	0.101591	136.09	66724.2	48175.2	36015.5	12449.4	307207	31555.7	28224.4	11516.6	300128	81633	27085.9	108340	297703	293835	71304.9	45215.8	100577	301680	26509.4	21516.9	109458	332229	252841	30483.8	172600	296973	39676	35152.6	244352
11084	45.8029	3	586.981	1757.92	0.000459649	0.261473	79.2	ATSVRPQFDGLAFPPR		sp|P05661-22|MYSA_DROME	sp|P05661-22|MYSA_DROME			Isoform I of Myosin heavy chain, muscle OS=Drosophila melanogaster GN=Mhc	FALSE	3.8023	5W_D	1w_A	0.0566426	110.594	423673	283501	275456	273532	1.87902e+06	221148	264209	163295	1.81767e+06	715899	200473	973821	2.09152e+06	1.64326e+06	304925	322950	666691	1.2828e+06	407252	345387	1.19207e+06	1.22375e+06	2.97401e+06	466611	1.31672e+06	1.68254e+06	256336	396840	1.50084e+06
11203	26.6751	2	508.773	1015.53	0.00257272	2.53338	48.21	ELEQTIQR		sp|P05661-22|MYSA_DROME	sp|P05661-22|MYSA_DROME			Isoform I of Myosin heavy chain, muscle OS=Drosophila melanogaster GN=Mhc	FALSE	2.14077	3W_D	1w_A	0.0277625	68.0044	209245	180651	131551	113253	504397	196019	213742	63997	323329	261966	169044	321170	338130	501665	188476	198314	286344	354282	184308	254019	299031	345870	461084	246012	312720	343899	112692	217365	317454
11259	26.995	1	593.305	592.298	0.000648142	1.09429	21.44	GVFDR		sp|P05661-22|MYSA_DROME	sp|P05661-22|MYSA_DROME			Isoform I of Myosin heavy chain, muscle OS=Drosophila melanogaster GN=Mhc	FALSE	2.15546	5W_B	1w_A	0.815211	72.0856	124144	81437.1	69436.4	159725	272258	106501	169381	133384	398954	151201	138478	284367	199332	268836	117160	102189	172909	319976	133665	185160	163123	296886	463717	269895	184975	213517	138529	117793	196136
11496	30.1151	2	765.388	1528.76	0.0012159	0.795351	53.63	RANALQNELEESR		sp|P05661-22|MYSA_DROME	sp|P05661-22|MYSA_DROME			Isoform I of Myosin heavy chain, muscle OS=Drosophila melanogaster GN=Mhc	FALSE	2.91897	5W_D	1w_A	0.388667	84.8582	498881	396372	95546.2	341836	1.19294e+06	474836	279338	201695	1.46714e+06	526244	486569	255571	1.27731e+06	910888	142984	126803	902770	1.28886e+06	150959	505300	676141	990542	993960	549465	832247	1.05701e+06	51812.8	97137.9	1.06807e+06
15477	30.0217	3	510.594	1528.76	0.00155598	1.01781	72.96	RANALQNELEESR		sp|P05661-22|MYSA_DROME	sp|P05661-22|MYSA_DROME			Isoform I of Myosin heavy chain, muscle OS=Drosophila melanogaster GN=Mhc	FALSE	2.24448	3W_D	5W_A	0.396063	115.837	152169	109736	133266	486688	492565	145367	117023	356279	561147	200295	211096	247592	537411	381584	211183	272441	339129	514858	216177	402871	227054	371102	425849	587217	300994	422796	109023	311410	435608
11669	22.3583	2	542.275	1082.54	0.000531104	0.490611	77.03	AGVDHITNEK		sp|P05661-22|MYSA_DROME	sp|P05661-22|MYSA_DROME			Isoform I of Myosin heavy chain, muscle OS=Drosophila melanogaster GN=Mhc	FALSE	3.33117	5W_B	3W_A	0.325148	98.1685	50732.8	47889.1	74566.4	119010	272035	56982.6	65754.2	53440.8	241253	66253.6	89750.8	181811	175589	220489	103009	74823.5	83619.2	218175	95852.5	233458	85199.2	177558	395271	423131	172518	165846	96607.9	84686.9	168401
11793	55.1799	4	738.36	2949.41	0.00586534	1.98865	83.09	NLEHDLDNLREQVEEEAEGKADLQR		sp|P05661-22|MYSA_DROME	sp|P05661-22|MYSA_DROME			Isoform I of Myosin heavy chain, muscle OS=Drosophila melanogaster GN=Mhc	FALSE	2.96905	3W_D	5W_A	0.159163	98.3286	1.30049e+06	1.21042e+06	528543	1.48607e+06	1.81785e+06	1.19603e+06	1.56715e+06	1.76226e+06	2.83544e+06	2.10719e+06	2.0794e+06	268266	1.72393e+06	2.06546e+06	1.04961e+06	1.38097e+06	1.96015e+06	1.71664e+06	793341	3.57415e+06	2.95878e+06	902398	1.59526e+06	908201	2.58511e+06	1.235e+06	703652	894770	2.55252e+06
11910	32.2505	3	616.647	1846.92	0.00146944	0.79562	59.21	LTQEEDARNQLFQQK		sp|P05661-22|MYSA_DROME	sp|P05661-22|MYSA_DROME			Isoform I of Myosin heavy chain, muscle OS=Drosophila melanogaster GN=Mhc	FALSE	2.67612	3W_D	5W_A	0.801609	98.3132	672727	551545	708881	1.11988e+06	639737	610125	798283	735489	937468	815233	857318	249414	484673	506537	1.08798e+06	932814	852213	524798	1.1402e+06	1.53448e+06	961623	418529	532866	1.26292e+06	915631	310263	846552	812244	789544
31254	32.2388	2	924.467	1846.92	0.00142994	0.774232	70.14	LTQEEDARNQLFQQK		sp|P05661-22|MYSA_DROME	sp|P05661-22|MYSA_DROME			Isoform I of Myosin heavy chain, muscle OS=Drosophila melanogaster GN=Mhc	FALSE	2.83035	3W_D	1W_C	0.801557	122.614	228662	186527	59739.4	185982	159834	226875	299813	81586.5	312121	285564	314854	15628.3	68517.9	178631	146948	179398	278077	110111	113628	744298	395817	26331.1	160634	204823	306677	35272.5	92173.7	128471	216129
12000	74.293	3	648.001	1940.98	0.000630624	0.3249	74.28	NLADEVKDLLDQIGEGGR		sp|P05661-22|MYSA_DROME	sp|P05661-22|MYSA_DROME			Isoform I of Myosin heavy chain, muscle OS=Drosophila melanogaster GN=Mhc	FALSE	4.24407	5W_C	5W_A	0.763264	191.495	88355.9	44113.8	62300.4	3.34027e+06	1.66705e+06	140694	166344	1.76627e+06	923228	47760.7	240713	634797	406880	716884	28285.9	653317	494617	696971	60332.8	2.4498e+06	187154	234871	1.54052e+06	2.42689e+06	793008	541731	33830	1.3477e+06	697284
12885	22.1532	2	404.221	806.427	-0.00117585	-1.4581	22.4	YQQQLK		sp|P05661-22|MYSA_DROME	sp|P05661-22|MYSA_DROME			Isoform I of Myosin heavy chain, muscle OS=Drosophila melanogaster GN=Mhc	FALSE	2.07559	5W_B	1W_B	0.979657	117.537	25383.8	16819.3	37421.4	93803.8	152392	22320.5	14283	68864	71668.5	14566.2	27656.5	99245.1	50479.8	68519.5	26317.8	32844.8	40015	79832.5	21596.6	72068.7	19963.9	63226.3	127774	134189	57040.8	72158.7	12889.9	48570.6	62383.6
57509	22.1532	1	807.436	806.429	6.22476e-05	0.0771893	---	YQQQLK		sp|P05661-22|MYSA_DROME	sp|P05661-22|MYSA_DROME			Isoform I of Myosin heavy chain, muscle OS=Drosophila melanogaster GN=Mhc	FALSE	3.34935	5W_B	3W_B	0.37964	200	0	0	0	24178.2	73780.3	0	0	5444.7	15119.8	0	1050.09	43291.2	21157.4	22589.6	0	7436.87	1136.39	26797.9	0	13705.6	0	14154.7	53242.6	37947.7	11188.8	18294	0	13172.5	13682.6
12947	42.836	2	567.307	1132.6	0.00164757	1.45468	51.21	TALLDSLSGEK		sp|P05661-22|MYSA_DROME	sp|P05661-22|MYSA_DROME			Isoform I of Myosin heavy chain, muscle OS=Drosophila melanogaster GN=Mhc	FALSE	1.52723	3W_C	5W_D	0.816183	64.2494	383129	326979	182487	381657	916979	266171	392567	262941	893831	360097	483770	406626	391607	537622	202427	292485	437379	413018	228970	613785	412692	407085	765674	429554	624546	592529	162968	429851	551384
13007	34.4021	3	492.607	1474.8	0.000896047	0.607572	51.82	ISLTTQLEDTKR	[11] K(+71.04)	sp|P05661-22|MYSA_DROME	sp|P05661-22|MYSA_DROME			Isoform I of Myosin heavy chain, muscle OS=Drosophila melanogaster GN=Mhc	FALSE	4.90241	5W_D	3W_A	0.00550799	62.4342	184298	224756	123625	63354.8	288370	121626	75287.3	39380.5	147591	343076	157683	64760.5	507598	401930	204807	179718	385408	408956	213116	16128	400270	216545	256145	62732.2	413197	133992	126981	133146	398784
41046	34.3695	2	738.408	1474.8	0.00280412	1.90136	55.52	ISLTTQLEDTKR	[11] K(+71.04)	sp|P05661-22|MYSA_DROME	sp|P05661-22|MYSA_DROME			Isoform I of Myosin heavy chain, muscle OS=Drosophila melanogaster GN=Mhc	FALSE	13.7602	5W_D	3W_A	0.576004	146.071	22119.3	64213.6	0	58774.6	53281.4	14175.7	0	8229.91	39704.1	144459	14001.1	0	51751.3	159318	1261.22	85278.7	56664.5	105709	954.587	0	57694.9	15024.2	90281	0	83594.8	50774.5	0	0	70236.7
13011	47.5974	4	725.62	2898.45	0.00067305	0.23221	70.45	PKPVANQEDEDPTPYLFVSLEQRR	[1] P(+71.04)	sp|P05661-22|MYSA_DROME	sp|P05661-22|MYSA_DROME			Isoform I of Myosin heavy chain, muscle OS=Drosophila melanogaster GN=Mhc	FALSE	3.36511	3W_D	5W_B	0.808372	185.345	913084	1.10947e+06	572994	617821	77068.4	837905	1.40424e+06	1.11368e+06	150603	813185	2.36993e+06	20021.6	102846	164532	858478	597312	657405	62262.3	1.16601e+06	2.02458e+06	1.59728e+06	74340.3	60421.9	337777	496329	67968.3	977529	378549	222042
13011	47.5974	4	725.62	2898.45	0.00067305	0.23221	43.02	PKPVANQEDEDPTPYLFVSLEQRR	[2] K(+71.04)	sp|P05661-22|MYSA_DROME	sp|P05661-22|MYSA_DROME			Isoform I of Myosin heavy chain, muscle OS=Drosophila melanogaster GN=Mhc	FALSE	3.36511	3W_D	5W_B	0.808372	185.345	913084	1.10947e+06	572994	617821	77068.4	837905	1.40424e+06	1.11368e+06	150603	813185	2.36993e+06	20021.6	102846	164532	858478	597312	657405	62262.3	1.16601e+06	2.02458e+06	1.59728e+06	74340.3	60421.9	337777	496329	67968.3	977529	378549	222042
13129	38.8241	4	770.631	3078.5	0.000115813	0.03762	87.41	QAEQELADAHEQLNEVSAQNASISAAKR	[27] K(+71.04)	sp|P05661-22|MYSA_DROME	sp|P05661-22|MYSA_DROME			Isoform I of Myosin heavy chain, muscle OS=Drosophila melanogaster GN=Mhc	FALSE	5.79021	3W_D	3W_A	0.00190762	82.5617	478922	524428	275405	92495	901455	417464	215066	34785.8	1.0937e+06	834757	401151	240337	1.61987e+06	929166	571375	693734	1.63483e+06	997461	406653	41490.7	953746	821271	626279	690970	703825	665845	375351	377342	1.14437e+06
39515	38.7527	3	1027.17	3078.5	-0.000699546	-0.227236	90.92	QAEQELADAHEQLNEVSAQNASISAAKR	[27] K(+71.04)	sp|P05661-22|MYSA_DROME	sp|P05661-22|MYSA_DROME			Isoform I of Myosin heavy chain, muscle OS=Drosophila melanogaster GN=Mhc	FALSE	16.5249	3W_D	3W_A	0.602517	123.886	68317.1	85771.1	0	0	120282	32602.7	12745.1	0	193990	60143	18212.5	0	469774	207429	2486.01	12984.8	345554	198865	1966.09	5842.87	201920	105506	125149	5714.72	134382	172111	3141.17	0	264654
13178	29.8762	3	548.294	1641.86	0.00185192	1.12794	56.84	QLSKANAEAQVWR	[1] Q(+71.04)|[4] K(+71.04)	sp|P05661-22|MYSA_DROME	sp|P05661-22|MYSA_DROME			Isoform I of Myosin heavy chain, muscle OS=Drosophila melanogaster GN=Mhc	FALSE	1.9401	1W_B	3W_A	0.310385	58.4263	471148	301894	295571	35008.4	308178	285896	361149	164330	784980	637022	327264	92575.9	762489	308601	401008	262685	601450	517855	368520	202465	603630	439541	310898	127188	306077	440019	217529	146156	533745
23283	29.8762	2	821.937	1641.86	0.00137634	0.83828	59.7	QLSKANAEAQVWR	[1] Q(+71.04)|[4] K(+71.04)	sp|P05661-22|MYSA_DROME	sp|P05661-22|MYSA_DROME			Isoform I of Myosin heavy chain, muscle OS=Drosophila melanogaster GN=Mhc	FALSE	2.66645	5W_D	1W_C	0.981919	112.421	376033	197236	22401	2656.1	230604	213802	150340	584.248	782460	583890	230970	1041.97	658567	214499	47339.9	9310.08	531842	419054	35897.8	0	510694	405460	206365	1628.47	231545	350299	7717.81	3111.48	423082
13347	21.449	2	591.792	1181.57	0.00174037	1.47294	57.79	SKYESDGVAR	[2] K(+71.04)	sp|P05661-22|MYSA_DROME	sp|P05661-22|MYSA_DROME			Isoform I of Myosin heavy chain, muscle OS=Drosophila melanogaster GN=Mhc	FALSE	1.89197	5W_D	3W_A	0.716726	83.5413	687969	672190	461642	78082.3	1.00839e+06	466884	500736	89678.1	530077	883031	753607	370357	810688	999525	389771	412636	165758	862356	677355	210654	340759	853599	909855	374418	826671	825580	398301	376153	633585
38286	20.9197	2	591.792	1181.57	0.00102998	0.871706	55.07	SKYESDGVAR	[2] K(+71.04)	sp|P05661-22|MYSA_DROME	sp|P05661-22|MYSA_DROME			Isoform I of Myosin heavy chain, muscle OS=Drosophila melanogaster GN=Mhc	FALSE	39.9755	5W_C	1W_C	0.286111	192.923	63399.1	3393.09	14223.1	169.667	200678	9765.39	13326	1188.2	432663	26047.5	23731.6	62063.7	6359.02	102.25	11687.4	6704.4	375970	3610.71	13712.8	101024	334660	10430.9	32110.2	134042	11821.7	7207.94	280.685	0	327634
13347	21.449	2	591.792	1181.57	0.00174037	1.47294	40.08	SKYESDGVAR	[1] S(+71.04)	sp|P05661-22|MYSA_DROME	sp|P05661-22|MYSA_DROME			Isoform I of Myosin heavy chain, muscle OS=Drosophila melanogaster GN=Mhc	FALSE	1.89197	5W_D	3W_A	0.716726	83.5413	687969	672190	461642	78082.3	1.00839e+06	466884	500736	89678.1	530077	883031	753607	370357	810688	999525	389771	412636	165758	862356	677355	210654	340759	853599	909855	374418	826671	825580	398301	376153	633585
38286	20.9197	2	591.792	1181.57	0.00102998	0.871706	39.48	SKYESDGVAR	[1] S(+71.04)	sp|P05661-22|MYSA_DROME	sp|P05661-22|MYSA_DROME			Isoform I of Myosin heavy chain, muscle OS=Drosophila melanogaster GN=Mhc	FALSE	39.9755	5W_C	1W_C	0.286111	192.923	63399.1	3393.09	14223.1	169.667	200678	9765.39	13326	1188.2	432663	26047.5	23731.6	62063.7	6359.02	102.25	11687.4	6704.4	375970	3610.71	13712.8	101024	334660	10430.9	32110.2	134042	11821.7	7207.94	280.685	0	327634
13530	44.7519	3	731.038	2190.09	0.000688132	0.314202	77.68	YQQQLKDIQTALEEEQR	[6] K(+71.04)	sp|P05661-22|MYSA_DROME	sp|P05661-22|MYSA_DROME			Isoform I of Myosin heavy chain, muscle OS=Drosophila melanogaster GN=Mhc	FALSE	4.43998	5W_D	1w_A	0.147385	107.147	659179	534497	255064	116342	2.33874e+06	417009	444123	110356	1.80813e+06	749523	438301	376706	1.92489e+06	2.26903e+06	433457	288191	1.20448e+06	1.86298e+06	230347	126992	741988	1.8038e+06	1.38533e+06	378017	1.56997e+06	1.73823e+06	262454	192615	2.21814e+06
73773	44.7932	2	1096.05	2190.09	0.000166414	0.0759851	72.69	YQQQLKDIQTALEEEQR	[6] K(+71.04)	sp|P05661-22|MYSA_DROME	sp|P05661-22|MYSA_DROME			Isoform I of Myosin heavy chain, muscle OS=Drosophila melanogaster GN=Mhc	FALSE	24.92	5W_D	QC	0.68274	191.282	36281.8	5106.84	0	0	123142	3597.7	0	0	70410.3	18413.4	5490.99	2995.69	112204	85372.2	19622.6	0	21885	75157.9	1686.21	621.484	0	195383	69341.9	0	28268.2	37071.1	0	0	156997
13530	44.7519	3	731.038	2190.09	0.000688132	0.314202	31.73	YQQQLKDIQTALEEEQR	[1] Y(+71.04)	sp|P05661-22|MYSA_DROME	sp|P05661-22|MYSA_DROME			Isoform I of Myosin heavy chain, muscle OS=Drosophila melanogaster GN=Mhc	FALSE	4.43998	5W_D	1w_A	0.147385	107.147	659179	534497	255064	116342	2.33874e+06	417009	444123	110356	1.80813e+06	749523	438301	376706	1.92489e+06	2.26903e+06	433457	288191	1.20448e+06	1.86298e+06	230347	126992	741988	1.8038e+06	1.38533e+06	378017	1.56997e+06	1.73823e+06	262454	192615	2.21814e+06
73773	44.7932	2	1096.05	2190.09	0.000166414	0.0759851	31.66	YQQQLKDIQTALEEEQR	[1] Y(+71.04)	sp|P05661-22|MYSA_DROME	sp|P05661-22|MYSA_DROME			Isoform I of Myosin heavy chain, muscle OS=Drosophila melanogaster GN=Mhc	FALSE	24.92	5W_D	QC	0.68274	191.282	36281.8	5106.84	0	0	123142	3597.7	0	0	70410.3	18413.4	5490.99	2995.69	112204	85372.2	19622.6	0	21885	75157.9	1686.21	621.484	0	195383	69341.9	0	28268.2	37071.1	0	0	156997
13578	41.8682	3	951.458	2851.35	-0.00504235	-1.7684	93.94	QAEQELADAHEQLNEVSAQNASISAAK		sp|P05661-22|MYSA_DROME	sp|P05661-22|MYSA_DROME			Isoform I of Myosin heavy chain, muscle OS=Drosophila melanogaster GN=Mhc	FALSE	2.89149	3W_C	5W_A	0.517305	119.733	425208	457213	281420	1.46846e+06	1.33539e+06	765220	568909	1.53999e+06	730648	868054	1.01846e+06	322468	956222	844570	424705	808939	996203	1.04375e+06	467177	2.63041e+06	1.07637e+06	639785	937941	964337	1.41258e+06	573424	405848	784489	1.22609e+06
14076	31.5482	2	482.202	962.389	0.00121222	1.2596	33.24	MMYPDFK	[1] M(+15.99)|[2] M(+15.99)	sp|P05661-22|MYSA_DROME	sp|P05661-22|MYSA_DROME			Isoform I of Myosin heavy chain, muscle OS=Drosophila melanogaster GN=Mhc	FALSE	11.8474	5W_C	5W_A	0.257604	168.648	40707.8	27614.8	12172.2	301951	331574	97823.1	37128.1	171631	15468.4	38638.9	11965.5	43952.5	25552.2	102515	85514.6	223599	385603	261583	4420.18	397947	48631	186468	180018	443159	132733	6810.35	24353	185693	208315
14355	37.2416	3	614.338	1839.99	0.00152175	0.82704	32.96	AQLELSQVRQEIDRR		sp|P05661-22|MYSA_DROME	sp|P05661-22|MYSA_DROME			Isoform I of Myosin heavy chain, muscle OS=Drosophila melanogaster GN=Mhc	FALSE	3.53544	3W_D	5W_B	0.938817	159.698	411286	626189	166541	330956	224324	403507	262514	693749	496050	514408	693375	104026	208747	175673	323278	440421	883968	188728	168671	1.2543e+06	1.16931e+06	170830	130198	97504.6	290101	170357	251939	278475	206721
56443	37.3735	4	461.005	1839.99	-0.000229999	-0.125	29.32	AQLELSQVRQEIDRR		sp|P05661-22|MYSA_DROME	sp|P05661-22|MYSA_DROME			Isoform I of Myosin heavy chain, muscle OS=Drosophila melanogaster GN=Mhc	FALSE	18.4624	3W_A	5W_B	0.61569	186.61	4957.93	4563.99	2698.64	11983.2	10673.4	1530.61	1601.82	113902	16452.9	1692.06	1933.5	3258.89	4264.42	8832.64	3043.63	81453.6	4184.4	2562.4	12804.5	6512.01	8961.82	2727.62	345.846	1292.04	7051.03	7783.25	23795.9	27111.7	8317.41
14407	29.1906	2	513.327	1024.64	0.000979652	0.956095	37.54	VKPLLNVSR		sp|P05661-22|MYSA_DROME	sp|P05661-22|MYSA_DROME			Isoform I of Myosin heavy chain, muscle OS=Drosophila melanogaster GN=Mhc	FALSE	2.60555	3W_D	5W_A	0.504642	101.046	128813	140969	66059.3	118065	167528	96324	145196	79320.2	159942	118290	199447	46828.7	102722	174516	95195.4	113934	150765	168686	102553	472100	164038	81161.8	261139	97317.8	141800	105059	70456.3	81826.1	134704
25937	28.9583	2	513.327	1024.64	0.000498179	0.4862	35.61	VKPLLNVSR		sp|P05661-22|MYSA_DROME	sp|P05661-22|MYSA_DROME			Isoform I of Myosin heavy chain, muscle OS=Drosophila melanogaster GN=Mhc	FALSE	5.8165	1W_B	5W_A	0.0084093	121.477	95358.7	63958.1	53862	84241.7	34627.6	71196	45787.9	42552.2	30412.6	33235.4	32162.8	11020.2	93587.8	97179.5	113277	81698.8	37177.3	57261.5	44617.9	122194	50166.7	21821.9	23877.3	33610.2	59503.1	81178.1	104328	25050.6	37902.4
14594	48.5372	3	786.717	2357.13	-0.00680386	-2.8865	22.48	AQQELEEAEERADLAEQAISK		sp|P05661-22|MYSA_DROME	sp|P05661-22|MYSA_DROME			Isoform I of Myosin heavy chain, muscle OS=Drosophila melanogaster GN=Mhc	FALSE	3.50118	3W_C	1w_A	0.151882	116.465	114478	160917	75338.5	196634	520521	75373	57466.7	546952	849218	239703	54504.9	184881	596183	541152	72058.1	246851	245169	458483	57104	266382	230684	382157	353124	336495	674965	489756	204578	231497	560388
23141	48.1483	3	786.72	2357.14	0.00387309	1.64313	70.34	AQQELEEAEERADLAEQAISK		sp|P05661-22|MYSA_DROME	sp|P05661-22|MYSA_DROME			Isoform I of Myosin heavy chain, muscle OS=Drosophila melanogaster GN=Mhc	FALSE	3.26484	3W_B	5W_A	0.841595	158.66	156735	147601	182140	1.56899e+06	373711	337916	405648	947582	412468	189164	784362	187642	292151	386569	314683	402320	373540	331757	302239	2.9988e+06	263897	249434	517502	969976	476612	289804	346263	379480	319426
146649	48.1901	2	1179.57	2357.13	0.000358475	0.152081	83	AQQELEEAEERADLAEQAISK		sp|P05661-22|MYSA_DROME	sp|P05661-22|MYSA_DROME			Isoform I of Myosin heavy chain, muscle OS=Drosophila melanogaster GN=Mhc	FALSE	Infinity	3W_B	3W_A	0.969388	200	0	0	4590.14	6729.35	0	0	0	0	17758	3457.36	0	0	0	0	3802.36	8674.07	0	0	5864	166496	0	0	0	3743.08	0	0	23628.8	284.833	0
14673	20.7814	2	457.223	912.431	-0.000304932	-0.334197	25.62	CAKMYR	[1] C(+71.04)|[3] K(+71.04)	sp|P05661-22|MYSA_DROME	sp|P05661-22|MYSA_DROME			Isoform I of Myosin heavy chain, muscle OS=Drosophila melanogaster GN=Mhc	FALSE	5.96933	5W_A	1W_D	0.86256	152.758	78535.4	75234.4	88993.2	77.6647	44383	0	129639	15403.6	189617	180180	108400	53674.8	125863	56323.2	72778.1	18758.8	29422.8	0	124065	19919.8	166465	37054.7	109700	46773.5	66850.1	79187.7	0	6955.34	62573.2
14733	24.0362	1	644.372	643.365	-8.18804e-05	-0.127269	22.24	ELQVR		sp|P05661-22|MYSA_DROME	sp|P05661-22|MYSA_DROME			Isoform I of Myosin heavy chain, muscle OS=Drosophila melanogaster GN=Mhc	FALSE	3.41205	5W_B	1W_B	0.0646176	89.6858	108497	45114.4	51854.4	106743	581728	105534	112770	66470.3	606357	228991	129640	422445	136605	141037	42585.4	47030.7	219633	299937	57969.9	122966	208189	477281	382806	257757	150475	181482	32104.6	112331	208602
14766	26.2062	2	492.321	982.628	-0.000340269	-0.346284	41.3	VALKVVQR	[4] K(+71.04)	sp|P05661-22|MYSA_DROME	sp|P05661-22|MYSA_DROME			Isoform I of Myosin heavy chain, muscle OS=Drosophila melanogaster GN=Mhc	FALSE	2.84873	3W_D	1w_A	0.499494	81.0778	134545	119499	31771.3	0	118164	119647	95416.6	0	244619	257090	83963.3	18557.4	220238	162045	55450.1	34351.7	230914	130122	44010.4	4205.11	201880	167965	132460	13807.9	127539	124395	30301.5	16679.5	185616
15083	58.507	3	811.083	2430.23	0.00451732	1.85881	80.8	GGGFATVSSAYKEQLNSLMTTLR		sp|P05661-22|MYSA_DROME	sp|P05661-22|MYSA_DROME			Isoform I of Myosin heavy chain, muscle OS=Drosophila melanogaster GN=Mhc	FALSE	2.1095	5W_A	1w_A	0.407834	81.4643	833187	868436	496122	230192	2.18563e+06	1.02909e+06	1.41304e+06	108678	2.3538e+06	1.65939e+06	1.93069e+06	843507	1.08545e+06	1.20285e+06	773847	797459	831416	1.12531e+06	890598	697093	1.80925e+06	1.75227e+06	2.34851e+06	316858	1.49929e+06	1.2407e+06	943504	511976	897893
15457	22.4248	2	493.291	984.568	-0.00334046	-3.39281	39.46	AIQKLEQR		sp|P05661-22|MYSA_DROME	sp|P05661-22|MYSA_DROME			Isoform I of Myosin heavy chain, muscle OS=Drosophila melanogaster GN=Mhc	FALSE	2.91577	3W_B	1W_D	0.895705	123.983	64807.6	86014.6	101913	219912	141380	129956	166398	294906	170894	120765	218245	164379	52217.4	86524.3	110219	113431	96907	85812.1	117361	594729	130066	114864	136244	259462	95229.7	69612.9	36328.3	108550	93484.8
15643	29.2822	2	548.846	1095.68	0.000658671	0.601155	33.88	VKPLLNVSR	[2] K(+71.04)	sp|P05661-22|MYSA_DROME	sp|P05661-22|MYSA_DROME			Isoform I of Myosin heavy chain, muscle OS=Drosophila melanogaster GN=Mhc	FALSE	2.75694	5W_D	3W_A	0.463444	72.4689	141470	143236	47999.6	0	152091	108856	107455	0	259250	197208	144073	28171	160902	193409	71384.2	83847.9	219668	233159	70100	5469.87	214071	173401	171283	24968.3	137474	125585	20139.7	42762.8	176375
15859	39.2258	3	630.006	1887	0.000480041	0.254394	71.76	QLEEAESQVSQLSKIK	[14] K(+71.04)	sp|P05661-22|MYSA_DROME	sp|P05661-22|MYSA_DROME			Isoform I of Myosin heavy chain, muscle OS=Drosophila melanogaster GN=Mhc	FALSE	3.71993	3W_D	1w_A	0.00507237	84.1336	215404	144102	144170	10929.3	483860	140161	164799	19303.4	293172	233103	194972	141829	344376	507679	225769	191636	276842	506352	186516	34916.7	370903	240083	397735	219998	451441	279619	187912	169726	439097
175219	39.1865	2	944.506	1887	0.00182784	0.968649	67.66	QLEEAESQVSQLSKIK	[14] K(+71.04)	sp|P05661-22|MYSA_DROME	sp|P05661-22|MYSA_DROME			Isoform I of Myosin heavy chain, muscle OS=Drosophila melanogaster GN=Mhc	FALSE	Infinity	5W_D	1w_A	0.136612	223.607	0	0	0	0	0	0	0	0	0	16196.5	0	0	7146.44	17679.5	0	1646.55	3662.77	16579.5	0	0	0	0	16650.1	0	29214	3870.17	0	0	14767.4
252993	39.0041	2	944.505	1887	0.00043856	0.232412	59.72	QLEEAESQVSQLSKIK	[14] K(+71.04)	sp|P05661-22|MYSA_DROME	sp|P05661-22|MYSA_DROME			Isoform I of Myosin heavy chain, muscle OS=Drosophila melanogaster GN=Mhc	FALSE	Infinity	3W_D	1w_A	0.0775527	200	0	0	0	0	0	0	0	0	0	0	0	0	0	0	0	0	0	0	0	0	0	0	0	0	4575.04	0	0	0	0
15859	39.2258	3	630.006	1887	0.000480041	0.254394	40.45	QLEEAESQVSQLSKIK	[16] K(+71.04)	sp|P05661-22|MYSA_DROME	sp|P05661-22|MYSA_DROME			Isoform I of Myosin heavy chain, muscle OS=Drosophila melanogaster GN=Mhc	FALSE	3.71993	3W_D	1w_A	0.00507237	84.1336	215404	144102	144170	10929.3	483860	140161	164799	19303.4	293172	233103	194972	141829	344376	507679	225769	191636	276842	506352	186516	34916.7	370903	240083	397735	219998	451441	279619	187912	169726	439097
175219	39.1865	2	944.506	1887	0.00182784	0.968649	54.02	QLEEAESQVSQLSKIK	[16] K(+71.04)	sp|P05661-22|MYSA_DROME	sp|P05661-22|MYSA_DROME			Isoform I of Myosin heavy chain, muscle OS=Drosophila melanogaster GN=Mhc	FALSE	Infinity	5W_D	1w_A	0.136612	223.607	0	0	0	0	0	0	0	0	0	16196.5	0	0	7146.44	17679.5	0	1646.55	3662.77	16579.5	0	0	0	0	16650.1	0	29214	3870.17	0	0	14767.4
15860	54.5018	3	767.389	2299.14	0.00359154	1.56212	69.11	ANALQNELEESRTLLEQADR		sp|P05661-22|MYSA_DROME	sp|P05661-22|MYSA_DROME			Isoform I of Myosin heavy chain, muscle OS=Drosophila melanogaster GN=Mhc	FALSE	2.6553	3W_D	1W_B	0.744798	113.077	946372	935502	244287	973963	628117	740119	673909	1.46484e+06	1.68516e+06	1.11128e+06	870059	124068	547125	495171	351135	376136	1.37112e+06	575740	270915	1.97682e+06	1.06038e+06	284703	519540	513956	1.35642e+06	325252	178804	338088	1.0334e+06
16573	36.7039	3	610.634	1828.88	0.000643479	0.351843	52.67	IEELEEEVEAERQAR		sp|P05661-22|MYSA_DROME	sp|P05661-22|MYSA_DROME			Isoform I of Myosin heavy chain, muscle OS=Drosophila melanogaster GN=Mhc	FALSE	2.22375	3W_D	5W_A	0.779456	133.533	349972	441208	310123	442652	119633	339689	394248	445967	358494	450540	519452	12825.3	208078	168006	366607	460555	512813	145612	417637	593425	699614	93824.2	141597	390132	324974	129951	371824	319843	259760
52833	36.7201	2	915.448	1828.88	0.000605377	0.331009	33.36	IEELEEEVEAERQAR		sp|P05661-22|MYSA_DROME	sp|P05661-22|MYSA_DROME			Isoform I of Myosin heavy chain, muscle OS=Drosophila melanogaster GN=Mhc	FALSE	3.41661	3W_D	1W_B	0.258746	192.764	54095.2	95804.2	16095.8	101326	61211.4	93160.7	110810	68367	34788.5	146264	163918	111283	4807.3	1140.31	42222.9	67907.1	112804	17990.5	34587.3	280150	258433	16905.6	71648.4	45916.5	77089.3	21108.6	50261.3	93204.5	9622.68
16703	20.0489	2	465.274	928.534	-0.000178822	-0.192586	32.29	AAQEKIAK	[5] K(+71.04)	sp|P05661-22|MYSA_DROME	sp|P05661-22|MYSA_DROME			Isoform I of Myosin heavy chain, muscle OS=Drosophila melanogaster GN=Mhc	FALSE	4.14536	1W_B	5W_D	0.348093	156.979	21546.8	73821.7	69628.5	4913.05	63610.8	6983.9	32908.5	13654.1	13059	22452.1	35087.6	29975.3	23094.2	24970	2810.95	114257	10179.1	4243.96	36269	293.687	28634.6	47933.5	31329.5	11496	20087.8	47502.6	8995.75	47874	33525
17358	22.5206	2	528.81	1055.61	-0.00320369	-3.03493	39.64	AIQKLEQR	[4] K(+71.04)	sp|P05661-22|MYSA_DROME	sp|P05661-22|MYSA_DROME			Isoform I of Myosin heavy chain, muscle OS=Drosophila melanogaster GN=Mhc	FALSE	3.04535	3W_D	1w_A	0.331837	69.7286	76609.4	73095.8	67330.6	3252.39	209734	107739	127166	10908.9	161075	74967.7	122845	104027	87746.5	135327	103797	87738.3	136635	150221	121319	19035	124162	98064	195094	50617.2	136801	144917	160667	59013.5	90093.6
17413	21.9941	3	394.219	1179.64	0.000200285	0.169786	30.86	NIHEIEKAR	[7] K(+71.04)	sp|P05661-22|MYSA_DROME	sp|P05661-22|MYSA_DROME			Isoform I of Myosin heavy chain, muscle OS=Drosophila melanogaster GN=Mhc	FALSE	2.89107	5W_D	5W_B	0.669463	115.381	28543.9	4358.4	8632.34	43269.1	114103	16096.5	9080.61	42967.2	39669.6	19436.4	26880.8	20456.9	50169	30286.4	8493.81	26117.1	43505.1	26487.8	16646.7	11848.4	31445.1	36274.6	17700.5	12283.6	74397.7	53063	12714.1	28012	65093.9
17503	25.2611	2	776.369	1550.72	0.00286597	1.84815	60.96	IQEKEEEFENTR		sp|P05661-22|MYSA_DROME	sp|P05661-22|MYSA_DROME			Isoform I of Myosin heavy chain, muscle OS=Drosophila melanogaster GN=Mhc	FALSE	3.801	3W_C	1w_A	0.242891	82.9654	191295	134952	21955.5	116886	607795	134010	69773.9	116535	526260	225687	174156	74559.7	403135	387417	65038.7	98697.3	368536	479616	21993.2	376708	338834	371197	454858	188719	374678	400858	34958.4	74279.2	390800
17616	23.3541	3	376.556	1126.65	0.000235908	0.20939	22.03	QIKELQAR	[1] Q(+71.04)|[3] K(+71.04)	sp|P05661-22|MYSA_DROME	sp|P05661-22|MYSA_DROME			Isoform I of Myosin heavy chain, muscle OS=Drosophila melanogaster GN=Mhc	FALSE	3.7756	1W_D	3W_A	0.0900801	82.3955	35283.4	20093.4	33915	1907.04	52653.3	22319.3	17282.8	6140.9	112958	59770.5	23458.4	13396.9	105890	47648.2	22214.8	20975.2	77473.5	70299.9	30962.6	6442.53	67360.2	74314.1	26835.2	20577.6	45881.5	50225.3	34543.6	16612.6	63897.6
17692	32.4008	2	740.354	1478.69	0.00129373	0.874914	66.86	ALDSMQASLEAEAK	[5] M(+15.99)	sp|P05661-22|MYSA_DROME	sp|P05661-22|MYSA_DROME			Isoform I of Myosin heavy chain, muscle OS=Drosophila melanogaster GN=Mhc	FALSE	21.3105	5W_C	5W_A	0.523044	181.626	236546	207783	83267.3	3.11037e+06	307328	183632	108864	3.04778e+06	114465	134617	102654	62068	232154	221026	173131	504410	554478	471791	39375.6	4.46221e+06	102240	134769	207429	2.58898e+06	409007	141563	75663	756658	402344
17923	21.7147	2	442.253	882.492	9.44372e-05	0.107012	56.38	LTNTHLGK		sp|P05661-22|MYSA_DROME	sp|P05661-22|MYSA_DROME			Isoform I of Myosin heavy chain, muscle OS=Drosophila melanogaster GN=Mhc	FALSE	2.52709	3W_D	5W_A	0.994248	111.832	101400	92247	177009	447237	256043	109661	179567	455607	180154	93547.4	242670	141995	89734.8	148235	201167	318165	131387	87610.7	240428	556706	184627	49095.3	211374	356887	120780	100624	219945	294978	158384
17963	39.6132	2	821.911	1641.81	0.000715093	0.435552	47.54	NDLENQLRDIQER		sp|P05661-22|MYSA_DROME	sp|P05661-22|MYSA_DROME			Isoform I of Myosin heavy chain, muscle OS=Drosophila melanogaster GN=Mhc	FALSE	4.06358	3W_D	5W_A	0.369688	104.689	144549	146050	67326.1	335262	447887	114883	203653	108120	376322	183731	307808	104389	172040	297752	176750	295004	301472	285548	132281	645365	359207	105391	440972	407496	492654	177226	157561	332493	470186
31779	39.6484	3	548.276	1641.81	0.000116638	0.0710424	38.6	NDLENQLRDIQER		sp|P05661-22|MYSA_DROME	sp|P05661-22|MYSA_DROME			Isoform I of Myosin heavy chain, muscle OS=Drosophila melanogaster GN=Mhc	FALSE	4.34337	3W_D	3W_A	0.37496	111.48	26107.8	19853.4	55188.3	75530.6	83757.8	23566.3	35574	23478.2	67049.9	25527.8	82928	53813.1	26147.4	49775.3	54110.4	86211.8	35443.5	33006.8	79071.2	126454	44789.9	13121.5	100707	127247	128296	31623.3	38931.1	112849	70237.7
18531	37.6012	3	453.593	1357.76	-0.000652561	-0.480617	56.69	KLSIENSDLLR	[1] K(+71.04)	sp|P05661-22|MYSA_DROME	sp|P05661-22|MYSA_DROME			Isoform I of Myosin heavy chain, muscle OS=Drosophila melanogaster GN=Mhc	FALSE	3.8039	3W_D	3W_A	0.0614035	115.527	76029.5	49394.3	68297.3	2902.69	177644	45340.5	28022	1223.28	158513	57673.9	29551.2	58075.9	91664.9	157381	89958.2	81780.4	213913	184206	70631	3627.23	116129	82076.6	168004	60961.5	149693	73223.7	56523.5	55537.9	170845
18822	37.6247	2	679.886	1357.76	0.000584836	0.430737	44.2	KLSIENSDLLR	[1] K(+71.04)	sp|P05661-22|MYSA_DROME	sp|P05661-22|MYSA_DROME			Isoform I of Myosin heavy chain, muscle OS=Drosophila melanogaster GN=Mhc	FALSE	4.77588	3W_D	1w_A	0.117774	117.922	129348	90575.5	50102.6	3007.49	408929	95554	63393.6	3278.91	823368	113001	66327.2	96034.4	166609	322767	93725.5	55774.4	349883	339429	56340.7	20992.7	251135	181333	346584	68384.9	296051	175481	64410.1	53743	300073
19185	25.3877	3	541.592	1621.75	-0.00366531	-2.26009	54.88	IQEKEEEFENTR	[4] K(+71.04)	sp|P05661-22|MYSA_DROME	sp|P05661-22|MYSA_DROME			Isoform I of Myosin heavy chain, muscle OS=Drosophila melanogaster GN=Mhc	FALSE	4.40272	5W_D	1w_A	0.0358921	78.9435	44913.4	29901.4	32381	17593.4	88958.8	31931.9	17092.7	26164.3	242522	81820.6	15745.9	34136.1	172630	105774	59773.8	37107.6	169735	112081	49189.9	25443.5	89904.7	139779	66285.8	25578.3	105843	123224	20363	16926.5	137222
29034	25.4113	2	811.885	1621.76	-0.00226382	-1.3959	51.84	IQEKEEEFENTR	[4] K(+71.04)	sp|P05661-22|MYSA_DROME	sp|P05661-22|MYSA_DROME			Isoform I of Myosin heavy chain, muscle OS=Drosophila melanogaster GN=Mhc	FALSE	5.97361	5W_A	1W_C	0.0557168	98.0962	51835.3	22555.5	22880.1	81927.9	238533	94764.2	101489	75214	1.22878e+06	418091	220316	122441	161224	107987	11430.7	31290.9	153733	123621	9853.06	133325	466643	181858	99103.4	64625.1	97317.1	120577	17419.1	19738.5	235468
19878	21.0628	2	888.375	1774.74	0.00056726	0.319631	87.9	GREEQAEQDGEEEGGR		sp|P05661-22|MYSA_DROME	sp|P05661-22|MYSA_DROME			Isoform I of Myosin heavy chain, muscle OS=Drosophila melanogaster GN=Mhc	FALSE	2.14785	5W_D	1w_A	0.724468	61.1275	1.1789e+06	1.09752e+06	1.07218e+06	439085	2.68668e+06	1.24645e+06	1.35249e+06	362557	1.95497e+06	2.43354e+06	1.02625e+06	562915	2.44668e+06	2.14781e+06	740889	764815	1.54164e+06	1.88045e+06	1.19659e+06	392564	2.23303e+06	2.38291e+06	2.09007e+06	746416	2.09787e+06	2.27623e+06	432055	645837	2.06351e+06
20938	21.0736	3	592.586	1774.74	-0.000105366	-0.0593701	80.06	GREEQAEQDGEEEGGR		sp|P05661-22|MYSA_DROME	sp|P05661-22|MYSA_DROME			Isoform I of Myosin heavy chain, muscle OS=Drosophila melanogaster GN=Mhc	FALSE	2.0786	3W_D	5W_A	0.53291	74.5483	511371	512540	692448	301299	1.17187e+06	577860	687473	213064	707867	1.10737e+06	511847	378267	1.16296e+06	971932	468316	546747	638584	842919	852366	166451	839963	1.10237e+06	1.08548e+06	367828	937791	1.05226e+06	302978	461144	863088
19985	44.3937	3	754.717	2261.13	0.000267465	0.118288	47.57	YQQQLKDIQTALEEEQR	[1] Y(+71.04)|[6] K(+71.04)	sp|P05661-22|MYSA_DROME	sp|P05661-22|MYSA_DROME			Isoform I of Myosin heavy chain, muscle OS=Drosophila melanogaster GN=Mhc	FALSE	11.8181	5W_D	1w_A	0.214161	143.652	215884	150191	38390.2	13409.8	812911	104057	20892.5	32075.9	1.03898e+06	392074	201461	35398.1	2.64708e+06	757936	125660	42183.3	685423	1.46357e+06	45574.9	54293.7	317165	1.58006e+06	503325	13764.5	468750	1.01858e+06	44013.5	31566.7	994224
21086	56.5621	3	654.002	1958.98	0.00405975	2.07238	71.71	AKLEQTLDELEDSLER	[1] A(+71.04)	sp|P05661-22|MYSA_DROME	sp|P05661-22|MYSA_DROME			Isoform I of Myosin heavy chain, muscle OS=Drosophila melanogaster GN=Mhc	FALSE	3.24302	5W_D	1w_A	0.373746	88.837	289758	262075	77471.4	46278.6	885714	262022	306289	17918.8	920241	406230	310021	102011	611581	758041	137258	92589.6	482799	656843	109145	43839.7	524146	430448	670022	105541	746226	547678	104424	48602	637573
46062	56.5621	2	980.498	1958.98	0.00283836	1.4489	44.69	AKLEQTLDELEDSLER	[1] A(+71.04)	sp|P05661-22|MYSA_DROME	sp|P05661-22|MYSA_DROME			Isoform I of Myosin heavy chain, muscle OS=Drosophila melanogaster GN=Mhc	FALSE	3.38987	3W_C	1w_A	0.283564	102.93	208678	89368.6	22566.1	10956.1	273596	61801	119016	2858.58	129940	135004	82518.4	36257	379000	285732	30072	42083.1	96589.7	317208	13023.2	50123	89044.7	156909	292778	30103.8	369297	309892	48295.7	25271.1	473931
21086	56.5621	3	654.002	1958.98	0.00405975	2.07238	69.36	AKLEQTLDELEDSLER	[2] K(+71.04)	sp|P05661-22|MYSA_DROME	sp|P05661-22|MYSA_DROME			Isoform I of Myosin heavy chain, muscle OS=Drosophila melanogaster GN=Mhc	FALSE	3.24302	5W_D	1w_A	0.373746	88.837	289758	262075	77471.4	46278.6	885714	262022	306289	17918.8	920241	406230	310021	102011	611581	758041	137258	92589.6	482799	656843	109145	43839.7	524146	430448	670022	105541	746226	547678	104424	48602	637573
46062	56.5621	2	980.498	1958.98	0.00283836	1.4489	61.31	AKLEQTLDELEDSLER	[2] K(+71.04)	sp|P05661-22|MYSA_DROME	sp|P05661-22|MYSA_DROME			Isoform I of Myosin heavy chain, muscle OS=Drosophila melanogaster GN=Mhc	FALSE	3.38987	3W_C	1w_A	0.283564	102.93	208678	89368.6	22566.1	10956.1	273596	61801	119016	2858.58	129940	135004	82518.4	36257	379000	285732	30072	42083.1	96589.7	317208	13023.2	50123	89044.7	156909	292778	30103.8	369297	309892	48295.7	25271.1	473931
21111	25.5368	3	475.588	1423.74	-0.00108993	-0.76554	62.48	QLQHTLNEVQSK		sp|P05661-22|MYSA_DROME	sp|P05661-22|MYSA_DROME			Isoform I of Myosin heavy chain, muscle OS=Drosophila melanogaster GN=Mhc	FALSE	3.68606	5W_C	5W_D	0.847337	157.333	11756.5	14821.1	71115.7	319370	78011.8	9782.47	32691.7	250445	44359.7	8822.28	39528.5	113528	30086.8	97189.4	84700.7	125796	20901	38399.7	62425.7	293446	29818.1	1532.23	104513	303770	71445.3	82171.1	89782.7	191801	52931.4
26026	25.5263	2	712.879	1423.74	0.000719932	0.505662	69.27	QLQHTLNEVQSK		sp|P05661-22|MYSA_DROME	sp|P05661-22|MYSA_DROME			Isoform I of Myosin heavy chain, muscle OS=Drosophila melanogaster GN=Mhc	FALSE	2.75674	5W_C	1W_D	0.544376	134.883	68069.1	62520.5	13780.2	213614	235116	104021	86436.1	136061	306714	93141	98568.4	91814.2	68651.7	118097	46121.4	78685	71854.9	107614	31644.8	533415	167952	131816	255432	191132	107965	90831.3	31992.8	120387	75196.5
27015	39.6314	2	712.878	1423.74	0.000317351	0.222899	21.68	QLQHTLNEVQSK		sp|P05661-22|MYSA_DROME	sp|P05661-22|MYSA_DROME			Isoform I of Myosin heavy chain, muscle OS=Drosophila melanogaster GN=Mhc	FALSE	5.3726	1W_D	5W_A	0.000164699	62.3616	342396	250515	76673.2	42451.9	164872	100975	165995	24343.9	98792.1	80892.6	49563.3	44040.1	365131	270666	97860.5	108253	133584	218647	83935	98502.1	95130.1	211376	130159	25526.2	314770	349823	76989.3	138544	253567
21153	25.6786	3	539.276	1614.81	-0.00189701	-1.17476	57.84	ARDDAREQLGISER		sp|P05661-22|MYSA_DROME	sp|P05661-22|MYSA_DROME			Isoform I of Myosin heavy chain, muscle OS=Drosophila melanogaster GN=Mhc	FALSE	8.32105	3W_D	5W_A	0.231035	147.708	49860.4	39968.7	60008.4	175014	32061.4	34166.1	18211.4	146961	71887.6	43035.1	40936.4	20970	62677.4	80012.9	132123	159085	128442	44543.2	54958	248256	78609.2	14520.8	20681.8	183997	103416	48193.4	67647.3	149129	72986.4
21260	33.5355	3	416.209	1245.61	0.00283564	2.27652	53.58	ITAAVMHMGGMK		sp|P05661-22|MYSA_DROME	sp|P05661-22|MYSA_DROME			Isoform I of Myosin heavy chain, muscle OS=Drosophila melanogaster GN=Mhc	FALSE	2.75569	1W_B	3W_C	0.71484	157.687	30887	40679.8	87385.2	15871.2	52452.8	30028.1	57646.2	16793.1	172884	102752	75362	66001.2	91654.4	99809.1	85082.6	18946.3	10646.8	22917	155339	19663.9	80551.5	19189.1	108847	6040.36	62849.7	63482.1	96143.5	12069.2	40857.9
21333	47.3956	3	787.405	2359.19	-0.00112952	-0.478772	57.77	LAEAEETIESLNQKCIGLEK	[14] K(+71.04)|[15] C(+71.04)	sp|P05661-22|MYSA_DROME	sp|P05661-22|MYSA_DROME			Isoform I of Myosin heavy chain, muscle OS=Drosophila melanogaster GN=Mhc	FALSE	3.59669	5W_D	1w_A	0.743307	84.8173	232922	327061	140653	32886.3	702071	302041	390246	10890.1	352287	131947	675206	154261	214406	253881	179424	92833.3	356263	298065	251475	98852.1	454129	245725	523350	166485	765278	159637	88296.8	86776.7	385666
21410	24.4461	2	543.811	1085.61	0.000153431	0.141332	48.51	KELEALNAK	[1] K(+71.04)	sp|P05661-22|MYSA_DROME	sp|P05661-22|MYSA_DROME			Isoform I of Myosin heavy chain, muscle OS=Drosophila melanogaster GN=Mhc	FALSE	2.37361	5W_D	1w_A	0.00192374	67.7036	122973	54597.1	43536.1	29895.8	125670	63057.4	40768.6	51739.2	186013	57557.2	28278.7	80350.7	120737	184014	85223.6	95615.7	82820.3	145994	51368.5	98685	123145	128706	119183	64927	154786	128329	51915.8	64309.3	136348
22132	40.7264	2	666.326	1330.64	0.00173303	1.30241	57.49	DIQTALEEEQR		sp|P05661-22|MYSA_DROME	sp|P05661-22|MYSA_DROME			Isoform I of Myosin heavy chain, muscle OS=Drosophila melanogaster GN=Mhc	FALSE	6.83416	3W_C	1w_A	0.569726	169.522	43618.6	25035.9	28440.4	148385	972280	7126.96	20657.4	40537.1	755261	16263.9	15957.8	450817	375563	517828	31474.3	50376.7	49646.3	526277	15190.9	91621.4	32160.3	462458	1.00635e+06	417266	149539	495097	15778.9	71429	332761
22201	27.5871	3	496.574	1486.7	-0.00170168	-1.1446	50.14	ELENELDGEQRR		sp|P05661-22|MYSA_DROME	sp|P05661-22|MYSA_DROME			Isoform I of Myosin heavy chain, muscle OS=Drosophila melanogaster GN=Mhc	FALSE	1.9615	3W_D	1w_A	0.560965	67.2601	70930.9	69133.7	56997.4	95329.3	147802	279782	73114.6	111053	200383	120912	79636.5	76386.4	145666	120590	90592.6	105836	155850	122200	87841.3	106001	157904	116384	120202	166236	145593	114666	73184.6	110899	122786
22544	23.5029	2	572.82	1143.63	0.000417431	0.365007	47.09	ELEQTIQRK		sp|P05661-22|MYSA_DROME	sp|P05661-22|MYSA_DROME			Isoform I of Myosin heavy chain, muscle OS=Drosophila melanogaster GN=Mhc	FALSE	4.2595	3W_D	5W_D	0.887362	154.323	11293.8	15042.6	23587.6	141064	74215.4	33176.7	39363.8	75978.8	41263.1	9547.19	53395.6	53617.2	17112.8	23430.8	48329.8	66050.8	21639.4	28152.2	36141.7	188043	16686.5	7656.48	71017.7	142428	27934.8	19200.9	31963.4	97725	16189.7
23017	32.0541	3	683.024	2046.05	0.000885723	0.432894	47.57	LKGAYEEGQEQLEAVRR	[2] K(+71.04)	sp|P05661-22|MYSA_DROME	sp|P05661-22|MYSA_DROME			Isoform I of Myosin heavy chain, muscle OS=Drosophila melanogaster GN=Mhc	FALSE	4.35219	3W_D	1w_A	0.158955	75.9793	179556	163120	56266.8	36042.3	331590	95216.2	87520.3	72754.2	390586	280229	146244	43189.1	504973	333985	105564	45666.7	324424	426997	68330.8	127352	344520	317648	241404	84244.7	316736	291761	20127.7	31899.6	411017
23265	32.0343	3	659.346	1975.02	0.00385264	1.95069	45.46	LKGAYEEGQEQLEAVRR		sp|P05661-22|MYSA_DROME	sp|P05661-22|MYSA_DROME			Isoform I of Myosin heavy chain, muscle OS=Drosophila melanogaster GN=Mhc	FALSE	4.8393	3W_D	5W_A	0.646187	144.491	73825.4	93104.1	135006	706816	300529	121645	284565	686069	73045.2	54706.5	238487	152951	182887	179540	180207	226218	124650	288996	154377	1.1562e+06	106305	95461.5	198835	513423	136783	103368	153706	301963	111023
25311	31.7674	3	659.347	1975.02	0.00762283	3.85963	35.47	LKGAYEEGQEQLEAVRR		sp|P05661-22|MYSA_DROME	sp|P05661-22|MYSA_DROME			Isoform I of Myosin heavy chain, muscle OS=Drosophila melanogaster GN=Mhc	FALSE	7.0703	3W_D	1W_D	0.658751	148.156	70662.4	59726.6	1513.92	0	85708.6	66723	36922	3586.15	139760	69594.7	120769	1766.6	59684.6	178780	2353.21	8258.13	133910	10406.2	1044.81	16463.3	195807	52992	208801	905.615	155820	102896	5380.16	2574.43	197614
24541	20.883	2	556.272	1110.53	-0.00101284	-0.912031	62.04	SKYESDGVAR		sp|P05661-22|MYSA_DROME	sp|P05661-22|MYSA_DROME			Isoform I of Myosin heavy chain, muscle OS=Drosophila melanogaster GN=Mhc	FALSE	3.08127	5W_C	1W_D	0.678743	106.661	93813.3	126002	160234	0	258949	56256.4	183073	65367.1	158291	167839	264909	16888.7	157056	230397	29349	32858.3	140329	34721.6	160041	151409	188872	144840	282752	156742	224949	110948	44137.5	79406.5	134711
26276	21.4219	2	556.273	1110.53	0.00127525	1.14833	55.41	SKYESDGVAR		sp|P05661-22|MYSA_DROME	sp|P05661-22|MYSA_DROME			Isoform I of Myosin heavy chain, muscle OS=Drosophila melanogaster GN=Mhc	FALSE	6.6148	5W_C	5W_D	0.925578	187.45	28602.8	36833.8	160969	739486	33038.5	196282	197672	825776	43124.1	42329.9	139007	399483	123265	20599.9	269220	380222	28045.6	270622	249654	692476	15498.1	181371	359696	588280	244266	66725.6	356528	458658	13733.6
24875	32.5243	2	479.782	957.549	0.00232153	2.42446	22.73	AKGRAGSVGR		sp|P05661-22|MYSA_DROME	sp|P05661-22|MYSA_DROME			Isoform I of Myosin heavy chain, muscle OS=Drosophila melanogaster GN=Mhc	FALSE	5.39801	5W_A	3W_B	0.553381	113.619	15559	117305	4627.34	19254.9	77578.8	11828.2	30908.5	14061.6	98573.2	30443.1	75420.4	122833	29967	120425	9049.57	16409.8	22475.9	18534.9	13791.9	6972.93	21121.4	101368	227310	13241.4	11034.3	74732.7	19345.4	27236.5	29988.1
25419	36.0843	3	694.693	2081.06	0.0192011	9.22667	39.82	DLEEANIQHESTLANLRK	[8] Q(+.98)	sp|P05661-22|MYSA_DROME	sp|P05661-22|MYSA_DROME			Isoform I of Myosin heavy chain, muscle OS=Drosophila melanogaster GN=Mhc	FALSE	4.37405	3W_D	5W_A	0.730408	128.392	37703.7	59136.3	46896.7	190384	71488.7	50019	55600.4	224363	68177.7	25903	94068	49820.7	63381.3	83199.8	88392.8	155441	80091.5	76253.6	91892.3	310625	104495	10891.3	95918.7	200235	83722.8	46057.1	102465	107282	60882.1
25419	36.0843	3	694.693	2081.06	0.0192011	9.22667	36.13	DLEEANIQHESTLANLRK	[6] N(+.98)	sp|P05661-22|MYSA_DROME	sp|P05661-22|MYSA_DROME			Isoform I of Myosin heavy chain, muscle OS=Drosophila melanogaster GN=Mhc	FALSE	4.37405	3W_D	5W_A	0.730408	128.392	37703.7	59136.3	46896.7	190384	71488.7	50019	55600.4	224363	68177.7	25903	94068	49820.7	63381.3	83199.8	88392.8	155441	80091.5	76253.6	91892.3	310625	104495	10891.3	95918.7	200235	83722.8	46057.1	102465	107282	60882.1
25423	38.8059	4	752.872	3007.46	0.00059098	0.196505	68.96	QAEQELADAHEQLNEVSAQNASISAAKR		sp|P05661-22|MYSA_DROME	sp|P05661-22|MYSA_DROME			Isoform I of Myosin heavy chain, muscle OS=Drosophila melanogaster GN=Mhc	FALSE	2.89074	3W_D	1W_D	0.910608	176.067	66131	64926.2	54026.3	1.0562e+06	270708	103038	271419	1.2129e+06	182399	110580	709949	360717	138894	158852	216664	490504	183568	73747.6	179559	1.42519e+06	225187	38947.6	247696	732650	199512	47996.3	239695	388930	162781
25685	43.4215	3	402.889	1205.64	0.000333318	0.276465	49.95	AFDKIIGEWK		sp|P05661-22|MYSA_DROME	sp|P05661-22|MYSA_DROME			Isoform I of Myosin heavy chain, muscle OS=Drosophila melanogaster GN=Mhc	FALSE	153.917	1w_A	5W_A	0.684973	200	0	0	261.261	499498	0	0	1942.86	323674	0	0	7252.28	0	0	0	5383.02	55996.3	0	0	1799.92	681927	0	0	2720.91	203053	219.328	0	5837.43	88885.8	0
26109	74.2584	3	671.68	2012.02	0.00172612	0.857908	71.03	NLADEVKDLLDQIGEGGR	[7] K(+71.04)	sp|P05661-22|MYSA_DROME	sp|P05661-22|MYSA_DROME			Isoform I of Myosin heavy chain, muscle OS=Drosophila melanogaster GN=Mhc	FALSE	19.1116	5W_D	1w_A	0.322788	181.071	68711.5	15670.8	19463.2	6935.62	962850	31541	31980.3	0	409506	22948.9	40827.7	197948	346871	597897	3372.53	99725.3	429224	685398	12136.7	0	124866	501968	686842	172367	519261	424819	1117.47	87568.8	628846
26335	23.7	1	971.506	970.499	0.000426282	0.43924	24.36	STQPHFVR		sp|P05661-22|MYSA_DROME	sp|P05661-22|MYSA_DROME			Isoform I of Myosin heavy chain, muscle OS=Drosophila melanogaster GN=Mhc	FALSE	5.72323	5W_C	1W_C	0.000744928	88.9409	98023.4	111208	4499.49	10103	186702	112840	105747	19683.8	395718	244741	142419	32090.2	123663	109134	26007.8	27780.7	209585	167054	20607.2	94444.6	285945	178741	143686	22220.9	130918	75181.5	13943	9103.48	248586
27003	30.0504	2	793.892	1585.77	9.23536e-05	0.058239	46.49	VRELENELDGEQR		sp|P05661-22|MYSA_DROME	sp|P05661-22|MYSA_DROME			Isoform I of Myosin heavy chain, muscle OS=Drosophila melanogaster GN=Mhc	FALSE	3.38322	3W_C	1w_A	0.102912	80.8244	117567	70626.7	33783.7	134840	421815	146968	96418.9	128513	351177	135225	141624	166368	365257	303203	64439.4	118963	250359	384283	37145.8	257495	209258	280436	360110	206270	226339	295082	48165.2	137271	296195
27288	39.672	2	586.332	1170.65	-0.0008159	-0.696964	50.85	LEDEQVVVLK		sp|P05661-22|MYSA_DROME	sp|P05661-22|MYSA_DROME			Isoform I of Myosin heavy chain, muscle OS=Drosophila melanogaster GN=Mhc	FALSE	2.0598	5W_B	1W_B	0.824725	135.636	37729.6	25128.8	9129.13	110250	235740	15485.8	7278.99	43915.9	71111.1	63019.3	13921.9	126556	82646.3	93048.4	18493.3	50355.7	32448.1	55847.1	12566.5	203527	71037.9	54948.4	234702	135742	107504	80949.6	18053.4	90959	50122.6
27457	45.0268	3	672.033	2013.08	0.00190205	0.944849	78.45	KVEGDLKLTQEAVADLER		sp|P05661-22|MYSA_DROME	sp|P05661-22|MYSA_DROME			Isoform I of Myosin heavy chain, muscle OS=Drosophila melanogaster GN=Mhc	FALSE	7.21578	5W_C	5W_A	0.592735	149.897	132547	126434	163495	1.08601e+06	103610	77810.5	222794	654635	81936.6	81420.2	254387	78057.8	206565	272668	290151	517063	104441	133843	206033	1.77688e+06	132533	83628	132992	560969	174506	204783	328557	404618	181151
28009	49.1085	3	819.419	2455.23	-0.0068558	-2.79231	54.93	RANALQNELEESRTLLEQADR		sp|P05661-22|MYSA_DROME	sp|P05661-22|MYSA_DROME			Isoform I of Myosin heavy chain, muscle OS=Drosophila melanogaster GN=Mhc	FALSE	2.75629	3W_D	1W_B	0.911666	114.706	957993	975391	141347	383394	583673	1.07151e+06	630245	349289	880812	1.18795e+06	1.19604e+06	72844.2	692946	674490	235673	172054	1.93984e+06	619287	219741	792568	1.64382e+06	440842	321713	153152	1.88031e+06	510171	90548.1	76610	1.03596e+06
28135	37.7359	2	644.364	1286.71	-0.00681917	-5.29965	43.42	KLSIENSDLLR		sp|P05661-22|MYSA_DROME	sp|P05661-22|MYSA_DROME			Isoform I of Myosin heavy chain, muscle OS=Drosophila melanogaster GN=Mhc	FALSE	5.13508	3W_D	QC	0.652512	171.415	60154.3	43746.2	24402.4	231566	7361.51	20257.5	16035.9	174613	29028	67109.2	18860.1	41536.4	30887.6	35707.3	9283.21	105846	63888.3	42966.1	13771.8	271348	31816.2	28149.4	14010.7	44478.6	15756.7	61976.7	31816.2	135484	64149.2
43570	37.6247	3	429.913	1286.72	-0.00205098	-1.59396	53.64	KLSIENSDLLR		sp|P05661-22|MYSA_DROME	sp|P05661-22|MYSA_DROME			Isoform I of Myosin heavy chain, muscle OS=Drosophila melanogaster GN=Mhc	FALSE	5.19704	5W_C	5W_A	0.65101	168.72	1983.95	17837.3	14710.4	82566.3	4380.19	7968.86	9997.23	80424.7	77.2038	88.8892	12305.7	22817.7	90.5987	26395.3	15577.5	41919.3	4223.22	7098.23	20077.1	147025	6860.61	1209.58	19826.4	64835.7	970.038	8674.93	23438.5	53540.6	8569.6
29048	48.7068	2	658.343	1314.67	0.00401116	3.05109	50	DIEDLELNVQK		sp|P05661-22|MYSA_DROME	sp|P05661-22|MYSA_DROME			Isoform I of Myosin heavy chain, muscle OS=Drosophila melanogaster GN=Mhc	FALSE	4.09347	5W_D	3W_A	0.000762454	56.622	75790.7	43130.8	57025.2	12404.1	86073.3	42142.2	25649.6	14382.8	260276	140881	29625.1	54091.2	189357	118383	53080.8	111402	75302.7	127094	46318.3	23527.5	73768.5	140423	44991.3	20161.9	133938	218141	38068.6	60920.4	88201.2
29275	65.3457	4	614.567	2454.24	0.00447003	1.82135	35.57	ENKNLADEVKDLLDQIGEGGR	[1] E(+71.04)|[10] K(+71.04)	sp|P05661-22|MYSA_DROME	sp|P05661-22|MYSA_DROME			Isoform I of Myosin heavy chain, muscle OS=Drosophila melanogaster GN=Mhc	FALSE	5.85439	5W_D	1w_A	0.0958337	129.737	57571.3	51315.6	39144.5	6118.48	170289	45174.8	10844.4	814.545	186079	82982.2	18746.9	33921	176749	239165	53451.1	29383.3	155528	200688	25862.3	43404.3	112491	208580	56703.9	19280.2	211820	115385	57190.3	9441.25	178957
29275	65.3457	4	614.567	2454.24	0.00447003	1.82135	42.89	ENKNLADEVKDLLDQIGEGGR	[3] K(+71.04)|[10] K(+71.04)	sp|P05661-22|MYSA_DROME	sp|P05661-22|MYSA_DROME			Isoform I of Myosin heavy chain, muscle OS=Drosophila melanogaster GN=Mhc	FALSE	5.85439	5W_D	1w_A	0.0958337	129.737	57571.3	51315.6	39144.5	6118.48	170289	45174.8	10844.4	814.545	186079	82982.2	18746.9	33921	176749	239165	53451.1	29383.3	155528	200688	25862.3	43404.3	112491	208580	56703.9	19280.2	211820	115385	57190.3	9441.25	178957
29275	65.3457	4	614.567	2454.24	0.00447003	1.82135	26.72	ENKNLADEVKDLLDQIGEGGR	[1] E(+71.04)|[3] K(+71.04)	sp|P05661-22|MYSA_DROME	sp|P05661-22|MYSA_DROME			Isoform I of Myosin heavy chain, muscle OS=Drosophila melanogaster GN=Mhc	FALSE	5.85439	5W_D	1w_A	0.0958337	129.737	57571.3	51315.6	39144.5	6118.48	170289	45174.8	10844.4	814.545	186079	82982.2	18746.9	33921	176749	239165	53451.1	29383.3	155528	200688	25862.3	43404.3	112491	208580	56703.9	19280.2	211820	115385	57190.3	9441.25	178957
29646	40.9604	2	818.891	1635.77	-0.000688675	-0.42101	53.61	AGVLGQMEEFRDER		sp|P05661-22|MYSA_DROME	sp|P05661-22|MYSA_DROME			Isoform I of Myosin heavy chain, muscle OS=Drosophila melanogaster GN=Mhc	FALSE	7.44222	5W_D	1w_A	0.264486	121.361	159957	100463	25320.3	7472.6	541638	85022.9	122352	311.093	841468	249908	154773	88296.4	921236	730487	57530.4	43657.5	212594	395756	35082.3	42805.4	364660	383576	539641	27587.7	403749	591334	25861.6	8134.19	534316
29980	32.4917	2	622.87	1243.73	-0.00372742	-2.99697	49.25	YQILNPKGIK	[7] K(+71.04)	sp|P05661-22|MYSA_DROME	sp|P05661-22|MYSA_DROME			Isoform I of Myosin heavy chain, muscle OS=Drosophila melanogaster GN=Mhc	FALSE	2.83163	3W_D	1w_A	0.759797	79.0523	84023.9	99617.6	25474.6	8454.12	101983	86965.8	83015.9	4045.27	342651	133406	85611.2	20383.6	103812	129926	46553.1	26027.2	107763	167338	36289.9	1339.51	164668	52302.9	71807	12351.1	168918	124955	49664.4	13730.3	165468
30209	26.5036	2	666.307	1330.6	-0.000608799	-0.457537	51.23	AQQELEEAEER		sp|P05661-22|MYSA_DROME	sp|P05661-22|MYSA_DROME			Isoform I of Myosin heavy chain, muscle OS=Drosophila melanogaster GN=Mhc	FALSE	3.58144	3W_C	3W_B	0.605034	116.278	21084.3	15153.3	33418.5	45866.5	87460.5	17334.9	25417.5	45279.6	85512.7	18112.6	10538.9	87524.1	54071.9	93563.3	21954.4	31551.7	11786.8	37286.3	16725.7	34160.9	8370.32	19015.7	62837.5	56683	47175	137892	20931	44075.9	35919.6
30304	48.065	4	723.384	2889.51	0.000428652	0.148348	77.98	LLAEKTALLDSLSGEKGALQDYQER	[5] K(+71.04)|[16] K(+71.04)	sp|P05661-22|MYSA_DROME	sp|P05661-22|MYSA_DROME			Isoform I of Myosin heavy chain, muscle OS=Drosophila melanogaster GN=Mhc	FALSE	5.02328	3W_D	5W_A	0.0365913	78.5925	131382	155113	74720	22456.6	223990	140891	105990	16752.1	77388.8	194081	100160	33344.8	214073	375937	147559	117445	231638	274153	100986	7351.16	434663	112656	160733	27978.7	261208	206936	94400.7	29159.6	305252
30304	48.065	4	723.384	2889.51	0.000428652	0.148348	36.48	LLAEKTALLDSLSGEKGALQDYQER	[1] L(+71.04)|[16] K(+71.04)	sp|P05661-22|MYSA_DROME	sp|P05661-22|MYSA_DROME			Isoform I of Myosin heavy chain, muscle OS=Drosophila melanogaster GN=Mhc	FALSE	5.02328	3W_D	5W_A	0.0365913	78.5925	131382	155113	74720	22456.6	223990	140891	105990	16752.1	77388.8	194081	100160	33344.8	214073	375937	147559	117445	231638	274153	100986	7351.16	434663	112656	160733	27978.7	261208	206936	94400.7	29159.6	305252
30348	65.5133	4	579.048	2312.16	0.00293788	1.27062	53.63	ENKNLADEVKDLLDQIGEGGR		sp|P05661-22|MYSA_DROME	sp|P05661-22|MYSA_DROME			Isoform I of Myosin heavy chain, muscle OS=Drosophila melanogaster GN=Mhc	FALSE	12.0496	1w_A	5W_A	0.642653	191.294	5663.78	13028.2	14702.6	624300	19288.7	7416.58	13909.2	265566	14858.6	0	46958.6	31918.4	10079.6	33191.5	45605.3	97224.7	17366.9	16417.9	25710.8	334899	22588.6	0	15399.7	274147	24339.7	16241.3	36557.9	130468	11447.1
31098	42.2581	3	736.71	2207.11	0.000215176	0.0974922	76.79	VLIESTELNDDQYRLGNTK		sp|P05661-22|MYSA_DROME	sp|P05661-22|MYSA_DROME			Isoform I of Myosin heavy chain, muscle OS=Drosophila melanogaster GN=Mhc	FALSE	7.18601	3W_C	5W_B	0.846427	187.171	43183.3	87356	64578.3	274502	32805.6	128089	169775	512187	46279.1	43344.9	310200	19855.8	65799.6	27799.2	41121.8	169856	53915.3	46899.8	126276	331943	116296	50666.5	16966.7	45436.9	36529.3	18435.3	153096	36590.4	55373.3
150656	42.2396	2	1104.56	2207.12	0.00839287	3.80266	62.07	VLIESTELNDDQYRLGNTK		sp|P05661-22|MYSA_DROME	sp|P05661-22|MYSA_DROME			Isoform I of Myosin heavy chain, muscle OS=Drosophila melanogaster GN=Mhc	FALSE	Infinity	3W_C	1w_A	0.589823	200	0	0	0	0	0	0	0	0	0	0	0	0	0	0	0	5377.12	0	0	0	0	0	0	0	0	0	0	0	0	0
31283	30.3849	2	537.28	1072.55	0.00557408	5.19708	38.86	LDEAEANALK		sp|P05661-22|MYSA_DROME	sp|P05661-22|MYSA_DROME			Isoform I of Myosin heavy chain, muscle OS=Drosophila melanogaster GN=Mhc	FALSE	4.42308	5W_D	5W_A	0.305912	132.588	24493.5	25341.8	40579.8	69929.6	124634	8480.1	14739.3	45327.8	33939.9	10823.5	5184.79	55632.5	69648	80404.7	53777.8	81938.9	10504.1	78612.1	38746.3	70660.4	23542.4	41527.4	95523.9	107613	7442.95	88803.5	29482.6	72427.6	50519.8
32322	55.3322	5	732.375	3656.84	0.010652	2.91291	22.93	CIIPNEMKQPGVVDAHLVMHQLTCNGVLEGIR	[5] N(+.98)|[8] K(+71.04)|[24] C(+71.04)	sp|P05661-22|MYSA_DROME	sp|P05661-22|MYSA_DROME			Isoform I of Myosin heavy chain, muscle OS=Drosophila melanogaster GN=Mhc	FALSE	3.77499	5W_A	3W_D	0.348897	80.9983	466113	598416	248598	37012	550689	721885	862426	42431.9	2.87475e+06	1.25906e+06	547164	179853	629297	766086	156340	35818.6	413698	1.04679e+06	451528	272222	1.86381e+06	749675	792680	236516	1.03771e+06	520055	220120	48221.4	994803
32572	63.0827	3	809.087	2424.24	0.000682498	0.281531	79.32	KLESELQTLHSDLDELLNEAK		sp|P05661-22|MYSA_DROME	sp|P05661-22|MYSA_DROME			Isoform I of Myosin heavy chain, muscle OS=Drosophila melanogaster GN=Mhc	FALSE	12.5263	1w_A	3W_B	0.528815	168.689	164709	165697	75821.2	1.36223e+06	102374	41837.8	52394.3	130649	161157	82426.3	18433.5	87780.1	113053	74876.1	15772.3	194057	71235.1	59222.7	3276.36	112850	71371.6	152914	89052.7	79082.1	85747.7	37646.9	89010.6	105978	109284
69078	63.0897	4	607.067	2424.24	0.000893473	0.368558	52.66	KLESELQTLHSDLDELLNEAK		sp|P05661-22|MYSA_DROME	sp|P05661-22|MYSA_DROME			Isoform I of Myosin heavy chain, muscle OS=Drosophila melanogaster GN=Mhc	FALSE	Infinity	1w_A	5W_B	0.242209	200	4739.6	0	2866.27	247725	0	1418.55	0	22080.2	0	0	2756.41	0	3247.1	2817.87	1560.37	11561	0	0	0	3375.07	0	0	0	0	0	2876.27	3203	6708.53	5209.92
81500	62.7693	4	607.068	2424.24	0.00290869	1.19984	66.57	KLESELQTLHSDLDELLNEAK		sp|P05661-22|MYSA_DROME	sp|P05661-22|MYSA_DROME			Isoform I of Myosin heavy chain, muscle OS=Drosophila melanogaster GN=Mhc	FALSE	16.8939	3W_A	QC	0.836044	192.709	2753.26	1731.87	0	69512.1	2885.52	2573.77	1594.22	105864	6921.15	4985.49	4966.24	21307.5	0	0	4834.46	3775.73	7082.87	3572.99	0	88122.7	5018.89	1897.63	4213.36	97041.5	1986.47	0	7346.22	2638.37	1883.79
33335	65.2193	4	596.807	2383.2	0.00268544	1.12682	61.51	ENKNLADEVKDLLDQIGEGGR	[3] K(+71.04)	sp|P05661-22|MYSA_DROME	sp|P05661-22|MYSA_DROME			Isoform I of Myosin heavy chain, muscle OS=Drosophila melanogaster GN=Mhc	FALSE	6.45194	3W_D	1w_A	0.257772	115.663	74899	67212.5	50295.9	5147.19	385733	112893	55139.2	529.857	310743	81916.3	119449	121097	174776	240293	107575	98797.1	270457	330483	84165.7	5064.98	134699	101041	217184	121739	379706	102284	55456.7	71926.9	270146
33335	65.2193	4	596.807	2383.2	0.00268544	1.12682	57.36	ENKNLADEVKDLLDQIGEGGR	[1] E(+71.04)	sp|P05661-22|MYSA_DROME	sp|P05661-22|MYSA_DROME			Isoform I of Myosin heavy chain, muscle OS=Drosophila melanogaster GN=Mhc	FALSE	6.45194	3W_D	1w_A	0.257772	115.663	74899	67212.5	50295.9	5147.19	385733	112893	55139.2	529.857	310743	81916.3	119449	121097	174776	240293	107575	98797.1	270457	330483	84165.7	5064.98	134699	101041	217184	121739	379706	102284	55456.7	71926.9	270146
33335	65.2193	4	596.807	2383.2	0.00268544	1.12682	24.72	ENKNLADEVKDLLDQIGEGGR	[10] K(+71.04)	sp|P05661-22|MYSA_DROME	sp|P05661-22|MYSA_DROME			Isoform I of Myosin heavy chain, muscle OS=Drosophila melanogaster GN=Mhc	FALSE	6.45194	3W_D	1w_A	0.257772	115.663	74899	67212.5	50295.9	5147.19	385733	112893	55139.2	529.857	310743	81916.3	119449	121097	174776	240293	107575	98797.1	270457	330483	84165.7	5064.98	134699	101041	217184	121739	379706	102284	55456.7	71926.9	270146
33480	36.7254	2	474.204	946.393	0.00031667	0.334607	43.85	MMYPDFK	[2] M(+15.99)	sp|P05661-22|MYSA_DROME	sp|P05661-22|MYSA_DROME			Isoform I of Myosin heavy chain, muscle OS=Drosophila melanogaster GN=Mhc	FALSE	3.25528	5W_C	3W_C	0.822597	160.687	37447.9	42527.2	29708.9	1212.09	79444.3	45869	59712.6	0	21359.1	32908.1	87736.4	39545.9	14954.8	56393.7	41413.3	18034.1	12317	9910.23	69710.5	2056.39	98751.8	20450.4	81134.4	2739.7	53031	28093.7	59855.5	12689.8	37202.7
33480	36.7254	2	474.204	946.393	0.00031667	0.334607	32.14	MMYPDFK	[1] M(+15.99)	sp|P05661-22|MYSA_DROME	sp|P05661-22|MYSA_DROME			Isoform I of Myosin heavy chain, muscle OS=Drosophila melanogaster GN=Mhc	FALSE	3.25528	5W_C	3W_C	0.822597	160.687	37447.9	42527.2	29708.9	1212.09	79444.3	45869	59712.6	0	21359.1	32908.1	87736.4	39545.9	14954.8	56393.7	41413.3	18034.1	12317	9910.23	69710.5	2056.39	98751.8	20450.4	81134.4	2739.7	53031	28093.7	59855.5	12689.8	37202.7
34390	20.6753	2	375.185	748.355	0.00115076	1.53772	41.52	AMVDAAR	[2] M(+15.99)	sp|P05661-22|MYSA_DROME	sp|P05661-22|MYSA_DROME			Isoform I of Myosin heavy chain, muscle OS=Drosophila melanogaster GN=Mhc	FALSE	4.0373	5W_B	5W_A	0.886645	131.414	20391.4	13804	6787.7	14.6144	23196.2	0	12701.5	43950.8	10281.5	11021.6	5530.97	11376.7	20942.8	20928.2	22236.4	20738.4	38519.8	173.41	15102.9	38846.5	8301.08	24852.8	24271.6	56369.1	27649.2	16693.5	0	33739.6	26030.4
80415	20.1505	2	375.187	748.359	0.00499654	6.67671	24.01	AMVDAAR	[2] M(+15.99)	sp|P05661-22|MYSA_DROME	sp|P05661-22|MYSA_DROME			Isoform I of Myosin heavy chain, muscle OS=Drosophila melanogaster GN=Mhc	FALSE	126.294	3W_D	1W_C	0.401416	191.825	1565	0	700.113	96.8611	1328.85	42.5921	419.347	472.7	127.841	268.983	530.227	2281.72	426.657	1059.74	0	723.587	453.477	3297.44	802.977	3081.77	0	335.718	726.982	4856.6	234.823	0	0	3.12179	121.23
81843	19.8961	2	375.185	748.356	0.00243578	3.25485	39.23	AMVDAAR	[2] M(+15.99)	sp|P05661-22|MYSA_DROME	sp|P05661-22|MYSA_DROME			Isoform I of Myosin heavy chain, muscle OS=Drosophila melanogaster GN=Mhc	FALSE	144.338	1w_A	5W_A	0.918962	198.145	80.7511	891.986	26.4576	37748	105.51	9443.97	164.871	997.99	518.75	71.9943	61.4361	55.738	210.529	328.611	819.263	27.0582	91.5934	1859.57	60.4672	57.2288	149.763	78.621	170.683	97.6497	152.972	361.364	2813.95	191.837	144.769
34437	65.2887	3	795.741	2384.2	0.0187913	7.88165	20.62	ENKNLADEVKDLLDQIGEGGR	[3] K(+71.04)|[4] N(+.98)	sp|P05661-22|MYSA_DROME	sp|P05661-22|MYSA_DROME			Isoform I of Myosin heavy chain, muscle OS=Drosophila melanogaster GN=Mhc	FALSE	6.17299	1W_D	3W_A	0.0001567	83.1205	31138.4	61512.9	46104.6	59520	127358	52486.5	11938.7	29797.6	86013.9	60801	31442.4	89680	115235	136332	127305	184605	105144	197067	23506.3	17206.3	63364.4	60346.4	115692	95068.9	204070	152704	105270	141125	122400
35006	23.2176	3	560.613	1678.82	0.00047762	0.284498	50.35	IQEKEEEFENTRK		sp|P05661-22|MYSA_DROME	sp|P05661-22|MYSA_DROME			Isoform I of Myosin heavy chain, muscle OS=Drosophila melanogaster GN=Mhc	FALSE	9.87359	5W_C	5W_A	0.662192	184.142	7098.16	10408.1	10343.2	144781	7885.56	5123.3	6787.75	145767	6934.74	2917.28	26478.4	11047.5	4401.69	14844.2	17204	44131.5	15459.4	7728.81	14780.3	202351	4535.17	2856.95	31405.2	129384	15503.7	7875.34	9710.13	55307.1	12016.4
86408	23.2447	4	420.711	1678.82	0.000269832	0.160728	---	IQEKEEEFENTRK		sp|P05661-22|MYSA_DROME	sp|P05661-22|MYSA_DROME			Isoform I of Myosin heavy chain, muscle OS=Drosophila melanogaster GN=Mhc	FALSE	24.0791	5W_C	5W_A	0.57323	200	0	0	1608.85	45121.5	0	0	0	32514.2	0	0	564.222	2576.2	0	43.3769	747.61	8849.11	588.031	0	900.047	13667.7	1150.15	0	534.615	31094.8	0	0	965.488	9264.22	658.903
163964	23.2176	2	840.416	1678.82	0.00060438	0.360004	46.85	IQEKEEEFENTRK		sp|P05661-22|MYSA_DROME	sp|P05661-22|MYSA_DROME			Isoform I of Myosin heavy chain, muscle OS=Drosophila melanogaster GN=Mhc	FALSE	685.055	3W_B	1W_D	0.155918	200	0	0	118.279	8127.97	384.833	0	0	4830.96	0	0	1860.8	3746.31	0	0	279.092	675.161	0	0	0	53941.7	1022.36	0	1782.14	6413.59	1376.88	268.142	154.39	4168.63	210.366
35455	52.5853	3	684.345	2050.01	0.0051979	2.53555	69.4	SCWIPDEKEGYLLGEIK	[1] S(+71.04)	sp|P05661-22|MYSA_DROME	sp|P05661-22|MYSA_DROME			Isoform I of Myosin heavy chain, muscle OS=Drosophila melanogaster GN=Mhc	FALSE	5.60308	5W_A	3W_C	0.811534	142.713	42441.4	68161.2	152684	32176.7	98208.8	30935.9	236016	7875.77	131166	17559.9	433735	256047	116409	104173	172505	98670.2	20947.1	43786.1	237040	132965	65155.2	61774.6	297038	13068.7	69797.2	96148.7	279228	11300.5	38320.4
36589	31.9632	2	666.308	1330.6	0.00165453	1.24345	41.95	ELENELDGEQR		sp|P05661-22|MYSA_DROME	sp|P05661-22|MYSA_DROME			Isoform I of Myosin heavy chain, muscle OS=Drosophila melanogaster GN=Mhc	FALSE	3.229	3W_C	3W_A	0.314814	183.53	0	458.2	667.795	11883.1	2052	803.195	321.753	9117.18	12111.7	1349.35	296.201	16486.2	6379.88	1904.44	3316.18	6701.46	2842.26	15237	8896.72	6969	2229.31	16952.3	5681.52	20913.8	4151.28	5199.08	2016.09	16468.1	3677.56
36814	52.3658	3	708.023	2121.05	0.0011648	0.549161	52.54	SCWIPDEKEGYLLGEIK	[1] S(+71.04)|[8] K(+71.04)	sp|P05661-22|MYSA_DROME	sp|P05661-22|MYSA_DROME			Isoform I of Myosin heavy chain, muscle OS=Drosophila melanogaster GN=Mhc	FALSE	6.96332	5W_A	3W_C	0.695023	136.372	55930.5	63857	108526	8247.33	137231	94705.1	208690	4320.35	107662	48761	307307	140765	64122.6	98179.4	122338	22386.6	35718.8	48528.4	154005	13714.9	40060.3	31153.4	225533	4654.89	70751.7	71917.1	144579	14399	22547.9
36979	69.0867	4	778.9	3111.57	0.00282215	0.906988	72.53	ADLARELEELGERLEEAGGATSAQIELNK		sp|P05661-22|MYSA_DROME	sp|P05661-22|MYSA_DROME			Isoform I of Myosin heavy chain, muscle OS=Drosophila melanogaster GN=Mhc	FALSE	7.21763	3W_A	5W_B	0.791772	169.733	245448	229886	52716.1	339442	98404.5	274216	293307	2.30219e+06	87740.5	198105	580751	5452.22	122141	120620	46294.7	525964	407687	96778.2	102524	2.59208e+06	436290	46934.5	61415.9	122130	358360	87253.7	157815	392014	173406
38150	55.4589	3	550.287	1647.84	0.00242807	1.47349	67.37	LGKIMSWMQAWAR	[1] L(+71.04)	sp|P05661-22|MYSA_DROME	sp|P05661-22|MYSA_DROME			Isoform I of Myosin heavy chain, muscle OS=Drosophila melanogaster GN=Mhc	FALSE	8.20928	1W_B	3W_D	0.979323	163.268	339596	192655	18593.7	1950.59	408002	76355	234518	2616.18	1.34149e+06	565738	120866	651.131	1.30848e+06	730017	3636	1018.14	209536	764057	79043.6	13078	589021	674127	708004	1808.66	353104	739805	2870.39	2347.27	723088
38150	55.4589	3	550.287	1647.84	0.00242807	1.47349	70.33	LGKIMSWMQAWAR	[3] K(+71.04)	sp|P05661-22|MYSA_DROME	sp|P05661-22|MYSA_DROME			Isoform I of Myosin heavy chain, muscle OS=Drosophila melanogaster GN=Mhc	FALSE	8.20928	1W_B	3W_D	0.979323	163.268	339596	192655	18593.7	1950.59	408002	76355	234518	2616.18	1.34149e+06	565738	120866	651.131	1.30848e+06	730017	3636	1018.14	209536	764057	79043.6	13078	589021	674127	708004	1808.66	353104	739805	2870.39	2347.27	723088
38615	35.6091	3	573.001	1715.98	0.00169232	0.986216	48.84	IKISLTTQLEDTKR	[1] I(+71.04)	sp|P05661-22|MYSA_DROME	sp|P05661-22|MYSA_DROME			Isoform I of Myosin heavy chain, muscle OS=Drosophila melanogaster GN=Mhc	FALSE	6.60964	3W_D	1w_A	0.0518633	124.741	43121.2	37034.9	23017.2	6200.78	103389	62764.2	38270.4	1094.9	75754.9	47133.5	79039.2	6062.62	35454.4	93574.8	64385.4	117509	151918	52570.4	30919.5	7346.3	163756	91692.5	67565.6	72380.4	79818.4	20311.1	68157.3	82467.8	62162.1
38615	35.6091	3	573.001	1715.98	0.00169232	0.986216	58.59	IKISLTTQLEDTKR	[2] K(+71.04)	sp|P05661-22|MYSA_DROME	sp|P05661-22|MYSA_DROME			Isoform I of Myosin heavy chain, muscle OS=Drosophila melanogaster GN=Mhc	FALSE	6.60964	3W_D	1w_A	0.0518633	124.741	43121.2	37034.9	23017.2	6200.78	103389	62764.2	38270.4	1094.9	75754.9	47133.5	79039.2	6062.62	35454.4	93574.8	64385.4	117509	151918	52570.4	30919.5	7346.3	163756	91692.5	67565.6	72380.4	79818.4	20311.1	68157.3	82467.8	62162.1
38794	63.3317	3	809.418	2425.23	0.00939896	3.8755	61.05	KLESELQTLHSDLDELLNEAK	[7] Q(+.98)	sp|P05661-22|MYSA_DROME	sp|P05661-22|MYSA_DROME			Isoform I of Myosin heavy chain, muscle OS=Drosophila melanogaster GN=Mhc	FALSE	4.962	1w_A	1W_C	0.747612	171.917	27985.6	8642.43	20895.1	281011	48163.4	61659.7	33254.3	24919.6	206979	82997.9	161928	15930.2	39898.7	43027.4	8573.33	39283.3	38345.1	14353.1	18262.4	53460	144023	37866.8	68521.5	13577.8	20427.4	23309.3	32435.2	12960.1	59432.7
47700	61.9635	3	809.419	2425.24	0.0129449	5.3376	34	KLESELQTLHSDLDELLNEAK	[7] Q(+.98)	sp|P05661-22|MYSA_DROME	sp|P05661-22|MYSA_DROME			Isoform I of Myosin heavy chain, muscle OS=Drosophila melanogaster GN=Mhc	FALSE	2.30677	1w_A	3W_B	0.901434	105.06	162762	81493.4	69344.5	12570.3	188400	55136.3	30885.9	4635.23	59131.9	52754.6	75416.2	14069.8	87659.3	44744.7	32581.9	13934.6	36034	83576.6	26330.1	2613.94	47977.4	132444	135830	5231.26	66635.3	87473.8	34446.2	9146.89	117859
38936	29.017	3	666.696	1997.07	-1.91166e-05	-0.00957236	56.84	NAKLTAQKNDLENQLR	[1] N(+71.04)|[8] K(+71.04)	sp|P05661-22|MYSA_DROME	sp|P05661-22|MYSA_DROME			Isoform I of Myosin heavy chain, muscle OS=Drosophila melanogaster GN=Mhc	FALSE	9.71608	5W_D	1w_A	0.448384	169.871	6955.63	14952.8	5885.98	2852.93	34865.6	6914.01	977.848	5178.31	122889	46027.8	2562.5	10835.3	121723	113418	17721.1	1649.14	40591.6	134043	3895.44	25702.2	50582.7	121604	55052.2	2199.87	100039	152863	3870.01	2123.72	89007.3
39669	33.377	3	580.28	1737.82	0.00131715	0.757936	53.13	LDETNRTLNDFDASK		sp|P05661-22|MYSA_DROME	sp|P05661-22|MYSA_DROME			Isoform I of Myosin heavy chain, muscle OS=Drosophila melanogaster GN=Mhc	FALSE	15.4715	1w_A	5W_A	0.851134	186.143	13419.6	29648.4	40095.3	321314	1586.31	11916	10189.1	210752	10938.4	3968.72	27737.4	7884.21	1610.75	25593.4	44294	49039.5	6182.52	3680.79	35295.1	251840	8356.43	13595.4	15257	179425	30107.3	8451.61	32160.6	110904	11821.4
39782	53.384	3	858.451	2572.33	0.0177159	6.88715	51.87	SKGSLEDQVVQTNPVLEAFGNAK	[1] S(+71.04)|[2] K(+71.04)	sp|P05661-22|MYSA_DROME	sp|P05661-22|MYSA_DROME			Isoform I of Myosin heavy chain, muscle OS=Drosophila melanogaster GN=Mhc	FALSE	4.2937	3W_C	3W_B	0.00265134	76.9276	102321	48874.4	80594.4	62885.4	175789	48985.9	105364	15179.2	126920	89499.9	45496.3	66148	123211	125921	63236.4	98829.6	81612.1	51407.5	50041.6	20298.6	123392	46802.2	79954.7	33205.3	132755	132752	68842.9	61058	71920.1
40250	22.9733	2	625.787	1249.56	-0.000839116	-0.671528	54.17	CNETLDTQQK	[1] C(+71.04)	sp|P05661-22|MYSA_DROME	sp|P05661-22|MYSA_DROME			Isoform I of Myosin heavy chain, muscle OS=Drosophila melanogaster GN=Mhc	FALSE	3.31674	3W_D	3W_A	0.283085	149.419	4240.44	8643.78	34097.2	972.356	18213.2	16141.1	33016.3	0	44785.5	3880.72	44775.5	50749.7	25806.9	30885.6	49060.2	26585.3	4635.43	9618.48	51906.5	10270.9	18537.6	2481.54	85224	18223.1	21331.4	28955.5	57875.4	19144.5	34875.4
40964	53.4206	3	759.705	2276.09	0.0183551	8.06436	52.34	AEDMSNLTYLNDASVLHNLR	[6] N(+.98)	sp|P05661-22|MYSA_DROME	sp|P05661-22|MYSA_DROME			Isoform I of Myosin heavy chain, muscle OS=Drosophila melanogaster GN=Mhc	FALSE	5.52866	5W_B	1w_A	0.765942	116.647	72998.9	47733.9	30182.8	3498.34	407897	69845.7	103327	1723.32	362779	111189	143687	172959	94470.9	126980	54967.4	24523	72137.4	135727	136251	17086.3	491471	189329	390554	6702.36	94392.6	82908.6	99746.8	34390.6	130247
41083	24.8151	2	569.791	1137.57	0.000743737	0.653797	48.49	TLNDFDASKK		sp|P05661-22|MYSA_DROME	sp|P05661-22|MYSA_DROME			Isoform I of Myosin heavy chain, muscle OS=Drosophila melanogaster GN=Mhc	FALSE	3.37769	3W_D	1W_D	0.758835	159.408	8166.01	3068.08	7859.79	63110.5	53252.2	7162.55	18634	40412.2	25012.1	10528.1	25629.1	38637.9	11056.7	34655.7	17696.2	32347	18802.1	16354.5	17654.7	102020	12226.8	4837.42	58473.6	67158	34730.5	26394.5	1172.55	34310.2	18964.4
64886	24.8151	3	380.196	1137.57	-0.00133398	-1.17266	---	TLNDFDASKK		sp|P05661-22|MYSA_DROME	sp|P05661-22|MYSA_DROME			Isoform I of Myosin heavy chain, muscle OS=Drosophila melanogaster GN=Mhc	FALSE	8.77134	5W_C	5W_D	0.471899	186.006	0	0	2098.13	17754.3	3826.01	0	1093.67	8315.8	1664.26	0	0	10410.1	1453.72	1649.17	4951.16	6756.91	607.781	919.027	3905.39	10630.4	0	0	9239.84	21984.4	1618	1836.84	0	7020.15	0
41266	72.6081	2	821.44	1640.87	0.00337396	2.05621	36.23	QIEEAEEIAALNLAK		sp|P05661-22|MYSA_DROME	sp|P05661-22|MYSA_DROME			Isoform I of Myosin heavy chain, muscle OS=Drosophila melanogaster GN=Mhc	FALSE	3.21775	3W_D	5W_B	0.246315	82.2845	160085	179087	110736	247197	303132	37385.1	178347	248597	247502	264867	131552	139446	153470	178936	89474.9	263882	163315	93765.2	63712.7	353510	145861	75619.3	111494	168629	260472	97285.1	94035.1	150132	220587
41303	72.6493	2	1042.54	2083.06	0.00449315	2.157	---	NLADEVKDLLDQIGEGGR	[1] N(+71.04)|[7] K(+71.04)	sp|P05661-22|MYSA_DROME	sp|P05661-22|MYSA_DROME			Isoform I of Myosin heavy chain, muscle OS=Drosophila melanogaster GN=Mhc	FALSE	3.1887	3W_C	1w_A	0.0183792	63.9305	71854.5	106768	19371.3	25205.8	176214	57470.7	81870.9	82232.1	90903.6	105665	48328.1	38924.1	220252	214332	75316.2	96304	180357	277571	30954.4	135389	81284.7	188199	250264	105285	211810	216503	25291.2	24738.6	190665
44489	72.6548	3	695.359	2083.06	0.000914447	0.438994	39.82	NLADEVKDLLDQIGEGGR	[1] N(+71.04)|[7] K(+71.04)	sp|P05661-22|MYSA_DROME	sp|P05661-22|MYSA_DROME			Isoform I of Myosin heavy chain, muscle OS=Drosophila melanogaster GN=Mhc	FALSE	19.1635	5W_D	1w_A	0.188804	179.497	31034.2	13705.6	5314.93	387.189	254948	12463.5	0	2910.98	241254	54977	2280.65	13366.1	288913	184255	1037.14	19159.4	152472	291117	6620.33	8989.88	66437.8	209288	119920	15074.9	162167	114134	1977.3	1464.28	224099
41388	56.6332	5	732.375	3656.84	0.0107067	2.92787	44.43	CIIPNEMKQPGVVDAHLVMHQLTCNGVLEGIR	[1] C(+71.04)|[24] C(+71.04)|[25] N(+.98)	sp|P05661-22|MYSA_DROME	sp|P05661-22|MYSA_DROME			Isoform I of Myosin heavy chain, muscle OS=Drosophila melanogaster GN=Mhc	FALSE	3.30445	1W_C	3W_A	0.193507	92.1648	106654	180869	87480.2	57523.4	104610	68960	203117	44089	362816	191507	266432	92557.1	292687	298187	98954.7	278303	50785.5	92917.2	136602	110259	328059	77215.1	231514	67362.9	199868	140787	148786	397824	110869
41666	28.1265	3	774.732	2321.17	0.000621295	0.267664	46.04	LADELRAEQDHAQTQEKLR	[17] K(+71.04)	sp|P05661-22|MYSA_DROME	sp|P05661-22|MYSA_DROME			Isoform I of Myosin heavy chain, muscle OS=Drosophila melanogaster GN=Mhc	FALSE	18.2522	3W_D	1w_A	0.858832	142.566	20136.4	22357.6	0	0	54195.9	10037.5	3480.11	0	66261.5	52689.6	9829.05	0	136197	102477	0	1070.33	101587	137127	0	0	86730	61982.4	39685.4	0	96411	56626	0	0	119982
41739	30.5803	2	681.358	1360.7	-0.000569568	-0.418584	61.56	MQDLVDKLQQK	[1] M(+15.99)	sp|P05661-22|MYSA_DROME	sp|P05661-22|MYSA_DROME			Isoform I of Myosin heavy chain, muscle OS=Drosophila melanogaster GN=Mhc	FALSE	26.4584	5W_C	5W_A	0.676716	198.543	1.83571	705.323	1469.61	289231	15047.8	188.666	1501.47	182145	4115.04	3917.6	3215.82	9389.82	4453.97	12232.1	2938.61	69066.5	4383.43	17296.9	1792.45	434971	3581.32	10396.6	17145	158055	9023.15	8602.33	3486.15	73608.4	5827.26
46099	30.5749	3	454.575	1360.7	0.000181494	0.133382	49.25	MQDLVDKLQQK	[1] M(+15.99)	sp|P05661-22|MYSA_DROME	sp|P05661-22|MYSA_DROME			Isoform I of Myosin heavy chain, muscle OS=Drosophila melanogaster GN=Mhc	FALSE	76.2783	5W_C	5W_A	0.413264	198.311	633.623	1691.56	7072.47	149947	1427.5	0	152.184	106401	391.706	3366.29	1555.09	308.346	6565.97	12179.1	14555.3	31114.3	2103.94	2031.45	8916.28	180733	284.881	984.753	3416.63	105697	230.722	2126.81	3440.89	42859.6	1208.82
41888	21.2639	2	627.31	1252.61	0.00158539	1.26568	37.42	SKYESDGVAR	[1] S(+71.04)|[2] K(+71.04)	sp|P05661-22|MYSA_DROME	sp|P05661-22|MYSA_DROME			Isoform I of Myosin heavy chain, muscle OS=Drosophila melanogaster GN=Mhc	FALSE	3.31843	1W_B	3W_A	0.96698	98.9516	65816.1	185577	158489	27574	29656.5	194451	143967	37604.8	82484.4	436269	64042.5	122173	650334	259107	195817	83971.5	35616.9	315859	193989	86356.1	23306.7	455298	228162	146528	242733	401484	99637.8	62369.1	36502.4
44253	20.9001	2	627.309	1252.6	-0.00204176	-1.63001	34.86	SKYESDGVAR	[1] S(+71.04)|[2] K(+71.04)	sp|P05661-22|MYSA_DROME	sp|P05661-22|MYSA_DROME			Isoform I of Myosin heavy chain, muscle OS=Drosophila melanogaster GN=Mhc	FALSE	2.74547	1W_D	1W_C	0.971693	142.813	156104	4979.89	17267.9	1384.01	125640	37861.4	3677.98	431.084	201975	17979.3	68547	8263.47	18420	30825.3	22662.8	29710.5	153025	1906.55	21315.5	876.02	128350	28820.8	32518.4	306.126	52967.8	20809.7	14492.2	4113.92	103264
89742	21.287	3	418.542	1252.6	-0.00130692	-1.04336	---	SKYESDGVAR	[1] S(+71.04)|[2] K(+71.04)	sp|P05661-22|MYSA_DROME	sp|P05661-22|MYSA_DROME			Isoform I of Myosin heavy chain, muscle OS=Drosophila melanogaster GN=Mhc	FALSE	5.74789	1W_B	3W_A	0.689497	185.449	1636.1	12664.3	17836.4	0.0889605	226.355	13696.5	14503.1	0	890.959	47181.2	448.798	8691.17	100740	17877.3	18705.2	4920.74	8770.62	37324.5	27346.9	0	3521.94	54218	21596.6	3600.9	22890.4	49967.3	14182.4	3816.58	1230.96
42326	52.5222	4	586.817	2343.24	-0.00851469	-3.63371	46.25	IHFGPTGKLAGADIETYLLEK	[8] K(+71.04)	sp|P05661-22|MYSA_DROME	sp|P05661-22|MYSA_DROME			Isoform I of Myosin heavy chain, muscle OS=Drosophila melanogaster GN=Mhc	FALSE	6.2094	3W_D	1W_C	0.838799	99.8347	74866.9	84010.2	19618.5	32897.5	112730	72375.6	124162	16310.7	41948.1	138121	234623	9424.78	270520	215271	11678.9	5816.4	319554	184724	68932.6	48417	245801	90361.8	121445	37835.6	95466.7	92552.6	11288.1	2917.21	137013
43067	45.2566	3	829.418	2485.23	0.00230899	0.929085	64.57	KAQQELEEAEERADLAEQAISK		sp|P05661-22|MYSA_DROME	sp|P05661-22|MYSA_DROME			Isoform I of Myosin heavy chain, muscle OS=Drosophila melanogaster GN=Mhc	FALSE	5.62739	5W_C	5W_A	0.652651	147.449	35865.3	107845	56041.7	458509	58776.5	116372	51981.2	313824	81877.3	107105	93048.6	23955.8	109762	201923	126625	155367	53281.7	130134	67739.2	957826	129033	29165.1	243262	267352	190080	130304	91433.9	188016	105640
77102	45.2819	4	622.321	2485.26	0.0268867	10.8186	---	KAQQELEEAEERADLAEQAISK		sp|P05661-22|MYSA_DROME	sp|P05661-22|MYSA_DROME			Isoform I of Myosin heavy chain, muscle OS=Drosophila melanogaster GN=Mhc	FALSE	13.8474	5W_C	5W_A	0.209448	176.395	14783	14950.4	40801.8	134387	2073.55	4176.26	20296.9	131011	10322.1	0	18445.9	3477.65	19361.8	40319.6	55968.2	76262	17117.7	7154.72	33301.5	113823	19241.3	2523.11	7076.66	89752.9	19325.3	10234.7	109110	38222.5	6072.21
43284	21.9812	2	555.31	1108.6	0.00568064	5.12416	39.74	NIHEIEKAR		sp|P05661-22|MYSA_DROME	sp|P05661-22|MYSA_DROME			Isoform I of Myosin heavy chain, muscle OS=Drosophila melanogaster GN=Mhc	FALSE	6.82486	3W_D	5W_A	0.025673	149.805	18644.3	34998.4	18261.3	28496.7	4062.36	9627.49	9556.41	47912.7	9655.26	17899.3	18332.2	871.043	23154.8	25338.9	23499	22792	28037.4	8750.32	15440.2	49716.6	36549.6	2825.36	3499.47	20515	23355.1	10981.8	5583.27	19618.9	19585
44396	37.0975	4	546.791	2183.14	0.00699484	3.20404	52.07	LTAQKNDLENQLRDIQER		sp|P05661-22|MYSA_DROME	sp|P05661-22|MYSA_DROME			Isoform I of Myosin heavy chain, muscle OS=Drosophila melanogaster GN=Mhc	FALSE	4.20652	5W_C	5W_A	0.697494	163.256	40070.2	35934.2	46109.9	294151	26173.5	67221.9	37939.3	100195	20611.8	14832	163784	3320.55	71825	82541	63618.8	64700.5	15009.4	27831.1	30258.7	328512	11803.2	24533.8	41774.4	96233.9	49591.5	104828	38275.1	64804.6	25840.8
62637	37.1304	3	728.717	2183.13	-0.000882542	-0.404255	---	LTAQKNDLENQLRDIQER		sp|P05661-22|MYSA_DROME	sp|P05661-22|MYSA_DROME			Isoform I of Myosin heavy chain, muscle OS=Drosophila melanogaster GN=Mhc	FALSE	274.906	3W_B	5W_A	0.548241	200	0	0	1443.98	102781	4085.59	0	7149.78	30262.9	0	0	0	1134.42	0	5639.67	7272.13	35053.5	0	0	3410.42	457954	12692.9	0	0	17222.7	0	0	1663.71	22048.1	0
46044	39.3814	3	647.686	1940.04	0.00324037	1.67027	56.34	ELQVRLDEAEANALKGGK		sp|P05661-22|MYSA_DROME	sp|P05661-22|MYSA_DROME			Isoform I of Myosin heavy chain, muscle OS=Drosophila melanogaster GN=Mhc	FALSE	7.37912	5W_D	1W_C	0.0165633	149.033	14836.8	10169.3	8673.06	77429.4	46319	7735.18	17720.1	64558.6	57701.5	54183.7	31253.5	35322.9	38959.2	23869.5	6985.51	29712.4	24382.9	23694.7	25805.5	115423	25318.6	16565.4	59562.9	60825.6	24354.4	19931.3	7691.91	25056.6	44060.5
46447	32.146	2	453.281	904.548	-0.00151785	-1.67802	33.93	ATLLGKFR		sp|P05661-22|MYSA_DROME	sp|P05661-22|MYSA_DROME			Isoform I of Myosin heavy chain, muscle OS=Drosophila melanogaster GN=Mhc	FALSE	8.02875	3W_A	5W_B	0.92837	182.119	4178.76	12157.9	15809.6	6348.97	4483.32	8627.33	17779.3	134032	5829.61	10297.7	51002.4	1388.34	498.098	1957.04	33493.4	37898.1	13398.7	5399.27	35868.3	52680.2	15404.1	5737.27	3254.47	7449.35	4724.33	1970.92	25671.2	9758.52	8642.42
46587	33.1435	3	575.671	1723.99	-0.00435896	-2.52841	49.17	KALEQQIKELQVR	[1] K(+71.04)|[8] K(+71.04)	sp|P05661-22|MYSA_DROME	sp|P05661-22|MYSA_DROME			Isoform I of Myosin heavy chain, muscle OS=Drosophila melanogaster GN=Mhc	FALSE	20.0241	5W_D	5W_A	0.0929813	160.25	6431.85	1540.85	1606.71	26696.3	119020	0	0	31033	16846.8	1015.14	0	14168.8	123535	121623	7632.47	3420.36	23436.6	205747	482.507	39223.5	4658.2	170757	68325.4	2262.54	47499	94003.6	582.246	2224.06	112166
47137	44.72	4	539.795	2155.15	0.00166679	0.773401	54.91	KVEGDLKLTQEAVADLER	[1] K(+71.04)|[7] K(+71.04)	sp|P05661-22|MYSA_DROME	sp|P05661-22|MYSA_DROME			Isoform I of Myosin heavy chain, muscle OS=Drosophila melanogaster GN=Mhc	FALSE	9.14292	3W_D	3W_A	0.912523	130.748	61963.9	19111.1	14603.3	6919.61	39503.5	18474.2	2449.34	3076.03	50543	103135	27389	10409.7	100980	76373.9	4483.92	1159.02	131614	102598	4246.14	7543.41	172035	80604.5	25347.7	2538.93	142895	69517.2	138.914	872.287	159938
47730	50.5344	2	648.306	1294.6	0.00160314	1.23833	57.92	IMSWMQAWAR	[2] M(+15.99)	sp|P05661-22|MYSA_DROME	sp|P05661-22|MYSA_DROME			Isoform I of Myosin heavy chain, muscle OS=Drosophila melanogaster GN=Mhc	FALSE	14.419	5W_D	1w_A	0.656867	136.426	7705.37	15489.7	1053.49	5170.65	97849.6	14037.6	10590.2	1116.54	31301.8	9073.76	2865.26	4080.47	11276.4	45059	14905.3	41149.4	171304	88548	6387.86	9344.33	22439.6	72179.7	60489.4	18060.2	45772.8	15917.9	4444.31	18899.3	66019.8
49158	25.9731	2	456.803	911.592	4.09326e-05	0.0449023	41.24	VALKVVQR		sp|P05661-22|MYSA_DROME	sp|P05661-22|MYSA_DROME			Isoform I of Myosin heavy chain, muscle OS=Drosophila melanogaster GN=Mhc	FALSE	11.785	3W_B	1W_C	0.586929	189.709	9559.59	15189.8	4071.74	9454.13	0	11907.5	15653	29826.1	4536.44	16105.5	28573.3	0.170144	2136.49	5003.94	10796.6	12501.9	17196.9	22.155	6789.63	82987	26277.3	26.0148	0	1799.54	3360.17	12.1637	948.405	2999.09	4405.3
49410	19.0724	2	562.301	1122.59	-0.00220158	-1.96117	47.67	HADAQKNLR	[6] K(+71.04)	sp|P05661-22|MYSA_DROME	sp|P05661-22|MYSA_DROME			Isoform I of Myosin heavy chain, muscle OS=Drosophila melanogaster GN=Mhc	FALSE	10.9303	3W_A	5W_B	0.330151	156.997	28748.5	4726.28	15669.1	40012.3	33047	264907	22894	483.085	27091.9	2185.4	15984.6	3167.83	51402.7	22146.8	48357.2	20409.4	24202.3	965.566	17791.9	8.03711	13772.4	10936.6	7589.72	0	50267	22723.1	17933.5	8452.05	20397.5
144249	18.9463	3	375.203	1122.59	-0.00100926	-0.899045	43.7	HADAQKNLR	[6] K(+71.04)	sp|P05661-22|MYSA_DROME	sp|P05661-22|MYSA_DROME			Isoform I of Myosin heavy chain, muscle OS=Drosophila melanogaster GN=Mhc	FALSE	319.669	1W_C	3W_B	0.698954	200	326.2	9463.93	46.1937	5210.94	0	2892.68	805.618	728.128	1652.46	166.49	0	923.847	0	546.349	580.336	516.562	0	0	66.9973	0	47.6864	4843.48	626.442	0	0	81.6663	18533.9	202.964	0
49523	38.2535	3	723.688	2168.04	0.0013271	0.612117	65.35	CTKVLIESTELNDDQYR	[1] C(+71.04)|[3] K(+71.04)	sp|P05661-22|MYSA_DROME	sp|P05661-22|MYSA_DROME			Isoform I of Myosin heavy chain, muscle OS=Drosophila melanogaster GN=Mhc	FALSE	5.86293	1W_D	3W_A	0.620372	137.28	14511.1	16395.3	41979.9	672.149	33971.6	8242.68	11709.4	0	27476.7	10750.2	19067.7	29711.9	59081.1	79244.1	35474.6	8277.91	8763.14	21043.1	44448.2	0	36695.5	8861.02	52736.1	757.908	42270.9	47226.6	22105.6	4883.61	50948.9
52218	58.3662	3	834.762	2501.26	0.00504474	2.01688	67.95	GGGFATVSSAYKEQLNSLMTTLR	[12] K(+71.04)	sp|P05661-22|MYSA_DROME	sp|P05661-22|MYSA_DROME			Isoform I of Myosin heavy chain, muscle OS=Drosophila melanogaster GN=Mhc	FALSE	197.314	5W_A	QC	0.220989	188.33	55.1938	463.822	34.1246	1520.44	15421.3	953.447	1077.01	0	240801	7318.06	1323.21	0	36819.6	51888.8	84.7602	338.534	6930.82	4129.42	297.036	64.2375	1471.4	0	0	61.2536	19613.6	3251.92	182.017	283.626	89729.4
53663	49.9237	3	764.703	2291.09	0.00263018	1.148	80.7	AEDMSNLTYLNDASVLHNLR	[4] M(+15.99)	sp|P05661-22|MYSA_DROME	sp|P05661-22|MYSA_DROME			Isoform I of Myosin heavy chain, muscle OS=Drosophila melanogaster GN=Mhc	FALSE	8.26303	3W_D	QC	0.597313	175.466	23930	12488.5	7795.05	130491	35591.1	6785.35	2689.42	69432.8	334322	90044.9	597.298	2737.64	20578.8	43274.2	11390.5	44865.5	20702	36400.8	3965.95	469917	37328.7	13194.5	8887.4	84086.2	22473.6	27757	4040.15	31246	25910.7
53957	21.6667	2	739.356	1476.7	-0.00246861	-1.67171	41.42	CNETLDTQQKR	[1] C(+71.04)|[10] K(+71.04)	sp|P05661-22|MYSA_DROME	sp|P05661-22|MYSA_DROME			Isoform I of Myosin heavy chain, muscle OS=Drosophila melanogaster GN=Mhc	FALSE	2.71024	5W_C	3W_A	0.923753	107.271	60830.4	44078.2	32201.1	3236.95	51825.5	37677.5	29427.8	2281.96	126960	99295.9	35755.4	15903	46850.9	52819.1	34774.3	17535.3	51290.5	23422.1	47732.5	2005.75	78385.4	44067.7	30286.4	4922.85	46294.6	39318.3	24202.6	7151.95	92570.2
55100	29.0646	3	672.365	2014.07	0.00338137	1.67888	26.92	GDIVSVGLQGGETRDLKK	[1] G(+71.04)|[9] Q(+.98)|[17] K(+71.04)	sp|P05661-22|MYSA_DROME	sp|P05661-22|MYSA_DROME			Isoform I of Myosin heavy chain, muscle OS=Drosophila melanogaster GN=Mhc	FALSE	14.6516	5W_D	1W_C	0.00683503	113.481	5252.97	8369.95	1004.24	2436.19	16940.3	237.64	12662.6	1227.61	42026.5	56838.7	13935.7	1432.28	13471.6	836.17	12266.9	10458.2	30237.2	39942.1	4121.18	1737.75	11497.5	17120.1	7170.08	1437.35	9067.95	1018.65	2295.45	2296.75	20808.6
57721	29.565	3	538.626	1612.86	0.00176238	1.09271	56.84	LTAQKNDLENQLR	[5] K(+71.04)	sp|P05661-22|MYSA_DROME	sp|P05661-22|MYSA_DROME			Isoform I of Myosin heavy chain, muscle OS=Drosophila melanogaster GN=Mhc	FALSE	15.0594	5W_D	5W_A	0.0024076	194.689	616.947	161.507	2256.06	15744.8	12947.7	246.855	2437.29	8791.74	25.0827	233.372	0	5517.75	1591.92	30065.7	8313.75	5140.75	0	12213.7	9.83218	1604.41	5968.8	7653.82	42809.1	82.5843	10963.5	935.717	3374.12	4391.86	10060.4
59177	31.6319	4	530.279	2117.09	0.00162461	0.767379	---	LKGAYEEGQEQLEAVRR	[1] L(+71.04)|[2] K(+71.04)	sp|P05661-22|MYSA_DROME	sp|P05661-22|MYSA_DROME			Isoform I of Myosin heavy chain, muscle OS=Drosophila melanogaster GN=Mhc	FALSE	10.1883	1W_D	3W_A	0.00140713	117.568	15757.2	6016.06	25549.8	969.365	22435.9	2651.28	6075.9	517.389	13267.8	17022.6	1666.51	6278.2	97231.8	23606.7	42386.5	24559.9	31567.1	48172.1	26904.9	846.85	12094.5	40815	11611.9	8587.86	20893.6	26309.8	5152.81	6115.46	18453.3
67575	31.6148	3	706.703	2117.09	0.00047301	0.223425	35.23	LKGAYEEGQEQLEAVRR	[1] L(+71.04)|[2] K(+71.04)	sp|P05661-22|MYSA_DROME	sp|P05661-22|MYSA_DROME			Isoform I of Myosin heavy chain, muscle OS=Drosophila melanogaster GN=Mhc	FALSE	17.6616	5W_D	3W_A	0.269698	153.599	38396.8	7071.31	2331.75	651.307	26404.4	2075.74	4180.75	141.686	38259.6	53198.4	3223.29	900.482	267256	37057.6	6082.74	2564.26	70594	98683.7	1223.57	2520.12	18298.6	82183.5	7633.63	1214.37	35748.2	45476.7	0	248.61	82400.2
59545	21.3432	2	466.755	931.495	0.00401352	4.30871	26.12	KAMVDAAR	[1] K(+71.04)	sp|P05661-22|MYSA_DROME	sp|P05661-22|MYSA_DROME			Isoform I of Myosin heavy chain, muscle OS=Drosophila melanogaster GN=Mhc	FALSE	9.46283	1W_D	3W_B	0.903234	186.83	8885.14	12763	4532.4	40869.3	1529.6	3908.62	7609.27	36805.3	2227.7	3680.16	8116.64	126080	9726.81	6312.76	84287.5	44165.2	3039.05	3484.91	6394.25	30227	4824.76	3056.97	12166.9	72294.8	7260.93	7401.55	7540.79	23513.3	3201.45
60674	47.6091	3	990.836	2969.49	-0.00136315	-0.459051	33.15	PKPVANQEDEDPTPYLFVSLEQRR	[1] P(+71.04)|[2] K(+71.04)	sp|P05661-22|MYSA_DROME	sp|P05661-22|MYSA_DROME			Isoform I of Myosin heavy chain, muscle OS=Drosophila melanogaster GN=Mhc	FALSE	68.6697	5W_D	1W_C	0.943342	223.607	9986.4	81850.9	0	0	0	12599.1	29665.2	0	0	54557.5	146958	0	0	0	2727	0	22221.5	0	12573.5	0	74254.1	0	0	0	0	0	2219.81	0	0
61622	71.3071	4	828.674	3310.67	0.0267422	8.07766	24.2	LEAEKDELQAALEEAEAALEQEENKVLR	[5] K(+71.04)|[9] Q(+.98)|[25] K(+71.04)	sp|P05661-22|MYSA_DROME	sp|P05661-22|MYSA_DROME			Isoform I of Myosin heavy chain, muscle OS=Drosophila melanogaster GN=Mhc	FALSE	7.53104	5W_D	1w_A	0.037597	92.9077	12864.4	19898.4	8783.2	10262.7	59743.7	25815.3	16169.7	44695.3	68746.2	76026	18657.7	7898.99	162517	125204	14274.4	31328	85779.6	160893	18116.2	35426	68855.7	127533	21864.6	5415.35	74520.7	90004.2	11187	12484.6	122904
61799	28.08	2	384.231	766.447	-0.0015431	-2.01331	32.17	FGKFIR		sp|P05661-22|MYSA_DROME	sp|P05661-22|MYSA_DROME			Isoform I of Myosin heavy chain, muscle OS=Drosophila melanogaster GN=Mhc	FALSE	8.94524	3W_A	5W_B	0.725083	191.825	654.904	10812.7	5321.99	7994.68	1638.91	13733.2	8596.25	52501.3	950.674	4004.65	20127.3	2667.44	882.101	513.739	9633.23	20282.4	4599.17	845.649	8914.35	32350.7	10201.1	6.12484	2946.03	1377.35	17.3016	191.737	12450.4	2433.14	55.1353
63714	26.285	2	581.82	1161.63	0.00136213	1.17261	41.12	DKELSSITAK	[2] K(+71.04)	sp|P05661-22|MYSA_DROME	sp|P05661-22|MYSA_DROME			Isoform I of Myosin heavy chain, muscle OS=Drosophila melanogaster GN=Mhc	FALSE	6.94318	5W_A	1w_A	0.329218	104.52	6206.34	3564.37	5770.74	44.9682	44449	3899.73	38435.5	0	28498.3	6157.51	42548.6	38311.5	11336.8	29720.4	13949.1	8734.4	4967.06	8874.67	10166.9	0	13020.2	2922.35	63549.7	21840.6	25504.9	19529.5	1530.99	13582.4	24372.9
65076	35.5986	3	596.679	1787.02	0.000986637	0.552115	40.03	IKISLTTQLEDTKR	[2] K(+71.04)|[13] K(+71.04)	sp|P05661-22|MYSA_DROME	sp|P05661-22|MYSA_DROME			Isoform I of Myosin heavy chain, muscle OS=Drosophila melanogaster GN=Mhc	FALSE	9.4602	3W_D	5W_A	0.179048	109.973	17212.7	24727.1	3432.25	172.554	23148.8	10901.6	5628.33	1690.13	4783.12	16498.3	11256.2	742.383	13734.6	42600.7	6996.02	4054.64	26534.8	28844.9	1083.92	1200.18	36497.6	8941.37	9004.86	0	35814.2	11807.9	6696.05	2540.3	34389.6
65076	35.5986	3	596.679	1787.02	0.000986637	0.552115	48.61	IKISLTTQLEDTKR	[1] I(+71.04)|[13] K(+71.04)	sp|P05661-22|MYSA_DROME	sp|P05661-22|MYSA_DROME			Isoform I of Myosin heavy chain, muscle OS=Drosophila melanogaster GN=Mhc	FALSE	9.4602	3W_D	5W_A	0.179048	109.973	17212.7	24727.1	3432.25	172.554	23148.8	10901.6	5628.33	1690.13	4783.12	16498.3	11256.2	742.383	13734.6	42600.7	6996.02	4054.64	26534.8	28844.9	1083.92	1200.18	36497.6	8941.37	9004.86	0	35814.2	11807.9	6696.05	2540.3	34389.6
68974	21.602	2	703.838	1405.66	-0.00129395	-0.920525	56.03	CNETLDTQQKR	[1] C(+71.04)	sp|P05661-22|MYSA_DROME	sp|P05661-22|MYSA_DROME			Isoform I of Myosin heavy chain, muscle OS=Drosophila melanogaster GN=Mhc	FALSE	1.97715	3W_D	3W_A	0.780055	142.483	23995	35533.2	48378.6	20497.3	12338.1	35100	58913.5	21880.4	4798.93	46746.7	76358.9	34016.8	29919.9	42769.8	55677.9	46012.5	0	21898.5	69519.7	42541.9	483.743	8638.76	59720.7	43841.2	41402.2	36193	49264.9	20715	2638.37
78018	21.594	3	469.562	1405.66	0.000935202	0.665311	41.43	CNETLDTQQKR	[1] C(+71.04)	sp|P05661-22|MYSA_DROME	sp|P05661-22|MYSA_DROME			Isoform I of Myosin heavy chain, muscle OS=Drosophila melanogaster GN=Mhc	FALSE	3.26624	3W_D	3W_A	0.92226	167.905	5538.84	14215.9	24220.6	952.788	3989.28	9510.51	21059.6	1029.84	0	17513.1	32879.2	6245.15	7923.38	14617.4	21332.2	16427.9	152.005	6458.51	45222.9	6644.36	0	3235.08	22573.4	12221.1	12987.8	8832.78	28090.7	5212.16	533.376
71716	51.7299	3	772.762	2315.26	0.0174014	7.51599	28.26	DKELSSITAKLEDEQVVVLK	[1] D(+71.04)|[15] Q(+.98)	sp|P05661-22|MYSA_DROME	sp|P05661-22|MYSA_DROME			Isoform I of Myosin heavy chain, muscle OS=Drosophila melanogaster GN=Mhc	FALSE	17.8436	3W_C	3W_B	0.588443	192.624	5121.79	18257.7	0	0	0	14317.3	4046.2	769.465	0	35182.4	5219.77	0	4205.22	6878.26	6597.57	38265.9	0	4290.5	4399.49	116.909	19463.4	0	10247.6	37464	14096	0	7351.4	5931.34	0
71761	32.9942	3	578.952	1733.84	0.00208787	1.20419	39.19	GAYEEGQEQLEAVRR		sp|P05661-22|MYSA_DROME	sp|P05661-22|MYSA_DROME			Isoform I of Myosin heavy chain, muscle OS=Drosophila melanogaster GN=Mhc	FALSE	3.96256	3W_D	5W_A	0.687372	169.417	11920.5	11954.6	2010.16	94959	22955.9	13424.7	20000.6	62068.2	14519.4	8565.24	52164.7	19067.3	30043.9	27919.1	17278.5	40927.9	30500.4	35581.6	17554.5	135772	24710.8	18176.4	44903	116972	25882.4	28157.5	11590.5	70114.5	37024.4
72484	32.272	3	654.67	1960.99	0.00330358	1.68465	27.63	ATDQTFSEKLTNTHLGK	[9] K(+71.04)	sp|P05661-22|MYSA_DROME	sp|P05661-22|MYSA_DROME			Isoform I of Myosin heavy chain, muscle OS=Drosophila melanogaster GN=Mhc	FALSE	8.93426	3W_D	3W_A	0.0337819	145.513	11731.9	27604.3	10363.1	2493.87	12113.4	4670.48	36163.3	1111.42	13087	2953.2	45276.5	7224.42	19812.4	41570.6	32382.7	28985.6	14280.3	10224.5	14942.2	66069.3	17036.7	5058.82	19971.6	13577.3	35589.4	12598.8	19884.6	14178.6	15582.3
79816	23.9961	3	635.302	1902.88	0.00148054	0.778053	33.18	ELSFQSEEDRKNHER		sp|P05661-22|MYSA_DROME	sp|P05661-22|MYSA_DROME			Isoform I of Myosin heavy chain, muscle OS=Drosophila melanogaster GN=Mhc	FALSE	13.9697	5W_C	5W_A	0.44228	193.072	0	0	1728.17	54442.3	9725.72	0	765.771	30192.2	0	0	6603.43	5167.44	841.394	11633.4	4191.05	11633	804.129	946.368	3113.86	101311	207.256	689.759	15178.9	48519.8	9412.76	2782.11	7027.2	23373.2	1423.94
80716	38.7878	3	1003.83	3008.46	0.0156515	5.20253	49.43	QAEQELADAHEQLNEVSAQNASISAAKR	[12] Q(+.98)	sp|P05661-22|MYSA_DROME	sp|P05661-22|MYSA_DROME			Isoform I of Myosin heavy chain, muscle OS=Drosophila melanogaster GN=Mhc	FALSE	263.123	3W_C	5W_B	0.801235	199.582	0	0	13.2681	7171.92	11423	0	0	13089.9	0	4558.88	5276.55	0	3719.68	0	1436.58	3040.86	13874.1	0	0	300519	1460	0	0	262.628	12543.4	3607.64	0	0	5268.26
80716	38.7878	3	1003.83	3008.46	0.0156515	5.20253	22.86	QAEQELADAHEQLNEVSAQNASISAAKR	[1] Q(+.98)	sp|P05661-22|MYSA_DROME	sp|P05661-22|MYSA_DROME			Isoform I of Myosin heavy chain, muscle OS=Drosophila melanogaster GN=Mhc	FALSE	263.123	3W_C	5W_B	0.801235	199.582	0	0	13.2681	7171.92	11423	0	0	13089.9	0	4558.88	5276.55	0	3719.68	0	1436.58	3040.86	13874.1	0	0	300519	1460	0	0	262.628	12543.4	3607.64	0	0	5268.26
80716	38.7878	3	1003.83	3008.46	0.0156515	5.20253	70.78	QAEQELADAHEQLNEVSAQNASISAAKR	[4] Q(+.98)	sp|P05661-22|MYSA_DROME	sp|P05661-22|MYSA_DROME			Isoform I of Myosin heavy chain, muscle OS=Drosophila melanogaster GN=Mhc	FALSE	263.123	3W_C	5W_B	0.801235	199.582	0	0	13.2681	7171.92	11423	0	0	13089.9	0	4558.88	5276.55	0	3719.68	0	1436.58	3040.86	13874.1	0	0	300519	1460	0	0	262.628	12543.4	3607.64	0	0	5268.26
81097	21.3965	2	647.801	1293.59	-0.00123655	-0.955906	28.49	ITAAVMHMGGMK	[6] M(+15.99)|[8] M(+15.99)|[11] M(+15.99)	sp|P05661-22|MYSA_DROME	sp|P05661-22|MYSA_DROME			Isoform I of Myosin heavy chain, muscle OS=Drosophila melanogaster GN=Mhc	FALSE	23.5472	5W_C	1W_D	0.757939	182.683	10785	3806.61	3172.46	72374.3	21713.8	10527.9	3171.43	35098.3	62782.1	4775.93	6860.44	32682.1	30290.5	11762.6	1412.43	5473.04	19624.3	5689.01	15990	237807	69897.5	6593.4	7779.99	193228	6154.56	32431.3	7512.2	3321.96	8940.1
83569	31.9632	3	472.612	1414.82	0.00113711	0.803719	51.35	KKLSIENSDLLR		sp|P05661-22|MYSA_DROME	sp|P05661-22|MYSA_DROME			Isoform I of Myosin heavy chain, muscle OS=Drosophila melanogaster GN=Mhc	FALSE	21455.8	3W_A	5W_A	0.157951	199.525	0	347.529	762.317	27700.6	171.793	0	21.3632	46640.8	0	3.79309	0	0.612851	226.766	90.8738	1091.6	190.257	51.8603	73.9611	80.7381	49052	0	1007.76	3.95761	12612.1	66.6482	52.77	1832.09	110.499	0
85370	24.5588	2	765.874	1529.73	0.0015892	1.03888	48.66	KAQQELEEAEER	[1] K(+71.04)	sp|P05661-22|MYSA_DROME	sp|P05661-22|MYSA_DROME			Isoform I of Myosin heavy chain, muscle OS=Drosophila melanogaster GN=Mhc	FALSE	62.9643	5W_D	1w_A	0.583271	200	0	1356.98	0	0	13933.1	0	0	804.797	8593.4	0	0	7143.62	17069.4	6217.73	0	25.7136	1383.78	7069.91	0	8713.19	0	31364.1	17705.2	254.807	1790.68	18276.8	13.604	1708.18	5321.73
91678	38.6935	2	786.425	1570.84	0.00102875	0.654904	67.92	DLLQQVNPPKYEK		sp|P05661-22|MYSA_DROME	sp|P05661-22|MYSA_DROME			Isoform I of Myosin heavy chain, muscle OS=Drosophila melanogaster GN=Mhc	FALSE	34701.5	3W_B	5W_A	0.457519	200	3477.54	0	34.2626	21436.6	0	0	0	40290.1	0	0	0	4.43323	3472.99	2881.6	263.08	210.094	0	3407.98	29.2942	225876	0	0	0	4212.73	4719.88	0	0	11419.9	0
97898	47.0432	2	491.28	980.545	0.00102438	1.04471	34.77	GVFDRLFK		sp|P05661-22|MYSA_DROME	sp|P05661-22|MYSA_DROME			Isoform I of Myosin heavy chain, muscle OS=Drosophila melanogaster GN=Mhc	FALSE	Infinity	5W_D	5W_B	0.955863	200	0	0	665.249	682.475	0	0	0	929.28	0	0	3686.29	0	0	0	2287.43	3974.16	0	0	4969.04	2416.04	0	0	0	0	0	0	9192.56	0	0
99246	28.0409	3	751.053	2250.14	0.0011067	0.491838	48.79	LADELRAEQDHAQTQEKLR		sp|P05661-22|MYSA_DROME	sp|P05661-22|MYSA_DROME			Isoform I of Myosin heavy chain, muscle OS=Drosophila melanogaster GN=Mhc	FALSE	27.9868	3W_C	1W_B	0.871908	194.129	2555.72	890.333	803.591	8711.08	7032.22	3240.72	4789.25	21499.7	30735.2	18697.7	19828.3	4542.88	2572.13	1783.07	17.4837	3480.13	6225.08	3940.56	879.483	126137	9014.74	15146.2	10082.6	1198.86	6549.97	11715.7	122.174	404.545	98.5081
101919	29.083	3	690.377	2068.11	0.00642287	3.10568	43.85	NAKLTAQKNDLENQLR	[1] N(+71.04)|[3] K(+71.04)|[8] K(+71.04)	sp|P05661-22|MYSA_DROME	sp|P05661-22|MYSA_DROME			Isoform I of Myosin heavy chain, muscle OS=Drosophila melanogaster GN=Mhc	FALSE	3.45514	5W_D	1w_A	0.738095	92.1109	19655.3	22914.6	19242.6	21146.3	74633.6	37540.3	25105.6	32000.5	141024	56198.2	18936.9	39623.3	158029	71756	23299.6	13176.9	45404.5	64611.8	17070.3	41844.8	32465.1	71526.6	41355.5	20631.5	33178.6	62564.9	19508	7847.18	25860.2
114218	52.3237	3	909.816	2726.43	0.0171261	6.28157	30.92	LSTEVEDLQLEVDRANAIANAAEKK		sp|P05661-22|MYSA_DROME	sp|P05661-22|MYSA_DROME			Isoform I of Myosin heavy chain, muscle OS=Drosophila melanogaster GN=Mhc	FALSE	Infinity	3W_B	5W_A	0.0603975	200	12880.4	9180.39	0	36700.6	0	0	0	9771.31	0	0	0	0	28308.3	21829.4	0	18024.4	0	13011.7	0	166699	0	11126.5	8361.4	10509.9	0	0	0	0	0
114391	22.2813	3	537.61	1609.81	0.00107854	0.669982	74.46	AGVDHITNEKAAQEK		sp|P05661-22|MYSA_DROME	sp|P05661-22|MYSA_DROME			Isoform I of Myosin heavy chain, muscle OS=Drosophila melanogaster GN=Mhc	FALSE	Infinity	3W_A	5W_A	0.100449	200	560.474	0	257.122	23882.6	0	0	0	34617.1	0	0	0	0	4.99301	2763.47	2517.97	4446.07	10.6297	0	912.906	37396.8	0	0	0	10844.8	307.68	2221.22	1299.37	4396.96	68.7101
114394	22.3583	2	612.833	1223.65	-0.000438806	-0.358604	42.93	KAEELHAAEVK		sp|P05661-22|MYSA_DROME	sp|P05661-22|MYSA_DROME			Isoform I of Myosin heavy chain, muscle OS=Drosophila melanogaster GN=Mhc	FALSE	86.5552	3W_D	5W_A	0.386173	199.408	199.792	322.114	66.2675	3729.97	229.189	1239.52	584.101	514.349	1464.66	73.1873	72.5075	65.2109	610.951	1897.59	517.634	984.289	613.827	1485.85	1274.28	57037.4	22.3097	24.8766	104.926	30403.2	440.529	847.668	0	676.935	0.737908
115072	31.5195	3	657.328	1968.96	0.00669928	3.40246	48.5	AEKEKNEYYGQLNDLR		sp|P05661-22|MYSA_DROME	sp|P05661-22|MYSA_DROME			Isoform I of Myosin heavy chain, muscle OS=Drosophila melanogaster GN=Mhc	FALSE	28.8878	5W_C	5W_A	0.469965	199.007	1744.22	850.154	3948.92	42257.5	5369.18	1630.93	0	16519.6	0	0	26.5473	3628.41	953.213	3051.78	5059.04	4081.78	66.6794	4455.24	6226.79	67486.4	0	0	8794.28	25372.3	1002.24	0	10424.4	19656.8	5661.36
134158	51.7168	4	561.814	2243.22	-0.0011188	-0.498746	56.03	DKELSSITAKLEDEQVVVLK		sp|P05661-22|MYSA_DROME	sp|P05661-22|MYSA_DROME			Isoform I of Myosin heavy chain, muscle OS=Drosophila melanogaster GN=Mhc	FALSE	14.9151	3W_B	1W_D	0.835414	223.607	0	1722.99	790.335	1197.3	0	0	0	4751.47	0	0	0	2524.82	0	2770.3	0	1300.04	3386.36	0	883.2	51838.2	0	0	9391.77	0	0	0	1063.71	2789.99	0
148445	29.3006	3	622.978	1865.91	0.000988676	0.529862	38.01	LDETNRTLNDFDASKK		sp|P05661-22|MYSA_DROME	sp|P05661-22|MYSA_DROME			Isoform I of Myosin heavy chain, muscle OS=Drosophila melanogaster GN=Mhc	FALSE	15.7118	3W_B	1W_D	0.637139	187.144	0	2682.62	2933.27	26081.9	0	0	2791.2	17220.2	7235.3	572.325	1976.5	4502.79	661.784	2915.86	438.099	2843.15	458.399	4765.03	997.484	83749.5	1535.56	3661.12	3156.62	7508.05	3289.6	3480.94	3232.92	4433.98	1785.95
157295	33.2449	3	528.314	1581.92	-0.0012409	-0.784425	54.31	KALEQQIKELQVR		sp|P05661-22|MYSA_DROME	sp|P05661-22|MYSA_DROME			Isoform I of Myosin heavy chain, muscle OS=Drosophila melanogaster GN=Mhc	FALSE	872.952	3W_B	5W_A	0.31868	199.358	0	0	29.7349	518.217	0	0	126.88	1.85474	0	0	0.0699612	14.8047	0	34.053	155.227	747.696	0	1077.67	254.841	18056.4	0	0	1.39887	46.424	0	0.472171	1.38482	572.696	257.6
169346	33.0337	3	528.315	1581.92	0.00212664	1.34434	45.49	KALEQQIKELQVR		sp|P05661-22|MYSA_DROME	sp|P05661-22|MYSA_DROME			Isoform I of Myosin heavy chain, muscle OS=Drosophila melanogaster GN=Mhc	FALSE	554.301	5W_C	5W_A	0.37445	199.173	29.1893	274.796	20.3206	23087.6	62.1104	0	129.686	2410.99	0	64.5732	63.4786	0.00012846	693.633	661.104	18.55	5598.65	24.3128	407.556	41.4331	3154.69	0	15.0812	66.2631	11875.7	0	276.962	0	1605.42	18.1549
161917	53.8205	4	658.346	2629.35	0.00140776	0.535402	46.1	KGGGFATVSSAYKEQLNSLMTTLR	[1] K(+71.04)	sp|P05661-22|MYSA_DROME	sp|P05661-22|MYSA_DROME			Isoform I of Myosin heavy chain, muscle OS=Drosophila melanogaster GN=Mhc	FALSE	6.76428	5W_A	3W_C	0.73621	223.607	0	2697.85	1330.43	0	7652.53	5480.02	2.35054	0	9459.52	0	17795.9	4186.86	4254.13	0	0	416.165	0	6825.29	0	0	0	2224.51	6073.7	0	0	2939.39	1152.77	0	3558.11
176014	29.4698	2	771.916	1541.82	0.000895136	0.580572	55.56	LTAQKNDLENQLR		sp|P05661-22|MYSA_DROME	sp|P05661-22|MYSA_DROME			Isoform I of Myosin heavy chain, muscle OS=Drosophila melanogaster GN=Mhc	FALSE	Infinity	3W_B	3W_A	0.514568	223.607	0	0	0	2848.83	0	0	0	0	0	0	0	0	0	0	852.712	0	0	0	0	41493	0	0	4190.69	1975.1	0	0	0	2231.84	0
193310	35.4672	2	823.477	1644.94	-0.000805242	-0.489526	26.41	IKISLTTQLEDTKR		sp|P05661-22|MYSA_DROME	sp|P05661-22|MYSA_DROME			Isoform I of Myosin heavy chain, muscle OS=Drosophila melanogaster GN=Mhc	FALSE	Infinity	3W_B	1w_A	0.5992	200	0	0	0	0	0	0	0	0	0	0	0	0	0.82396	0	0	0	0	0	0	58216	0	0	0	0	0	0	0	0	0
262452	32.1003	2	488.801	975.587	3.24472e-05	0.0332591	35.3	ATLLGKFR	[6] K(+71.04)	sp|P05661-22|MYSA_DROME	sp|P05661-22|MYSA_DROME			Isoform I of Myosin heavy chain, muscle OS=Drosophila melanogaster GN=Mhc	FALSE	3.23283	3W_D	3W_A	0.0442521	77.4092	462964	376256	446164	75212.4	614723	243884	659154	74060.1	751220	489151	922455	364958	638553	568035	702088	609329	971895	775652	684867	210473	592305	594405	627453	502613	658884	416463	462853	437771	758337
1	34.4475	2	375.219	748.424	0.00070646	0.943931	54.62	FGVSALR		sp|Q9V3R1|A36DE_DROME	sp|Q9V3R1|A36DE_DROME			Accessory gland protein Acp36DE OS=Drosophila melanogaster GN=Acp36DE PE=2 SV=1	FALSE	5.96161	5W_A	5W_D	4.12548e-07	58.4383	2.79288e+08	2.67004e+08	8.71262e+07	8.00681e+07	4.71788e+08	3.72936e+08	3.65825e+08	7.31771e+07	7.69262e+08	4.70714e+08	4.45794e+08	1.47216e+08	1.73141e+08	1.33719e+08	5.90058e+07	4.1581e+07	3.86265e+08	3.06088e+08	9.71059e+07	1.30938e+08	4.86012e+08	4.63068e+08	3.92463e+08	1.10386e+08	3.00572e+08	2.56814e+08	9.66786e+07	7.84533e+07	2.31824e+08
22	34.4475	1	749.43	748.423	-0.000635844	-0.849578	25.74	FGVSALR		sp|Q9V3R1|A36DE_DROME	sp|Q9V3R1|A36DE_DROME			Accessory gland protein Acp36DE OS=Drosophila melanogaster GN=Acp36DE PE=2 SV=1	FALSE	7.08597	5W_A	5W_D	3.54007e-05	61.9671	1.9129e+08	1.65715e+08	3.18108e+07	4.26813e+07	3.50105e+08	2.5102e+08	2.35369e+08	3.51753e+07	5.98754e+08	3.24199e+08	3.14072e+08	8.84884e+07	1.07827e+08	8.5219e+07	2.37721e+07	2.26821e+07	2.72765e+08	2.02382e+08	3.43446e+07	8.55509e+07	3.59859e+08	3.14376e+08	2.7303e+08	5.45015e+07	2.04893e+08	1.74114e+08	4.31006e+07	3.90123e+07	1.59007e+08
15771	32.146	2	375.219	748.424	0.000522837	0.698585	43.18	FGVSALR		sp|Q9V3R1|A36DE_DROME	sp|Q9V3R1|A36DE_DROME			Accessory gland protein Acp36DE OS=Drosophila melanogaster GN=Acp36DE PE=2 SV=1	FALSE	2.06616	5W_A	1W_B	0.541642	96.7269	68029.2	273235	38988.8	31277.7	136143	73206.7	96652.5	107459	211232	110156	220370	94512.5	60870.8	114120	34462.5	31339.2	83016.2	89970.6	95777.1	38034.2	134720	126638	221262	66778.7	76700.1	89707.7	30863.1	158812	126930
31530	41.4347	2	375.219	748.423	-8.68834e-05	-0.116089	32.79	FGVSALR		sp|Q9V3R1|A36DE_DROME	sp|Q9V3R1|A36DE_DROME			Accessory gland protein Acp36DE OS=Drosophila melanogaster GN=Acp36DE PE=2 SV=1	FALSE	18.2681	1w_A	5W_D	0.00338104	155.572	45946.5	63266.5	20400.6	237523	88031.9	55699.1	84886.6	128376	57291.3	100322	77870.3	43671.4	33586.9	15193.5	2349.7	57843.1	86733.2	28786.8	14603.8	205394	75698.1	59137.9	82069.1	45237.3	52670.6	44924.1	110859	96779.4	46254.3
51178	32.1834	1	749.43	748.423	-7.12391e-05	-0.0951855	---	FGVSALR		sp|Q9V3R1|A36DE_DROME	sp|Q9V3R1|A36DE_DROME			Accessory gland protein Acp36DE OS=Drosophila melanogaster GN=Acp36DE PE=2 SV=1	FALSE	9.60377	5W_A	5W_D	0.347658	141.591	20640.1	134064	3871.23	35228.7	54751	18538.8	47115.4	82532	113743	45799.4	140131	54615.8	14805.2	44699.1	3263.74	8952.15	34812.4	33699.2	11895.6	23753.4	57686.8	52788.5	116625	24556.3	27860.3	31528.5	5009.38	104975	40585.9
55639	90.0815	2	375.219	748.423	0.000194685	0.260126	43.94	FGVSALR		sp|Q9V3R1|A36DE_DROME	sp|Q9V3R1|A36DE_DROME			Accessory gland protein Acp36DE OS=Drosophila melanogaster GN=Acp36DE PE=2 SV=1	FALSE	7.21634	5W_A	5W_D	0.0699352	122.489	45833.6	35441.4	40185.9	16538.1	113521	21413.7	90064.2	5253.5	202931	92523.7	107348	20951.9	28334.8	34291.9	113.516	4109.46	73796.8	25429.6	42251.8	9071.27	97911.7	69806.5	113504	9222.42	50569.4	60067.6	1450.85	4807.65	43258.7
57374	43.9203	2	375.219	748.424	0.000311477	0.416177	27.08	FGVSALR		sp|Q9V3R1|A36DE_DROME	sp|Q9V3R1|A36DE_DROME			Accessory gland protein Acp36DE OS=Drosophila melanogaster GN=Acp36DE PE=2 SV=1	FALSE	16.4338	5W_A	5W_D	1.88662e-05	77.6001	20890.4	19476.6	3156.22	3229.42	47841.3	20363.1	31708	1551.18	48376.8	29147	33865.6	13872.3	3258.45	5220.14	1787.92	671.169	30493.2	20608.3	4957.57	5031.85	32036.2	22632.8	21769.7	9566.26	19347.1	26628.3	4023.05	4223.11	14975.3
63287	81.9549	2	375.219	748.423	-0.000180767	-0.241531	40.74	FGVSALR		sp|Q9V3R1|A36DE_DROME	sp|Q9V3R1|A36DE_DROME			Accessory gland protein Acp36DE OS=Drosophila melanogaster GN=Acp36DE PE=2 SV=1	FALSE	4.77036	5W_A	5W_D	2.29567e-06	43.2647	226273	252678	243580	207417	374921	445891	479818	149581	538286	489855	495173	330595	159833	207255	130481	130624	293467	353306	258309	171852	359626	461772	440311	293823	291481	371542	215455	221827	210342
67809	44.8629	2	375.219	748.423	0.000250945	0.335298	31.92	FGVSALR		sp|Q9V3R1|A36DE_DROME	sp|Q9V3R1|A36DE_DROME			Accessory gland protein Acp36DE OS=Drosophila melanogaster GN=Acp36DE PE=2 SV=1	FALSE	32.0076	5W_A	5W_D	0.00352604	177.421	34443.3	47795.1	6820.57	1526.44	87166.6	50462.2	38096	1827.77	134209	39575.9	52549.8	14099.4	9771.74	18901.8	5494.84	1509.81	63101.4	34048.3	5249.15	4650.7	56353.8	63670.1	59636.9	5535.9	41245.6	28231.9	9756.97	1217.14	26561.7
68620	42.8613	2	375.219	748.423	8.41493e-05	0.112435	41.45	FGVSALR		sp|Q9V3R1|A36DE_DROME	sp|Q9V3R1|A36DE_DROME			Accessory gland protein Acp36DE OS=Drosophila melanogaster GN=Acp36DE PE=2 SV=1	FALSE	15.5816	5W_A	1W_D	0.0964539	90.8185	15664	20813.7	2626.91	2056.04	32278.6	23494.1	17629.4	2409.54	50023.2	18698.5	37533.5	6154.4	6974.66	3558.03	535.137	1053.79	23089.2	14247.6	3094.16	0	33112.1	40929.9	18109.4	6532	6701.03	10606.2	1260.79	1792.85	6109.05
85647	89.3527	2	375.219	748.423	0.000187	0.249858	44.87	FGVSALR		sp|Q9V3R1|A36DE_DROME	sp|Q9V3R1|A36DE_DROME			Accessory gland protein Acp36DE OS=Drosophila melanogaster GN=Acp36DE PE=2 SV=1	FALSE	836.431	1W_C	5W_C	0.837438	199.488	32.5376	18.4887	116.833	42374.7	0.0567312	49.1804	122.751	0	108.617	74.3308	42.4017	48479.5	18.2332	0.00181336	445.131	1215.45	39.8608	75.6043	77.1301	33995	123.042	100.174	24.6982	41328.8	20.1142	36.1927	27445.8	23590.5	0
114131	79.898	2	375.219	748.423	4.73296e-05	0.0632391	28.89	FGVSALR		sp|Q9V3R1|A36DE_DROME	sp|Q9V3R1|A36DE_DROME			Accessory gland protein Acp36DE OS=Drosophila melanogaster GN=Acp36DE PE=2 SV=1	FALSE	Infinity	1W_B	5W_D	0.00354843	200	0	1590	0	0	8789.89	1609.27	1383.47	0	42006.7	15122.5	5584.73	519.487	961.486	0	37470.1	2320.95	6537.73	3074.64	0	0	13509.4	4966.23	1356.82	10396.9	2166.73	2069.79	16213.5	415.915	3038.75
144617	78.8756	2	375.219	748.423	0.000116451	0.155595	37.16	FGVSALR		sp|Q9V3R1|A36DE_DROME	sp|Q9V3R1|A36DE_DROME			Accessory gland protein Acp36DE OS=Drosophila melanogaster GN=Acp36DE PE=2 SV=1	FALSE	19.2918	5W_A	5W_D	0.681825	134.94	2656.08	2022.81	413.987	436.624	12372.2	4668.4	3842.81	0	17229.6	10089.1	4680.47	0	2579.23	2090.72	0	0	7700.11	1779.31	336.197	879.434	11549.2	6498.55	4532.06	0	3240.38	3881.48	0	0	3217.35
3	31.1187	2	565.794	1129.57	0.000962491	0.852084	64.96	NNPSLETISR		sp|Q9V3R1|A36DE_DROME	sp|Q9V3R1|A36DE_DROME			Accessory gland protein Acp36DE OS=Drosophila melanogaster GN=Acp36DE PE=2 SV=1	TRUE	4.68752	5W_A	5W_D	9.59134e-08	51.3227	2.89048e+08	2.71821e+08	1.02962e+08	8.48974e+07	5.48875e+08	3.31703e+08	4.48445e+08	7.22738e+07	5.75462e+08	4.68725e+08	4.24954e+08	1.27288e+08	1.52346e+08	1.20464e+08	7.87891e+07	6.46695e+07	4.68513e+08	2.76098e+08	1.24299e+08	1.64439e+08	4.48123e+08	3.86781e+08	3.67096e+08	1.09512e+08	2.60262e+08	2.36528e+08	1.02913e+08	8.66533e+07	1.98796e+08
95	31.1355	1	1130.58	1129.57	4.39378e-05	0.0388977	---	NNPSLETISR		sp|Q9V3R1|A36DE_DROME	sp|Q9V3R1|A36DE_DROME			Accessory gland protein Acp36DE OS=Drosophila melanogaster GN=Acp36DE PE=2 SV=1	TRUE	7.97763	5W_A	5W_D	5.06574e-11	49.6773	9.55781e+07	8.80021e+07	3.37486e+07	3.70294e+07	2.28696e+08	1.17268e+08	1.57247e+08	3.2073e+07	2.99734e+08	1.91039e+08	1.6631e+08	6.55594e+07	4.54886e+07	3.49251e+07	2.65008e+07	2.82899e+07	1.75548e+08	9.32992e+07	3.474e+07	4.69991e+07	1.83806e+08	1.43054e+08	1.31885e+08	4.34395e+07	9.00353e+07	8.13022e+07	3.84169e+07	3.48538e+07	6.64549e+07
68286	90.1309	2	565.794	1129.57	0.00156074	1.38171	53.19	NNPSLETISR		sp|Q9V3R1|A36DE_DROME	sp|Q9V3R1|A36DE_DROME			Accessory gland protein Acp36DE OS=Drosophila melanogaster GN=Acp36DE PE=2 SV=1	FALSE	8.1014	5W_A	5W_D	0.00183743	106.545	52501.1	52435.1	63702.9	31807.5	114619	43267.3	142325	9774.91	218950	134267	121778	61101	36197.4	41687.5	8139.89	3356.39	87958.6	43110.6	53136.5	16481.1	91864.5	91060.5	131035	33282.6	78895.7	77721.3	9118.1	20536	54869.7
90897	81.3487	2	565.794	1129.57	0.00102607	0.908371	34.14	NNPSLETISR		sp|Q9V3R1|A36DE_DROME	sp|Q9V3R1|A36DE_DROME			Accessory gland protein Acp36DE OS=Drosophila melanogaster GN=Acp36DE PE=2 SV=1	FALSE	7.87157	5W_A	5W_D	2.0655e-06	58.8351	39106.3	32136.3	40302.2	37305.4	60787.7	53030.4	65652.9	20355.4	83297.4	79736.8	74901.9	52313.7	20893.1	22862.7	6165.23	17600.7	56250.9	41867.9	39938.6	37322.1	51999.4	57088.5	54119.5	30102.2	39102.8	41736.1	11491.9	22649.2	34767.1
134051	82.0597	2	565.794	1129.57	0.00110681	0.97985	33.12	NNPSLETISR		sp|Q9V3R1|A36DE_DROME	sp|Q9V3R1|A36DE_DROME			Accessory gland protein Acp36DE OS=Drosophila melanogaster GN=Acp36DE PE=2 SV=1	FALSE	15.1934	QC	5W_D	0.0020167	115.231	37851.8	49141	30421.2	6902.42	65475.2	31535.8	140213	6837.17	96834.9	109559	126582	24206.5	19270.8	32951.9	5987.01	55891.7	69168.1	15805.8	41494.2	4145.63	70711.1	80573.9	86994.7	19608.2	69938.3	66540.6	63039.6	5326.78	34563
4	44.1239	2	748.931	1495.85	0.000845855	0.565469	70.14	QQQIQTQLQILR		sp|Q9V3R1|A36DE_DROME	sp|Q9V3R1|A36DE_DROME			Accessory gland protein Acp36DE OS=Drosophila melanogaster GN=Acp36DE PE=2 SV=1	TRUE	4.7612	5W_A	5W_D	5.46581e-07	50.0889	6.90697e+08	5.48059e+08	2.13025e+08	2.22098e+08	9.72168e+08	6.40924e+08	6.72914e+08	1.54233e+08	1.25161e+09	1.09387e+09	9.64822e+08	2.5983e+08	3.38183e+08	2.54752e+08	1.81161e+08	1.49145e+08	8.91737e+08	6.03501e+08	2.30509e+08	3.1957e+08	7.78641e+08	7.17715e+08	7.06805e+08	2.42729e+08	6.41201e+08	4.22041e+08	2.3852e+08	2.13547e+08	5.29773e+08
1823	57.5794	2	748.932	1495.85	0.00174483	1.16645	64.69	QQQIQTQLQILR		sp|Q9V3R1|A36DE_DROME	sp|Q9V3R1|A36DE_DROME			Accessory gland protein Acp36DE OS=Drosophila melanogaster GN=Acp36DE PE=2 SV=1	FALSE	3.84304	5W_A	5W_D	7.94556e-06	59.0299	4.94463e+06	3.79803e+06	1.88371e+06	1.40455e+06	7.21906e+06	6.01916e+06	7.05503e+06	1.33721e+06	7.63384e+06	7.71905e+06	8.97325e+06	2.59671e+06	3.11472e+06	2.07985e+06	1.54714e+06	1.43996e+06	7.56813e+06	5.54071e+06	2.08223e+06	2.39884e+06	4.70352e+06	9.07483e+06	7.08649e+06	1.7949e+06	4.8688e+06	5.60594e+06	2.02106e+06	2.56518e+06	4.15843e+06
18811	44.1492	1	1496.85	1495.85	-0.00137571	-0.919688	63.18	QQQIQTQLQILR		sp|Q9V3R1|A36DE_DROME	sp|Q9V3R1|A36DE_DROME			Accessory gland protein Acp36DE OS=Drosophila melanogaster GN=Acp36DE PE=2 SV=1	TRUE	35.959	5W_A	5W_D	6.38571e-10	102.323	1.7546e+06	1.12296e+06	160583	312529	3.36478e+06	1.2357e+06	1.66856e+06	250772	4.47249e+06	3.19457e+06	2.8263e+06	721387	216573	254595	142483	198505	2.22444e+06	989470	218881	721895	2.22427e+06	1.23549e+06	1.29472e+06	336188	1.2667e+06	746406	330860	293008	676523
29537	94.4257	2	748.929	1495.84	-0.0029401	-1.96551	63.93	QQQIQTQLQILR		sp|Q9V3R1|A36DE_DROME	sp|Q9V3R1|A36DE_DROME			Accessory gland protein Acp36DE OS=Drosophila melanogaster GN=Acp36DE PE=2 SV=1	FALSE	27.7408	5W_A	5W_B	0.852162	190.958	108400	139221	18064.8	0	670.37	40353.6	266981	0	158124	242280	205458	614.44	74407.6	57467.6	0	0	184489	1704.62	133653	221.213	1420.22	10784	6692.18	443.036	146675	124691	10101.5	433.443	106169
52948	93.6689	2	748.929	1495.84	-0.00272455	-1.82141	64.75	QQQIQTQLQILR		sp|Q9V3R1|A36DE_DROME	sp|Q9V3R1|A36DE_DROME			Accessory gland protein Acp36DE OS=Drosophila melanogaster GN=Acp36DE PE=2 SV=1	FALSE	17.9851	1W_C	3W_A	0.578623	199.945	7463.12	9932.58	8308.06	109140	5035.53	3095.37	13361	86.1793	3576.41	10016	10575.5	132.965	8128.18	9930.73	3655.34	1653.37	5615.4	2538.7	12489.3	111044	8014.27	6541.11	8545.1	123714	7996.62	9600.7	1184.35	166323	6310.12
54735	47.676	2	748.93	1495.85	-0.00150928	-1.00898	67.78	QQQIQTQLQILR		sp|Q9V3R1|A36DE_DROME	sp|Q9V3R1|A36DE_DROME			Accessory gland protein Acp36DE OS=Drosophila melanogaster GN=Acp36DE PE=2 SV=1	FALSE	74.5225	5W_A	5W_D	0.00464829	120.151	86710.4	130501	15285.7	9527.87	113547	95156.3	328861	12200.8	182809	169238	341160	19528.7	11113.6	0	15731.6	6205.87	207881	46994.5	46255.6	25388.3	110156	54162.8	91752.6	18113	12541.8	14060.5	60433.9	17195.1	18580.9
60648	93.8305	2	748.93	1495.85	-0.000801039	-0.535509	65.62	QQQIQTQLQILR		sp|Q9V3R1|A36DE_DROME	sp|Q9V3R1|A36DE_DROME			Accessory gland protein Acp36DE OS=Drosophila melanogaster GN=Acp36DE PE=2 SV=1	FALSE	652.877	5W_A	5W_C	0.928748	199.636	1.62622	133.593	379.901	179.144	161.637	342.391	884.086	120055	282.832	265.923	185.678	229124	105.109	38.1747	1046.88	1721.93	326.09	19.2359	294.346	849.61	294.934	322.298	4.92199	1570.35	49.6894	63.0776	525.021	3300.63	249.559
61335	94.2371	2	748.93	1495.85	-0.00190601	-1.2742	65.36	QQQIQTQLQILR		sp|Q9V3R1|A36DE_DROME	sp|Q9V3R1|A36DE_DROME			Accessory gland protein Acp36DE OS=Drosophila melanogaster GN=Acp36DE PE=2 SV=1	FALSE	183.444	5W_B	1W_B	0.490578	198.366	653.652	762.49	127313	29.748	105.738	19368.4	66.9523	0	535.908	942.191	1303.16	475.553	689.843	15.3615	232.616	296.445	2953.83	2542.46	529.397	264.395	272.728	182522	156455	350.288	628.932	1968.41	10811.1	1157.17	476.929
63847	94.0723	2	748.929	1495.84	-0.0035076	-2.34489	61.56	QQQIQTQLQILR		sp|Q9V3R1|A36DE_DROME	sp|Q9V3R1|A36DE_DROME			Accessory gland protein Acp36DE OS=Drosophila melanogaster GN=Acp36DE PE=2 SV=1	FALSE	161.217	5W_C	3W_D	0.625798	199.965	4.21322	363.794	163.792	1155.18	328.351	240892	357.161	33.5921	578.816	593.85	392.435	1579.31	20.3738	16.4802	791.118	1444.28	51.8539	70245	142.571	411.146	441.667	225.837	1441.41	718.432	559.518	285.842	11381.4	2724.41	0.579823
64267	94.6151	2	748.93	1495.84	-0.00246783	-1.64978	64.82	QQQIQTQLQILR		sp|Q9V3R1|A36DE_DROME	sp|Q9V3R1|A36DE_DROME			Accessory gland protein Acp36DE OS=Drosophila melanogaster GN=Acp36DE PE=2 SV=1	FALSE	98.6081	3W_A	5W_B	0.982868	190.255	7573.14	9773.65	4980.68	0	176166	5734.4	5581.62	0	1630.71	6560.99	4165.85	141.842	1310.02	1325.44	0	30.4685	6417.85	303.256	3704.53	58.3862	0	462.54	1059.42	76.1212	3679.18	600.143	1394.98	0	1383.76
71020	93.4577	2	748.928	1495.84	-0.00552177	-3.6914	57.17	QQQIQTQLQILR		sp|Q9V3R1|A36DE_DROME	sp|Q9V3R1|A36DE_DROME			Accessory gland protein Acp36DE OS=Drosophila melanogaster GN=Acp36DE PE=2 SV=1	FALSE	2121.12	3W_C	3W_A	0.836694	199.607	3.06885	167.322	80.9934	168.779	6.62761	0	31.9051	19.2348	100.108	326.587	323.658	37.2425	12.0087	2.33838	65909.1	679.285	161.76	187.224	623.538	22.6381	198.883	0	143.144	133.601	537.977	211.94	104.754	253.798	134.724
80591	93.9582	2	748.931	1495.85	-0.000413714	-0.276575	66.96	QQQIQTQLQILR		sp|Q9V3R1|A36DE_DROME	sp|Q9V3R1|A36DE_DROME			Accessory gland protein Acp36DE OS=Drosophila melanogaster GN=Acp36DE PE=2 SV=1	FALSE	3220.24	QC	5W_C	0.0715042	222.532	11.3709	332.819	4.53118	84.7851	62.529	0	60.0608	848.797	275.522	259.296	390.401	673.491	13.2001	13.3989	87.7837	562.827	45.9576	0	107.34	180.033	58.9713	116.059	227.245	340.626	225.718	125.216	3414.76	802.961	0
83882	94.7091	2	748.931	1495.85	-3.65136e-05	-0.02441	65.34	QQQIQTQLQILR		sp|Q9V3R1|A36DE_DROME	sp|Q9V3R1|A36DE_DROME			Accessory gland protein Acp36DE OS=Drosophila melanogaster GN=Acp36DE PE=2 SV=1	FALSE	174.063	5W_B	1W_B	0.774683	197.932	9942.41	5691.87	1892.89	0	0	812.717	4942.1	0	864.836	3038.06	1605.97	78.3596	388.549	410.132	0	0	2506.95	57.3604	3404.88	0	158644	586.11	118.179	183.011	1724.32	251.163	748.45	57.6978	1006.51
88428	93.9281	2	748.929	1495.84	-0.00352266	-2.35496	57.98	QQQIQTQLQILR		sp|Q9V3R1|A36DE_DROME	sp|Q9V3R1|A36DE_DROME			Accessory gland protein Acp36DE OS=Drosophila melanogaster GN=Acp36DE PE=2 SV=1	FALSE	1500.73	1W_C	5W_D	0.151198	196.914	97.4323	12.4513	38.0213	0	27.635	0	109.373	5583.01	100.859	110.78	267.438	2894.47	6.48884	304.744	290.461	530.772	1.32184	176.063	0	562.055	6.24305	142.227	54.5216	446.615	6.67611	56.0171	81634.8	1435.81	106.246
89229	47.9868	2	748.93	1495.85	-0.00147603	-0.986749	62.8	QQQIQTQLQILR		sp|Q9V3R1|A36DE_DROME	sp|Q9V3R1|A36DE_DROME			Accessory gland protein Acp36DE OS=Drosophila melanogaster GN=Acp36DE PE=2 SV=1	FALSE	Infinity	5W_A	5W_D	0.000365291	119.249	49582.5	76602.3	2347.51	0	54237.3	145399	99334.4	4371.54	149958	143398	199109	4579.16	0	0	4542.72	4944.61	136724	24456.1	30114.4	2812.29	194412	62328.6	63859.1	5416.63	6617.36	5872.06	20101.8	8011.18	1180.31
98765	93.5492	2	748.929	1495.84	-0.00259677	-1.73599	61.34	QQQIQTQLQILR		sp|Q9V3R1|A36DE_DROME	sp|Q9V3R1|A36DE_DROME			Accessory gland protein Acp36DE OS=Drosophila melanogaster GN=Acp36DE PE=2 SV=1	FALSE	14.5882	1W_B	3W_A	0.851751	177.18	9222.71	12193	12179.4	130.014	1904.17	4331.19	14379.3	95.7734	5773.52	10854.1	14481.7	1369.01	9345.4	12011.8	2287.37	137164	6832.93	4210.67	15194.5	494.738	7321.27	9617.35	12693.1	56.944	9323.95	12799.1	1310.44	960.211	8783.82
165371	80.5675	2	748.93	1495.85	-0.001363	-0.911189	25.18	QQQIQTQLQILR		sp|Q9V3R1|A36DE_DROME	sp|Q9V3R1|A36DE_DROME			Accessory gland protein Acp36DE OS=Drosophila melanogaster GN=Acp36DE PE=2 SV=1	FALSE	6.89194	QC	3W_D	0.487419	174.632	2831.52	0	3386.86	26163.6	22437.5	26232.9	759.336	5633.45	71007.1	26121.5	8087.86	61021.6	4793.44	6274.18	62600.1	48614.5	0	54499.2	1894.22	36712.1	16432.7	14383.3	28279	94745.1	12156	6360.66	80037.7	52207.3	5065.41
13	44.1859	2	611.357	1220.7	0.0011249	0.921521	67.83	HQNILSLLQR		sp|Q9V3R1|A36DE_DROME	sp|Q9V3R1|A36DE_DROME			Accessory gland protein Acp36DE OS=Drosophila melanogaster GN=Acp36DE PE=2 SV=1	FALSE	4.53235	5W_A	5W_D	3.7501e-06	57.4264	2.64983e+08	2.31455e+08	1.07764e+08	1.91983e+08	6.84903e+08	2.69242e+08	3.41364e+08	1.18839e+08	6.86153e+08	4.29456e+08	4.78818e+08	1.69725e+08	1.84858e+08	1.92573e+08	9.91906e+07	8.02128e+07	3.70881e+08	2.86307e+08	1.04026e+08	2.50716e+08	3.76929e+08	3.01077e+08	5.73475e+08	1.45538e+08	4.07926e+08	2.62994e+08	1.25581e+08	1.23567e+08	2.97423e+08
654	44.1779	3	407.907	1220.7	0.000319305	0.261576	70.3	HQNILSLLQR		sp|Q9V3R1|A36DE_DROME	sp|Q9V3R1|A36DE_DROME			Accessory gland protein Acp36DE OS=Drosophila melanogaster GN=Acp36DE PE=2 SV=1	FALSE	5.3921	5W_A	5W_D	9.8752e-05	71.4886	7.7324e+06	5.7653e+06	3.28167e+06	4.25779e+06	2.19626e+07	6.12212e+06	9.01292e+06	2.52195e+06	2.15514e+07	1.19353e+07	1.19703e+07	5.42007e+06	5.16553e+06	4.47941e+06	2.29698e+06	1.32573e+06	1.00477e+07	7.09591e+06	4.09572e+06	4.16611e+06	1.12682e+07	7.79869e+06	1.37074e+07	3.76484e+06	1.1625e+07	6.81391e+06	2.9152e+06	2.68762e+06	8.59357e+06
23541	55.9693	2	611.354	1220.69	-0.00645864	-5.29094	31.72	HQNILSLLQR		sp|Q9V3R1|A36DE_DROME	sp|Q9V3R1|A36DE_DROME			Accessory gland protein Acp36DE OS=Drosophila melanogaster GN=Acp36DE PE=2 SV=1	FALSE	2.41062	3W_D	1w_A	0.788163	131.036	104896	38484.5	14719.3	7484.18	232327	32421.4	55754.1	4811.27	135804	89351.2	73877.5	20348.9	109279	88288.7	17345	21652.5	102720	143495	14632.4	25419.4	67617.4	72155	76971.7	23237.8	39651.5	156503	4232.22	10468.8	100083
35700	94.4257	2	611.356	1220.7	-0.00209378	-1.71523	68.17	HQNILSLLQR		sp|Q9V3R1|A36DE_DROME	sp|Q9V3R1|A36DE_DROME			Accessory gland protein Acp36DE OS=Drosophila melanogaster GN=Acp36DE PE=2 SV=1	FALSE	9.46153	QC	5W_B	0.802256	180.276	56497.8	54373.8	1053.9	1664.01	9688.29	295.816	105142	0	101562	73545.9	88065.7	1142.65	47746.3	49451.3	274.169	457.69	61581.2	1805.58	71712.2	971.756	18731.1	787.777	9072.17	1287.21	86571.9	58309.5	432.142	785.443	53465.3
53432	93.7213	2	611.356	1220.7	-0.00170822	-1.39938	61.08	HQNILSLLQR		sp|Q9V3R1|A36DE_DROME	sp|Q9V3R1|A36DE_DROME			Accessory gland protein Acp36DE OS=Drosophila melanogaster GN=Acp36DE PE=2 SV=1	FALSE	22.1435	1w_A	1W_B	0.889543	187.441	6273.83	12503.4	6316.11	161889	3084.99	14638.2	2124.13	51865.7	3256.35	2214.36	5790.95	19104.2	3287.3	11306.4	495.835	1022.8	8631.17	30455.7	3029.85	122541	844.454	6212.35	7146.83	125565	3957.71	7967.1	17110	129235	6507.49
61231	94.2371	2	611.356	1220.7	-0.00135157	-1.10721	68.88	HQNILSLLQR		sp|Q9V3R1|A36DE_DROME	sp|Q9V3R1|A36DE_DROME			Accessory gland protein Acp36DE OS=Drosophila melanogaster GN=Acp36DE PE=2 SV=1	FALSE	11.9937	1w_A	5W_A	0.53172	140.05	25418	16404.1	76067.4	945.869	5834.21	299.101	11846.8	0	3631.24	5511.13	6063.16	1139.12	21157.3	17799.7	164.026	172.807	14904.8	1861.27	6797.87	1158.61	14446.4	51013.7	112025	1308.66	6257.22	8032.04	226.635	991.665	11281.2
62707	93.8685	2	611.357	1220.7	0.00029759	0.243786	63.45	HQNILSLLQR		sp|Q9V3R1|A36DE_DROME	sp|Q9V3R1|A36DE_DROME			Accessory gland protein Acp36DE OS=Drosophila melanogaster GN=Acp36DE PE=2 SV=1	FALSE	10.9127	3W_A	5W_B	0.693351	181.962	10234.7	15158.1	8868.34	1735.21	4992.09	6764.21	4498.57	105786	4325.08	4653.35	6465.05	85781.1	6690.79	17410.7	44.2844	436.059	12604.1	15972.5	5663.3	794.615	2672.03	6347.54	9748.08	1515.51	5615.35	10604.1	4526.79	1749.05	10305.6
64074	94.0761	2	611.356	1220.7	-0.00159661	-1.30795	67.36	HQNILSLLQR		sp|Q9V3R1|A36DE_DROME	sp|Q9V3R1|A36DE_DROME			Accessory gland protein Acp36DE OS=Drosophila melanogaster GN=Acp36DE PE=2 SV=1	FALSE	14.0639	5W_C	5W_A	0.768725	179.995	18606.3	23859.8	6365.99	688.43	4983.45	54674	10981	1065.49	4023.98	6877.42	11331.7	1537.25	13658.9	28394.4	85.3884	156.429	16787.9	52998.8	12640.4	1024.93	5848.79	8800.38	9533.13	1290.8	10524.4	16522.4	220.843	543.414	16688
70080	94.6189	2	611.356	1220.7	-0.00170319	-1.39526	68.79	HQNILSLLQR		sp|Q9V3R1|A36DE_DROME	sp|Q9V3R1|A36DE_DROME			Accessory gland protein Acp36DE OS=Drosophila melanogaster GN=Acp36DE PE=2 SV=1	FALSE	79.2039	3W_A	3W_B	0.701813	197.442	152.524	301.233	174.608	1585.34	90088.4	0	613.467	4684.4	2504.09	2552.27	669.501	456.855	1003.91	635.435	88.9785	34.0914	406.39	540.579	0	160.345	805.548	685.463	1649.11	290.609	1566.41	486.758	158.138	262.95	121.67
72532	93.9281	2	611.356	1220.7	-0.000918098	-0.752109	61.49	HQNILSLLQR		sp|Q9V3R1|A36DE_DROME	sp|Q9V3R1|A36DE_DROME			Accessory gland protein Acp36DE OS=Drosophila melanogaster GN=Acp36DE PE=2 SV=1	FALSE	26.3967	1W_C	5W_A	0.458346	187.843	4415.23	7067.41	4113.72	777.408	1686.63	685.49	2512.62	4751.59	1777.08	1982.2	2596.75	0	2779.25	7299.71	0	108.266	4369.42	160.561	2625.15	281.095	1147.4	2985.61	4881.57	680.62	2422.66	4326.54	61781.8	270.517	3032.12
77671	90.1348	2	611.358	1220.7	0.00203785	1.66941	53.12	HQNILSLLQR		sp|Q9V3R1|A36DE_DROME	sp|Q9V3R1|A36DE_DROME			Accessory gland protein Acp36DE OS=Drosophila melanogaster GN=Acp36DE PE=2 SV=1	FALSE	5.56771	5W_A	5W_D	0.243121	132.352	41427.9	56544.4	101744	38203.6	158763	26368.7	159755	59986.9	286233	170497	177897	24717.1	52106.8	123873	225.011	625.665	81865.1	41804.1	78202.1	14999.1	118646	79360.5	274320	23464.7	140774	135341	2485.37	13203.5	84785.6
90166	52.2776	2	611.358	1220.7	0.00165009	1.35176	33.87	HQNILSLLQR		sp|Q9V3R1|A36DE_DROME	sp|Q9V3R1|A36DE_DROME			Accessory gland protein Acp36DE OS=Drosophila melanogaster GN=Acp36DE PE=2 SV=1	FALSE	19.6203	5W_B	1W_B	0.780459	182.637	1335.29	0	1644.42	4786.77	36945.1	6261.48	91.2315	397.828	0	4792.35	3958.8	2232.91	0	79.2569	38.0981	1145.79	474.857	13203.2	1486.39	539.983	216.173	4209.16	35083.7	4035.01	118.981	872.874	754.686	2597.09	0
97264	93.9657	2	611.357	1220.7	0.000392588	0.321609	61.82	HQNILSLLQR		sp|Q9V3R1|A36DE_DROME	sp|Q9V3R1|A36DE_DROME			Accessory gland protein Acp36DE OS=Drosophila melanogaster GN=Acp36DE PE=2 SV=1	FALSE	24.7139	QC	3W_A	0.82964	200.508	4887.7	7305.83	3974.99	0	1117.2	794.951	2337.63	114.693	1986.49	2174.28	2851.37	522.737	4044.53	8309.12	0	84.975	4838.02	1616.13	2932	227.588	1225.54	2999.21	4861.52	199.655	3541.43	4695.49	1521.93	318.068	4662.65
109436	94.7091	2	611.357	1220.7	0.000812863	0.6659	63.51	HQNILSLLQR		sp|Q9V3R1|A36DE_DROME	sp|Q9V3R1|A36DE_DROME			Accessory gland protein Acp36DE OS=Drosophila melanogaster GN=Acp36DE PE=2 SV=1	FALSE	89.3656	5W_B	3W_B	0.323449	194.503	0	0	174.217	6969.05	2878.8	74.5044	281.632	3021.34	1522.07	1089.36	177.398	143.604	335.448	268.986	0	0	0	213.338	117.7	74.1437	54304.3	0	741.976	329.784	459.334	521.886	137.202	107.215	223.008
118247	94.153	2	611.354	1220.69	-0.00586504	-4.80466	48.81	HQNILSLLQR		sp|Q9V3R1|A36DE_DROME	sp|Q9V3R1|A36DE_DROME			Accessory gland protein Acp36DE OS=Drosophila melanogaster GN=Acp36DE PE=2 SV=1	FALSE	9.21595	5W_C	5W_B	0.735791	152.426	10378.9	8523.63	1649.97	568.035	1678.19	0	5459.24	0	1961.17	3065.5	4667.09	444.756	7936.33	11550.9	0	253.107	8964.98	2157.11	5022.27	255.693	2627.93	403.562	1433.15	699.108	5000.67	5196.09	41.5737	251.535	7855.73
24	42.1469	2	720.913	1439.81	0.000968381	0.672576	82.05	LGLGQQIQSQLQK		sp|Q9V3R1|A36DE_DROME	sp|Q9V3R1|A36DE_DROME			Accessory gland protein Acp36DE OS=Drosophila melanogaster GN=Acp36DE PE=2 SV=1	FALSE	4.72685	3W_A	5W_D	9.42853e-06	66.0302	1.68007e+08	1.12604e+08	9.35089e+07	1.98039e+08	3.46633e+08	1.98755e+08	2.76509e+08	1.43203e+08	3.00382e+08	1.99542e+08	3.0654e+08	1.14466e+08	1.00882e+08	9.69133e+07	7.08566e+07	8.37398e+07	2.02168e+08	1.31356e+08	8.88502e+07	2.21373e+08	1.90434e+08	1.42524e+08	2.35581e+08	1.31359e+08	2.15056e+08	1.456e+08	1.03025e+08	1.18905e+08	1.44578e+08
23426	42.1312	1	1440.82	1439.81	0.000742569	0.515741	79.14	LGLGQQIQSQLQK		sp|Q9V3R1|A36DE_DROME	sp|Q9V3R1|A36DE_DROME			Accessory gland protein Acp36DE OS=Drosophila melanogaster GN=Acp36DE PE=2 SV=1	FALSE	74.3167	5W_A	5W_D	1.36135e-05	159.114	564512	257851	43309.5	331756	2.81337e+06	600904	1.27901e+06	164082	2.38095e+06	1.14436e+06	1.72783e+06	335161	119335	247365	22290.5	51162.6	1.06376e+06	396592	35788.1	1.58669e+06	1.06985e+06	279311	1.08131e+06	301774	1.20168e+06	592884	104610	186925	471832
30009	38.1549	2	720.913	1439.81	0.0016309	1.13272	64.85	LGLGQQIQSQLQK		sp|Q9V3R1|A36DE_DROME	sp|Q9V3R1|A36DE_DROME			Accessory gland protein Acp36DE OS=Drosophila melanogaster GN=Acp36DE PE=2 SV=1	FALSE	7.51937	5W_B	5W_D	0.00142433	73.1809	62057.3	35555.9	54730.1	8833.36	110414	95756.1	114645	103637	112313	119654	153100	131042	41311.6	45714.3	32407.7	74609.1	93273.8	80310.5	88341.8	106663	126035	95716.6	161967	105109	76524.4	65286.6	50339.2	28930.1	39391.5
58217	38.2628	2	720.913	1439.81	0.00129611	0.900196	57.61	LGLGQQIQSQLQK		sp|Q9V3R1|A36DE_DROME	sp|Q9V3R1|A36DE_DROME			Accessory gland protein Acp36DE OS=Drosophila melanogaster GN=Acp36DE PE=2 SV=1	FALSE	24.1691	1w_A	5W_D	0.0536552	193.693	4174.14	358.718	37290.4	95850.6	12662.1	12811.8	11764.2	31394.6	77574	808.803	60561	16232.6	188.458	337.866	25319.3	3044.98	11406.5	6345.79	2871.87	13759.3	3776.38	9304.19	26525.3	60245	29122.8	1616.56	12152.9	76885.1	13715.2
77030	93.8871	2	720.911	1439.81	-0.00261646	-1.81722	55.71	LGLGQQIQSQLQK		sp|Q9V3R1|A36DE_DROME	sp|Q9V3R1|A36DE_DROME			Accessory gland protein Acp36DE OS=Drosophila melanogaster GN=Acp36DE PE=2 SV=1	FALSE	24.4353	5W_C	1W_B	0.575666	181.038	7621.08	8103.17	19143.8	2429.84	3041.98	151015	11364.9	178.803	3372.47	4997.4	10500.1	22631.6	6377.28	10345.2	175.815	577.918	2756.51	75022.9	11604.2	200.823	11914	5616.11	12388.4	826.012	5267.55	10745.8	70850.9	2728.95	3236.43
98879	93.4388	2	720.911	1439.81	-0.00274768	-1.90836	51.13	LGLGQQIQSQLQK		sp|Q9V3R1|A36DE_DROME	sp|Q9V3R1|A36DE_DROME			Accessory gland protein Acp36DE OS=Drosophila melanogaster GN=Acp36DE PE=2 SV=1	FALSE	13.1349	1w_A	3W_C	0.666008	178.299	7401.17	10555.5	17017.2	252972	648.727	8734.31	8722.25	16229	14785.9	8231.89	14418.2	31465.8	6211.04	10449.8	44544.5	7624.6	9778.34	10493.9	11322.2	190456	14598.1	14970.1	15645.8	211722	9228.38	17221.2	14095.6	155240	8227.69
118622	41.1317	2	720.912	1439.81	-0.000450392	-0.312814	42.55	LGLGQQIQSQLQK		sp|Q9V3R1|A36DE_DROME	sp|Q9V3R1|A36DE_DROME			Accessory gland protein Acp36DE OS=Drosophila melanogaster GN=Acp36DE PE=2 SV=1	FALSE	24.0233	3W_A	5W_D	0.670429	186.278	4031.55	13293.1	650.671	8751.97	2413.61	8762.36	18855.4	49610.5	0	0	21294.3	27790.6	0.359763	10613.5	1094.21	8965.3	0	2571.24	1444.87	8389.95	6410.13	0	24087.4	10559.3	1.79748	4089.38	0	30312.8	6948.69
118756	90.0571	2	720.913	1439.81	0.0027356	1.89997	43.45	LGLGQQIQSQLQK		sp|Q9V3R1|A36DE_DROME	sp|Q9V3R1|A36DE_DROME			Accessory gland protein Acp36DE OS=Drosophila melanogaster GN=Acp36DE PE=2 SV=1	FALSE	8.6808	5W_A	5W_D	0.597656	190.26	6933.76	9764.45	12897.7	2477.74	0	1314.25	51779.8	318.852	30214.1	12024.4	30070	4279.06	2210.38	6684.14	244.62	249.503	12500.8	1128.81	13028.4	1800.3	0	5352.17	25406.8	416.338	14031.4	16541.8	1130.12	524.284	6708.14
29	54.419	3	1059.21	3174.6	0.00109357	0.344475	120.54	QLDEQSASQSQPQSQVAQQIQSHLQLLR		sp|Q9V3R1|A36DE_DROME	sp|Q9V3R1|A36DE_DROME			Accessory gland protein Acp36DE OS=Drosophila melanogaster GN=Acp36DE PE=2 SV=1	TRUE	4.23281	3W_A	5W_D	0.00056088	77.8031	3.58896e+08	3.65598e+08	1.87668e+08	5.69218e+08	7.55098e+08	4.48242e+08	7.00716e+08	4.06227e+08	7.74234e+08	5.40643e+08	8.7571e+08	2.57087e+08	2.22932e+08	2.362e+08	1.32441e+08	1.55804e+08	4.26396e+08	3.41159e+08	2.11476e+08	7.88028e+08	5.43314e+08	3.08147e+08	6.925e+08	3.66309e+08	5.07465e+08	3.65622e+08	2.36367e+08	3.2462e+08	3.40199e+08
4659	62.1471	3	1059.2	3174.59	-0.00991006	-3.12167	94.35	QLDEQSASQSQPQSQVAQQIQSHLQLLR		sp|Q9V3R1|A36DE_DROME	sp|Q9V3R1|A36DE_DROME			Accessory gland protein Acp36DE OS=Drosophila melanogaster GN=Acp36DE PE=2 SV=1	FALSE	3.36858	3W_A	5W_D	0.000557013	54.7732	6.30873e+06	6.40159e+06	1.97303e+06	3.88938e+06	1.20496e+07	6.95576e+06	1.3056e+07	3.45829e+06	8.93365e+06	8.02584e+06	1.67574e+07	3.53982e+06	3.92892e+06	3.86353e+06	1.3198e+06	2.30148e+06	7.44302e+06	5.78905e+06	2.17878e+06	9.90266e+06	6.94395e+06	6.94783e+06	1.44867e+07	3.71008e+06	5.88416e+06	6.43422e+06	1.78955e+06	3.81437e+06	4.96367e+06
26040	54.4373	4	794.657	3174.6	-0.0010607	-0.334122	84.79	QLDEQSASQSQPQSQVAQQIQSHLQLLR		sp|Q9V3R1|A36DE_DROME	sp|Q9V3R1|A36DE_DROME			Accessory gland protein Acp36DE OS=Drosophila melanogaster GN=Acp36DE PE=2 SV=1	FALSE	5.18677	5W_A	1W_B	0.326683	128.695	226458	333288	24562.4	57987.5	846253	301534	575117	30622.1	1.68139e+06	576029	718808	48155.7	213460	201866	10460.9	21927	267701	239640	38829.4	715111	521212	267660	742008	33783.3	454495	407289	16717	16685.3	274498
39	30.7478	2	376.221	750.428	0.000574356	0.765371	33.79	LSYQLK		sp|Q9V3R1|A36DE_DROME	sp|Q9V3R1|A36DE_DROME			Accessory gland protein Acp36DE OS=Drosophila melanogaster GN=Acp36DE PE=2 SV=1	FALSE	9.36701	1w_A	5W_D	0.0342533	126.024	8.82925e+06	1.05249e+07	1.53031e+07	5.45622e+07	2.62198e+07	1.38856e+07	3.48055e+07	4.57581e+07	2.42669e+07	1.43726e+07	4.77029e+07	2.15846e+07	5.31572e+06	7.75086e+06	1.01784e+07	1.2326e+07	1.32532e+07	9.47878e+06	2.07008e+07	6.89508e+07	1.27567e+07	9.54909e+06	3.03651e+07	2.97176e+07	1.50909e+07	1.10214e+07	2.14664e+07	2.04079e+07	7.50929e+06
267	30.7478	1	751.436	750.428	0.000849889	1.13254	---	LSYQLK		sp|Q9V3R1|A36DE_DROME	sp|Q9V3R1|A36DE_DROME			Accessory gland protein Acp36DE OS=Drosophila melanogaster GN=Acp36DE PE=2 SV=1	FALSE	9.48482	3W_A	5W_D	0.0119931	129.82	5.31187e+06	5.99461e+06	6.02338e+06	2.81451e+07	1.77691e+07	8.63913e+06	2.07519e+07	2.47286e+07	1.81923e+07	8.88153e+06	3.1348e+07	1.32836e+07	3.02013e+06	4.46477e+06	4.60026e+06	7.20548e+06	8.19347e+06	5.63581e+06	7.85458e+06	4.38123e+07	8.55738e+06	5.74638e+06	1.89827e+07	1.52114e+07	9.10698e+06	6.46785e+06	1.10453e+07	1.07135e+07	4.75225e+06
11082	28.239	2	376.221	750.427	-0.000257046	-0.342533	25.15	LSYQLK		sp|Q9V3R1|A36DE_DROME	sp|Q9V3R1|A36DE_DROME			Accessory gland protein Acp36DE OS=Drosophila melanogaster GN=Acp36DE PE=2 SV=1	FALSE	2.45715	3W_D	5W_A	0.288514	75.9253	47086.6	48008.3	59593.7	46862.4	35769.3	46766.7	52932.3	72647.3	61397.9	56665.8	51443.7	25977.6	58892.2	66613.6	55377	64291.1	59036.5	47920.7	93842.3	88832.6	81448	28860.6	47923	49686	63703.3	36902.2	69525	55403.3	58108.3
23042	28.7478	2	376.221	750.428	7.54284e-05	0.100514	29.62	LSYQLK		sp|Q9V3R1|A36DE_DROME	sp|Q9V3R1|A36DE_DROME			Accessory gland protein Acp36DE OS=Drosophila melanogaster GN=Acp36DE PE=2 SV=1	FALSE	6.10416	1w_A	5W_D	0.218009	130.85	20853.6	15605.1	30895	116567	83397.8	21134.7	57096.2	69982.3	61080.8	25821.9	59711.6	75313.3	18197.7	23268.5	26276.1	27909.9	29266.6	18807.9	43717.1	75540.3	19318.5	34568.6	101448	70553.5	43160.3	31575	39355.7	59594.2	23391.5
31184	28.232	1	751.435	750.428	0.000327076	0.435853	---	LSYQLK		sp|Q9V3R1|A36DE_DROME	sp|Q9V3R1|A36DE_DROME			Accessory gland protein Acp36DE OS=Drosophila melanogaster GN=Acp36DE PE=2 SV=1	FALSE	3.06546	5W_D	5W_A	0.114597	68.4465	46537.8	34126.7	47986.5	56967.8	36426.5	49098.3	41286	53891.4	55461.6	49680.6	38375.4	25387.5	61683.6	68350.6	55068.9	85465.5	58534.8	48116.5	68119.6	117500	86046.2	23757	29272.3	48519.2	62037.4	35220.2	74699.3	47428.8	62621.5
39266	21.8361	2	376.222	750.429	0.00110767	1.47606	19.98	LSYQLK		sp|Q9V3R1|A36DE_DROME	sp|Q9V3R1|A36DE_DROME			Accessory gland protein Acp36DE OS=Drosophila melanogaster GN=Acp36DE PE=2 SV=1	FALSE	3.06284	5W_D	1W_B	0.984084	159.996	2947.97	4610.32	10718	68109.7	3561.33	2891.45	18909.4	67231.8	5415.14	7427.66	40459.6	18721.5	4968.56	11784.6	10317.5	17443	881.919	3736.34	20868.4	69721.9	6578.97	2132.84	10553.1	29582.5	6563.86	2725.3	20895.6	10268.2	5473.24
43	52.852	2	915.481	1828.95	0.00122786	0.671349	86.58	SQLEQQMQLQLQSLR		sp|Q9V3R1|A36DE_DROME	sp|Q9V3R1|A36DE_DROME			Accessory gland protein Acp36DE OS=Drosophila melanogaster GN=Acp36DE PE=2 SV=1	FALSE	6.70671	5W_A	5W_D	0.0337471	73.9638	2.92462e+08	2.59172e+08	1.35043e+08	1.96446e+07	4.30821e+08	3.12263e+08	6.29682e+08	1.25611e+07	7.01153e+08	4.22283e+08	8.15876e+08	2.05643e+08	1.74134e+08	1.43883e+08	8.29603e+07	6.50819e+07	2.2817e+08	1.59203e+08	1.58517e+08	6.08937e+07	4.11409e+08	2.23629e+08	5.00485e+08	4.21882e+07	3.38197e+08	2.57482e+08	1.50453e+08	8.2564e+07	2.40947e+08
68075	94.4165	2	915.484	1828.95	0.00706442	3.86256	70.43	SQLEQQMQLQLQSLR		sp|Q9V3R1|A36DE_DROME	sp|Q9V3R1|A36DE_DROME			Accessory gland protein Acp36DE OS=Drosophila melanogaster GN=Acp36DE PE=2 SV=1	FALSE	5.33656	5W_A	1W_B	0.848789	124.597	82750	128115	81173.3	453.485	30347.2	69915.4	150466	0	221996	201010	339287	9827.99	45546.9	83156.7	0	416.415	84429.8	41727.9	80021.1	652.153	10235.8	112133	107270	3238.21	142383	97929.5	10012.2	271.028	141808
80405	90.1869	2	915.485	1828.95	0.00814431	4.453	66.15	SQLEQQMQLQLQSLR		sp|Q9V3R1|A36DE_DROME	sp|Q9V3R1|A36DE_DROME			Accessory gland protein Acp36DE OS=Drosophila melanogaster GN=Acp36DE PE=2 SV=1	FALSE	2.41505	5W_A	5W_D	0.0281973	71.4047	275785	259980	317628	95186.8	231912	243992	533400	105285	484218	391668	509687	249003	178351	165286	108328	92370.6	286055	188817	320834	116102	325029	366794	410142	126991	211883	255453	138201	98659.4	266069
81555	94.3502	2	915.484	1828.95	0.00616271	3.36954	63.35	SQLEQQMQLQLQSLR		sp|Q9V3R1|A36DE_DROME	sp|Q9V3R1|A36DE_DROME			Accessory gland protein Acp36DE OS=Drosophila melanogaster GN=Acp36DE PE=2 SV=1	FALSE	30.3559	5W_B	1W_B	0.738412	169.681	3004.53	5418.22	34814.7	0	2690.15	38732.4	4566.42	0	3428.08	9513.78	0	5031.84	3350.08	3749.17	721.894	156.895	687.929	19359.5	4932.37	746.365	1804.62	55357.5	208649	2034.7	2783.12	2991.72	9559.86	889.259	2585.59
138119	93.9888	2	915.485	1828.96	0.00887016	4.84988	48.79	SQLEQQMQLQLQSLR		sp|Q9V3R1|A36DE_DROME	sp|Q9V3R1|A36DE_DROME			Accessory gland protein Acp36DE OS=Drosophila melanogaster GN=Acp36DE PE=2 SV=1	FALSE	33.0238	QC	3W_D	0.865928	212.066	725.426	38.5876	740.572	2873.82	699.853	1445.45	648.767	15811.5	968.593	767.578	1166.38	40904.1	429.165	0	2993.01	3955.36	384.027	605.585	916.629	4722.72	465.771	1550.65	393.886	8845.63	1562.72	1086.77	33717	2570.88	653.354
186587	94.7501	2	915.483	1828.95	0.00480481	2.62709	70.08	SQLEQQMQLQLQSLR		sp|Q9V3R1|A36DE_DROME	sp|Q9V3R1|A36DE_DROME			Accessory gland protein Acp36DE OS=Drosophila melanogaster GN=Acp36DE PE=2 SV=1	FALSE	7.37802	5W_B	1W_D	0.946409	150.415	73665.9	13283.2	6347.46	0	34877	3020.79	59637.7	0	28370.5	40015.3	46802.4	1593.16	24800	16429.9	0	0	18039.6	2600.24	28920.7	65.3714	158716	17946.3	15082.2	0	15129.1	8400.95	1472.11	0	25504.7
50	22.6033	2	522.296	1042.58	0.000989047	0.948656	43.51	LKEQEQLR		sp|Q9V3R1|A36DE_DROME	sp|Q9V3R1|A36DE_DROME			Accessory gland protein Acp36DE OS=Drosophila melanogaster GN=Acp36DE PE=2 SV=1	FALSE	4.23141	3W_A	5W_D	0.00186027	64.5641	1.58869e+07	1.99209e+07	1.85904e+07	1.84609e+07	3.3744e+07	2.60802e+07	3.52819e+07	2.0117e+07	3.46654e+07	2.34858e+07	3.74436e+07	1.34778e+07	7.83663e+06	1.12144e+07	1.55767e+07	1.02252e+07	2.513e+07	1.64735e+07	2.19162e+07	3.55911e+07	2.6456e+07	1.84342e+07	2.57076e+07	1.50114e+07	2.01935e+07	1.56784e+07	2.40448e+07	1.16157e+07	1.85988e+07
2024	22.6033	1	1043.58	1042.58	3.22271e-05	0.030911	32.03	LKEQEQLR		sp|Q9V3R1|A36DE_DROME	sp|Q9V3R1|A36DE_DROME			Accessory gland protein Acp36DE OS=Drosophila melanogaster GN=Acp36DE PE=2 SV=1	FALSE	5.79555	5W_A	5W_D	0.000117776	67.76	1.95975e+06	2.24119e+06	1.14496e+06	1.05434e+06	5.4227e+06	3.35483e+06	4.85971e+06	985475	7.32223e+06	3.58458e+06	5.37251e+06	989268	818534	1.12402e+06	682889	470182	3.31016e+06	1.92112e+06	1.23489e+06	3.38066e+06	3.95413e+06	2.45029e+06	3.42078e+06	788460	2.62235e+06	1.9276e+06	1.09421e+06	587296	2.2228e+06
159767	89.3721	2	522.297	1042.58	0.00151398	1.45215	30.47	LKEQEQLR		sp|Q9V3R1|A36DE_DROME	sp|Q9V3R1|A36DE_DROME			Accessory gland protein Acp36DE OS=Drosophila melanogaster GN=Acp36DE PE=2 SV=1	FALSE	Infinity	1w_A	5W_C	0.986716	200	0	0	0	76673.9	0.0249711	0	0	27493.1	0	0	0	47574.4	0	0	145.857	4192.38	0	89.592	0	56473.1	0	821.322	0	67762.2	0	0	19475.9	27407.7	0
52	53.6863	2	626.393	1250.77	0.000740922	0.592373	72.32	ISPALQLQLLR		sp|Q9V3R1|A36DE_DROME	sp|Q9V3R1|A36DE_DROME			Accessory gland protein Acp36DE OS=Drosophila melanogaster GN=Acp36DE PE=2 SV=1	FALSE	5.03618	5W_B	5W_D	4.73918e-05	75.1188	5.53017e+07	4.17226e+07	2.02815e+07	3.15709e+07	2.42871e+08	5.25773e+07	8.70183e+07	2.43772e+07	1.7576e+08	8.27754e+07	8.67099e+07	7.72743e+07	5.22361e+07	4.52676e+07	1.86446e+07	1.67672e+07	7.79947e+07	5.56414e+07	2.33476e+07	7.52191e+07	7.87323e+07	8.62732e+07	1.87767e+08	4.41456e+07	9.26278e+07	9.43335e+07	2.33124e+07	3.28754e+07	7.09752e+07
9871	53.6863	1	1251.78	1250.77	0.000235087	0.187953	---	ISPALQLQLLR		sp|Q9V3R1|A36DE_DROME	sp|Q9V3R1|A36DE_DROME			Accessory gland protein Acp36DE OS=Drosophila melanogaster GN=Acp36DE PE=2 SV=1	FALSE	14.5984	5W_A	5W_D	5.49175e-06	92.5925	899808	546890	189000	541926	5.81995e+06	845716	1.81203e+06	416430	3.8523e+06	1.70032e+06	1.81107e+06	1.89675e+06	790979	621048	209873	243298	1.59497e+06	954116	255451	1.54906e+06	1.42291e+06	1.4961e+06	4.28074e+06	784864	2.11089e+06	1.87883e+06	351380	651989	1.45518e+06
103410	94.3502	2	626.392	1250.77	-0.00221264	-1.76902	50.33	ISPALQLQLLR		sp|Q9V3R1|A36DE_DROME	sp|Q9V3R1|A36DE_DROME			Accessory gland protein Acp36DE OS=Drosophila melanogaster GN=Acp36DE PE=2 SV=1	FALSE	Infinity	5W_B	3W_A	0.042101	205.926	315.729	0	1296.05	0	0	0	0	0	11201.4	1285.84	16199.7	89.4222	550.972	2139.56	55.8123	19.3053	821.095	182.531	0	60.2403	203.037	1827.45	45489.3	40.7316	9616.29	6973.97	0	7.92635	8032.62
62	23.2997	2	379.724	757.433	7.50201e-05	0.0990451	31.28	LQQELK		sp|Q9V3R1|A36DE_DROME	sp|Q9V3R1|A36DE_DROME;			Accessory gland protein Acp36DE OS=Drosophila melanogaster GN=Acp36DE PE=2 SV=1	FALSE	3.87164	5W_B	5W_D	0.0476013	75.3979	5.52232e+06	3.05087e+06	4.69724e+06	7.71779e+06	2.58201e+07	4.97209e+06	7.82427e+06	3.39442e+06	2.12777e+07	7.51281e+06	5.15552e+06	1.31799e+07	5.76845e+06	6.51492e+06	3.75339e+06	3.24833e+06	9.0421e+06	1.46278e+07	3.71253e+06	5.02543e+06	8.08378e+06	1.37274e+07	1.70526e+07	8.84814e+06	1.16391e+07	1.08208e+07	5.73807e+06	7.57193e+06	7.88176e+06
362	23.2997	1	758.441	757.434	0.000464303	0.612995	30.35	LQQELK		sp|Q9V3R1|A36DE_DROME	sp|Q9V3R1|A36DE_DROME;			Accessory gland protein Acp36DE OS=Drosophila melanogaster GN=Acp36DE PE=2 SV=1	FALSE	4.11972	5W_A	5W_D	0.0279709	99.738	3.62866e+06	1.89746e+06	1.50906e+06	3.30031e+06	1.97291e+07	2.99512e+06	4.89399e+06	1.23197e+06	1.91432e+07	5.2002e+06	2.99275e+06	7.16675e+06	3.57698e+06	4.18098e+06	1.32284e+06	1.36214e+06	6.43347e+06	1.04689e+07	1.23594e+06	2.6102e+06	5.88474e+06	9.31619e+06	1.16744e+07	3.24689e+06	7.65753e+06	7.4132e+06	2.53583e+06	3.03055e+06	5.5452e+06
518	24.6778	2	379.724	757.433	-0.000386174	-0.509846	21.63	LQQELK		sp|Q9V3R1|A36DE_DROME	sp|Q9V3R1|A36DE_DROME;			Accessory gland protein Acp36DE OS=Drosophila melanogaster GN=Acp36DE PE=2 SV=1	FALSE	5.43171	5W_A	5W_D	0.010296	97.5289	1.66599e+06	980110	1.16546e+06	1.71164e+06	6.95646e+06	1.41004e+06	2.48462e+06	1.25651e+06	6.41265e+06	2.01527e+06	1.51593e+06	5.93401e+06	1.65172e+06	1.57745e+06	919781	936585	3.1053e+06	2.2071e+06	1.14219e+06	1.61409e+06	2.01725e+06	4.47907e+06	6.15551e+06	2.87455e+06	2.59118e+06	3.83859e+06	1.07474e+06	1.79134e+06	2.03766e+06
3120	24.6778	1	758.441	757.434	0.000902172	1.19109	---	LQQELK		sp|Q9V3R1|A36DE_DROME	sp|Q9V3R1|A36DE_DROME;			Accessory gland protein Acp36DE OS=Drosophila melanogaster GN=Acp36DE PE=2 SV=1	FALSE	6.38338	5W_A	5W_D	0.000824609	82.8665	1.16222e+06	658863	410828	899228	5.1034e+06	663239	1.53493e+06	664828	5.04512e+06	1.47237e+06	1.07321e+06	3.33108e+06	892316	936937	344412	424588	2.07309e+06	1.62314e+06	464853	939924	1.60181e+06	3.17044e+06	3.68062e+06	1.32658e+06	1.6717e+06	2.48637e+06	310378	812081	1.31217e+06
62	23.2997	2	379.724	757.433	7.50201e-05	0.0990451	24.63	QLEQIK		sp|Q9V3R1|A36DE_DROME	sp|Q9V3R1|A36DE_DROME;tr|A1Z9J3|A1Z9J3_DROME		tr|A1Z9J3|A1Z9J3_DROME	Accessory gland protein Acp36DE OS=Drosophila melanogaster GN=Acp36DE PE=2 SV=1	FALSE	3.87164	5W_B	5W_D	0.0476013	75.3979	5.52232e+06	3.05087e+06	4.69724e+06	7.71779e+06	2.58201e+07	4.97209e+06	7.82427e+06	3.39442e+06	2.12777e+07	7.51281e+06	5.15552e+06	1.31799e+07	5.76845e+06	6.51492e+06	3.75339e+06	3.24833e+06	9.0421e+06	1.46278e+07	3.71253e+06	5.02543e+06	8.08378e+06	1.37274e+07	1.70526e+07	8.84814e+06	1.16391e+07	1.08208e+07	5.73807e+06	7.57193e+06	7.88176e+06
362	23.2997	1	758.441	757.434	0.000464303	0.612995	---	QLEQIK		sp|Q9V3R1|A36DE_DROME	sp|Q9V3R1|A36DE_DROME;tr|A1Z9J3|A1Z9J3_DROME		tr|A1Z9J3|A1Z9J3_DROME	Accessory gland protein Acp36DE OS=Drosophila melanogaster GN=Acp36DE PE=2 SV=1	FALSE	4.11972	5W_A	5W_D	0.0279709	99.738	3.62866e+06	1.89746e+06	1.50906e+06	3.30031e+06	1.97291e+07	2.99512e+06	4.89399e+06	1.23197e+06	1.91432e+07	5.2002e+06	2.99275e+06	7.16675e+06	3.57698e+06	4.18098e+06	1.32284e+06	1.36214e+06	6.43347e+06	1.04689e+07	1.23594e+06	2.6102e+06	5.88474e+06	9.31619e+06	1.16744e+07	3.24689e+06	7.65753e+06	7.4132e+06	2.53583e+06	3.03055e+06	5.5452e+06
518	24.6778	2	379.724	757.433	-0.000386174	-0.509846	30.36	QLEQIK		sp|Q9V3R1|A36DE_DROME	sp|Q9V3R1|A36DE_DROME;tr|A1Z9J3|A1Z9J3_DROME		tr|A1Z9J3|A1Z9J3_DROME	Accessory gland protein Acp36DE OS=Drosophila melanogaster GN=Acp36DE PE=2 SV=1	FALSE	5.43171	5W_A	5W_D	0.010296	97.5289	1.66599e+06	980110	1.16546e+06	1.71164e+06	6.95646e+06	1.41004e+06	2.48462e+06	1.25651e+06	6.41265e+06	2.01527e+06	1.51593e+06	5.93401e+06	1.65172e+06	1.57745e+06	919781	936585	3.1053e+06	2.2071e+06	1.14219e+06	1.61409e+06	2.01725e+06	4.47907e+06	6.15551e+06	2.87455e+06	2.59118e+06	3.83859e+06	1.07474e+06	1.79134e+06	2.03766e+06
3120	24.6778	1	758.441	757.434	0.000902172	1.19109	33.43	QLEQIK		sp|Q9V3R1|A36DE_DROME	sp|Q9V3R1|A36DE_DROME;tr|A1Z9J3|A1Z9J3_DROME		tr|A1Z9J3|A1Z9J3_DROME	Accessory gland protein Acp36DE OS=Drosophila melanogaster GN=Acp36DE PE=2 SV=1	FALSE	6.38338	5W_A	5W_D	0.000824609	82.8665	1.16222e+06	658863	410828	899228	5.1034e+06	663239	1.53493e+06	664828	5.04512e+06	1.47237e+06	1.07321e+06	3.33108e+06	892316	936937	344412	424588	2.07309e+06	1.62314e+06	464853	939924	1.60181e+06	3.17044e+06	3.68062e+06	1.32658e+06	1.6717e+06	2.48637e+06	310378	812081	1.31217e+06
64	22.8076	2	382.214	762.413	0.000283163	0.371403	62.59	VDTISTK		sp|Q9V3R1|A36DE_DROME	sp|Q9V3R1|A36DE_DROME			Accessory gland protein Acp36DE OS=Drosophila melanogaster GN=Acp36DE PE=2 SV=1	FALSE	6.83226	3W_A	5W_D	0.123373	107.148	5.01221e+06	5.54756e+06	8.85485e+06	1.5236e+07	1.31042e+07	6.43159e+06	1.7648e+07	1.66623e+07	1.21025e+07	4.44338e+06	2.16663e+07	1.30318e+07	2.71789e+06	4.28677e+06	6.15406e+06	7.12319e+06	5.85186e+06	4.00519e+06	9.86508e+06	2.77243e+07	7.8927e+06	3.62511e+06	1.27259e+07	1.43473e+07	6.44651e+06	5.77096e+06	1.24498e+07	1.22862e+07	3.74283e+06
315	22.8076	1	763.42	762.413	0.000181445	0.237987	49.68	VDTISTK		sp|Q9V3R1|A36DE_DROME	sp|Q9V3R1|A36DE_DROME			Accessory gland protein Acp36DE OS=Drosophila melanogaster GN=Acp36DE PE=2 SV=1	FALSE	7.666	3W_A	5W_D	0.0570725	109.019	3.80432e+06	3.85867e+06	5.33766e+06	1.29115e+07	1.16871e+07	4.70819e+06	1.30175e+07	1.19468e+07	1.21586e+07	3.15994e+06	1.6299e+07	1.0413e+07	1.97352e+06	3.04394e+06	3.60041e+06	5.76985e+06	4.35146e+06	3.08188e+06	5.40466e+06	2.02491e+07	6.1841e+06	2.58247e+06	9.45569e+06	1.02539e+07	4.82925e+06	4.32342e+06	7.40491e+06	9.67371e+06	2.81649e+06
74	22.667	2	557.815	1113.61	0.000511535	0.459347	38.39	LKEQEQLR	[2] K(+71.04)	sp|Q9V3R1|A36DE_DROME	sp|Q9V3R1|A36DE_DROME			Accessory gland protein Acp36DE OS=Drosophila melanogaster GN=Acp36DE PE=2 SV=1	FALSE	3.03267	5W_A	5W_D	0.851299	66.0089	2.67962e+07	2.46795e+07	1.45923e+07	629033	3.96441e+07	2.54998e+07	2.63068e+07	489936	5.23737e+07	3.92701e+07	2.25272e+07	8.04174e+06	1.35598e+07	1.22941e+07	1.20103e+07	4.64295e+06	3.40872e+07	2.4038e+07	1.44574e+07	1.61824e+06	4.34079e+07	3.2375e+07	2.05079e+07	4.53349e+06	2.25619e+07	2.13379e+07	1.11113e+07	3.96278e+06	2.2373e+07
3275	22.667	1	1114.62	1113.61	4.40378e-05	0.0395449	---	LKEQEQLR	[2] K(+71.04)	sp|Q9V3R1|A36DE_DROME	sp|Q9V3R1|A36DE_DROME			Accessory gland protein Acp36DE OS=Drosophila melanogaster GN=Acp36DE PE=2 SV=1	FALSE	5.79326	5W_A	5W_D	0.891146	88.7455	2.6796e+06	2.15563e+06	628956	6395.38	4.72295e+06	2.53716e+06	2.45778e+06	1097.04	9.31092e+06	5.01858e+06	2.08594e+06	488823	1.10368e+06	936620	371588	168993	3.82413e+06	2.32939e+06	538707	25648.2	5.31606e+06	3.72014e+06	1.8173e+06	186742	2.21307e+06	2.09421e+06	288073	145203	2.17473e+06
74	22.667	2	557.815	1113.61	0.000511535	0.459347	23.43	LKEQEQLR	[1] L(+71.04)	sp|Q9V3R1|A36DE_DROME	sp|Q9V3R1|A36DE_DROME			Accessory gland protein Acp36DE OS=Drosophila melanogaster GN=Acp36DE PE=2 SV=1	FALSE	3.03267	5W_A	5W_D	0.851299	66.0089	2.67962e+07	2.46795e+07	1.45923e+07	629033	3.96441e+07	2.54998e+07	2.63068e+07	489936	5.23737e+07	3.92701e+07	2.25272e+07	8.04174e+06	1.35598e+07	1.22941e+07	1.20103e+07	4.64295e+06	3.40872e+07	2.4038e+07	1.44574e+07	1.61824e+06	4.34079e+07	3.2375e+07	2.05079e+07	4.53349e+06	2.25619e+07	2.13379e+07	1.11113e+07	3.96278e+06	2.2373e+07
3275	22.667	1	1114.62	1113.61	4.40378e-05	0.0395449	---	LKEQEQLR	[1] L(+71.04)	sp|Q9V3R1|A36DE_DROME	sp|Q9V3R1|A36DE_DROME			Accessory gland protein Acp36DE OS=Drosophila melanogaster GN=Acp36DE PE=2 SV=1	FALSE	5.79326	5W_A	5W_D	0.891146	88.7455	2.6796e+06	2.15563e+06	628956	6395.38	4.72295e+06	2.53716e+06	2.45778e+06	1097.04	9.31092e+06	5.01858e+06	2.08594e+06	488823	1.10368e+06	936620	371588	168993	3.82413e+06	2.32939e+06	538707	25648.2	5.31606e+06	3.72014e+06	1.8173e+06	186742	2.21307e+06	2.09421e+06	288073	145203	2.17473e+06
85	30.6156	2	546.302	1090.59	0.00069006	0.632741	67.71	FGVSALREGR		sp|Q9V3R1|A36DE_DROME	sp|Q9V3R1|A36DE_DROME			Accessory gland protein Acp36DE OS=Drosophila melanogaster GN=Acp36DE PE=2 SV=1	FALSE	7.97988	3W_A	5W_D	0.109187	148.789	4.15241e+07	5.33277e+07	1.69816e+07	2.72398e+07	1.09585e+07	7.05274e+07	6.7556e+07	4.1449e+07	4.39507e+07	7.47392e+07	9.29697e+07	1.57114e+06	5.27447e+06	6.12235e+06	1.36772e+07	1.48604e+07	5.6869e+07	1.25209e+07	1.85672e+07	7.15756e+07	8.89367e+07	9.06729e+06	7.29998e+06	1.16074e+07	2.87062e+07	3.51024e+06	2.14098e+07	1.42712e+07	1.33545e+07
7882	30.6	1	1091.6	1090.59	0.000644897	0.59133	36.97	FGVSALREGR		sp|Q9V3R1|A36DE_DROME	sp|Q9V3R1|A36DE_DROME			Accessory gland protein Acp36DE OS=Drosophila melanogaster GN=Acp36DE PE=2 SV=1	FALSE	36.7509	5W_A	1W_B	0.518758	183.178	1.77755e+06	2.36739e+06	25308.6	56796	216847	3.37433e+06	2.83979e+06	158058	1.82341e+06	3.78468e+06	4.88503e+06	23709.4	85620	115865	11095.6	16802.1	2.58136e+06	301559	27839	2.66585e+06	5.11274e+06	188739	100337	9306.84	1.06424e+06	31570.5	30969.1	6566.57	420853
88571	28.8889	2	546.304	1090.59	0.00456021	4.18142	20.51	FGVSALREGR		sp|Q9V3R1|A36DE_DROME	sp|Q9V3R1|A36DE_DROME			Accessory gland protein Acp36DE OS=Drosophila melanogaster GN=Acp36DE PE=2 SV=1	FALSE	3.54236	1w_A	3W_C	0.223438	90.5574	24358.9	122090	26279.3	11015.4	16878.3	40282.3	47974.3	59496.1	18726.9	48314.3	83666.5	16690.8	30279.1	25983.7	42628.9	19411.2	30075.1	19869.2	17163	16153.3	16592.9	30455.9	17678.1	14208.4	35144.3	32293.1	30781.9	8934.83	2530.78
146868	90.0571	2	546.302	1090.59	0.000542484	0.497423	32.46	FGVSALREGR		sp|Q9V3R1|A36DE_DROME	sp|Q9V3R1|A36DE_DROME			Accessory gland protein Acp36DE OS=Drosophila melanogaster GN=Acp36DE PE=2 SV=1	FALSE	50.3177	1w_A	5W_B	0.298884	200	6838.6	18744.7	4789.72	599.413	0	867.665	29830.1	1982.71	5376.34	13198.8	21311.7	0	284.527	1286.81	0	0	9814.75	97.3786	8023.98	812.586	0	5.91995	712.514	0	8233.54	1061.98	0	183.103	1974.03
91	21.9276	2	387.698	773.382	-0.000347267	-0.449024	51.27	VHESFR		sp|Q9V3R1|A36DE_DROME	sp|Q9V3R1|A36DE_DROME			Accessory gland protein Acp36DE OS=Drosophila melanogaster GN=Acp36DE PE=2 SV=1	FALSE	4.21293	5W_A	5W_D	0.10439	90.1246	4.31589e+06	3.49625e+06	4.82478e+06	3.63658e+06	2.60838e+07	5.15376e+06	5.78311e+06	2.35109e+06	2.01313e+07	7.39396e+06	4.24452e+06	1.65036e+07	7.13337e+06	7.65871e+06	2.87837e+06	1.78037e+06	7.78502e+06	9.29244e+06	3.09611e+06	2.42743e+06	6.38067e+06	1.02182e+07	2.19228e+07	6.93857e+06	7.80359e+06	1.70773e+07	4.81099e+06	3.71646e+06	7.37354e+06
1702	21.9185	1	774.389	773.382	-0.000446707	-0.577602	39.49	VHESFR		sp|Q9V3R1|A36DE_DROME	sp|Q9V3R1|A36DE_DROME			Accessory gland protein Acp36DE OS=Drosophila melanogaster GN=Acp36DE PE=2 SV=1	FALSE	4.56306	5W_A	5W_D	0.0794603	122.195	985157	681411	477684	333067	7.55729e+06	1.12745e+06	1.19904e+06	194045	7.29444e+06	1.89109e+06	805077	2.09664e+06	1.58424e+06	1.61459e+06	226806	164736	1.803e+06	2.23888e+06	276432	390445	1.61637e+06	2.7396e+06	4.817e+06	848906	1.81397e+06	4.01457e+06	353007	334498	1.82505e+06
99	21.8959	2	639.8	1277.58	-0.000153615	-0.120238	68.68	SELQTQSDSQR		sp|Q9V3R1|A36DE_DROME	sp|Q9V3R1|A36DE_DROME			Accessory gland protein Acp36DE OS=Drosophila melanogaster GN=Acp36DE PE=2 SV=1	FALSE	3.75987	5W_A	5W_D	0.000273832	58.4126	1.56546e+07	1.55428e+07	1.67896e+07	1.04923e+07	6.31743e+07	2.25319e+07	2.47673e+07	9.43967e+06	5.04679e+07	2.7093e+07	2.45694e+07	2.79758e+07	1.95643e+07	1.82795e+07	8.22106e+06	8.25826e+06	3.3487e+07	2.78595e+07	1.3494e+07	7.85159e+06	2.63639e+07	3.41476e+07	4.20244e+07	1.80867e+07	2.25219e+07	3.74897e+07	1.12609e+07	1.20615e+07	2.20409e+07
6052	21.8959	1	1278.59	1277.58	-0.000156321	-0.122357	66.34	SELQTQSDSQR		sp|Q9V3R1|A36DE_DROME	sp|Q9V3R1|A36DE_DROME			Accessory gland protein Acp36DE OS=Drosophila melanogaster GN=Acp36DE PE=2 SV=1	FALSE	6.57364	5W_A	5W_D	0.000300933	83.9788	998260	917565	653192	380533	5.48596e+06	1.51482e+06	1.72404e+06	283039	6.12805e+06	2.21725e+06	1.53555e+06	1.76881e+06	1.09016e+06	987385	261538	268006	2.12451e+06	1.95386e+06	575413	292966	1.95473e+06	2.81076e+06	2.73853e+06	826859	1.57869e+06	2.47011e+06	378655	399574	1.43864e+06
100	42.1951	2	923.478	1844.94	0.000413795	0.224286	85.07	SQLEQQMQLQLQSLR	[7] M(+15.99)	sp|Q9V3R1|A36DE_DROME	sp|Q9V3R1|A36DE_DROME			Accessory gland protein Acp36DE OS=Drosophila melanogaster GN=Acp36DE PE=2 SV=1	FALSE	6.27843	1w_A	5W_D	0.409572	159.718	4.63388e+07	3.80893e+07	1.49003e+07	2.80508e+08	1.39134e+08	6.18136e+07	5.96616e+07	2.22625e+08	2.96177e+07	4.19262e+07	3.46296e+07	2.22247e+07	2.88712e+07	2.70794e+07	2.73437e+07	7.30813e+07	1.4695e+08	8.0302e+07	8.21179e+06	2.90207e+08	2.48903e+07	8.25193e+07	7.4576e+07	1.66265e+08	7.52018e+07	2.04494e+07	1.55496e+07	1.1675e+08	6.1476e+07
106932	93.4355	2	923.476	1844.94	-0.00369441	-2.00245	61.98	SQLEQQMQLQLQSLR	[7] M(+15.99)	sp|Q9V3R1|A36DE_DROME	sp|Q9V3R1|A36DE_DROME			Accessory gland protein Acp36DE OS=Drosophila melanogaster GN=Acp36DE PE=2 SV=1	FALSE	13.0983	1w_A	3W_A	0.475397	162.871	58019	51799.8	30318.4	412751	19249.2	11189.8	49579.2	2120.36	26728.5	53721.4	42539.4	13634.2	52875	49816.6	23907.7	6427.54	33358.5	8717.79	44061.9	279984	48397.2	35326.8	35552.8	308927	41892.1	41645.9	1479.17	152944	48362
135620	89.3415	2	923.479	1844.94	0.00118153	0.640415	53.19	SQLEQQMQLQLQSLR	[7] M(+15.99)	sp|Q9V3R1|A36DE_DROME	sp|Q9V3R1|A36DE_DROME			Accessory gland protein Acp36DE OS=Drosophila melanogaster GN=Acp36DE PE=2 SV=1	FALSE	Infinity	1w_A	3W_A	0.775198	200	0	0	0	66724.6	0	0	0	0	0	0	0	857.011	0	0	8453.92	12408.7	0	0	0	29256.6	0	0	0	30584.3	0	0	1496.72	8788.87	0
171839	93.5938	2	923.477	1844.94	-0.00140742	-0.762852	61.37	SQLEQQMQLQLQSLR	[7] M(+15.99)	sp|Q9V3R1|A36DE_DROME	sp|Q9V3R1|A36DE_DROME			Accessory gland protein Acp36DE OS=Drosophila melanogaster GN=Acp36DE PE=2 SV=1	FALSE	28.4704	3W_A	5W_D	0.475977	189.269	17196.1	11111.7	6401.31	10314.9	6468.28	4261.36	14977.2	290752	2014.87	12716.7	8345.94	49169	14352.7	10984.3	25780	7152.51	5363.8	2599.49	9806	1503.21	20340.8	7568.28	7432.88	4238.48	7213.53	8442.28	2433.72	1868.42	9252.75
194118	94.153	2	923.476	1844.94	-0.00323247	-1.75207	54.96	SQLEQQMQLQLQSLR	[7] M(+15.99)	sp|Q9V3R1|A36DE_DROME	sp|Q9V3R1|A36DE_DROME			Accessory gland protein Acp36DE OS=Drosophila melanogaster GN=Acp36DE PE=2 SV=1	FALSE	8.26357	QC	1W_B	0.784465	114.838	19336.8	36527.6	12084.5	2878.46	78364.1	20425.4	53013.4	5910.47	20288.8	44513	36949.6	10750	16971.1	11907.2	905.13	963.378	103892	12700	17581.2	2834.15	9795.01	65290.1	26398.2	6564.3	50304.9	14685.1	8700.42	1198.02	38462.1
203665	47.7234	2	923.475	1844.94	-0.00554099	-3.00334	63.49	SQLEQQMQLQLQSLR	[7] M(+15.99)	sp|Q9V3R1|A36DE_DROME	sp|Q9V3R1|A36DE_DROME			Accessory gland protein Acp36DE OS=Drosophila melanogaster GN=Acp36DE PE=2 SV=1	FALSE	Infinity	3W_A	5W_D	0.84525	216.048	5713.09	0	0	1278.49	33747.9	0	7177.57	0	0	0	0	2815.5	8986.9	0	1681.03	1075.99	0	0	2137.58	6873.78	0	0	14065.3	2976.03	0	0	1073.98	4413.84	0
214273	48.4058	2	923.47	1844.93	-0.0162425	-8.8038	20.57	SQLEQQMQLQLQSLR	[7] M(+15.99)	sp|Q9V3R1|A36DE_DROME	sp|Q9V3R1|A36DE_DROME			Accessory gland protein Acp36DE OS=Drosophila melanogaster GN=Acp36DE PE=2 SV=1	FALSE	15.3833	5W_A	1W_B	0.574536	200	0	0	0	2099.34	0	0	5285.42	2253.39	17586.7	0	23656.3	8182.34	0	0	0	1655.94	11738.2	0	2591.04	13674.3	4585.38	0	4799.15	3541.91	0	6197.84	0	0	0
107	62.4038	2	1030.53	2059.05	-0.00264855	-1.2863	85.85	QLNLQQLEELSSSLSQSR		sp|Q9V3R1|A36DE_DROME	sp|Q9V3R1|A36DE_DROME			Accessory gland protein Acp36DE OS=Drosophila melanogaster GN=Acp36DE PE=2 SV=1	FALSE	10.4052	5W_A	5W_D	5.31148e-05	76.7869	1.31063e+08	1.56612e+08	2.11812e+07	1.37305e+08	1.74596e+08	1.2267e+08	2.49415e+08	9.31957e+07	2.69312e+08	2.12233e+08	4.65462e+08	1.90155e+08	4.5425e+07	2.05011e+07	2.35241e+07	6.35117e+07	1.22294e+08	1.26418e+08	4.09703e+07	2.14883e+08	2.84734e+08	8.54115e+07	2.8652e+08	1.81972e+08	7.43972e+07	1.2485e+08	4.17424e+07	1.18461e+08	5.22094e+07
7427	78.5662	2	1030.54	2059.06	0.00357231	1.73493	79.9	QLNLQQLEELSSSLSQSR		sp|Q9V3R1|A36DE_DROME	sp|Q9V3R1|A36DE_DROME			Accessory gland protein Acp36DE OS=Drosophila melanogaster GN=Acp36DE PE=2 SV=1	FALSE	4.07784	5W_A	5W_D	0.00544183	79.4058	4.6776e+06	5.76073e+06	1.58042e+06	4.06801e+06	5.44115e+06	4.93048e+06	6.89487e+06	2.72605e+06	8.70966e+06	6.9219e+06	1.11232e+07	5.3379e+06	2.09385e+06	1.44887e+06	765412	2.67966e+06	3.62932e+06	4.96675e+06	2.64108e+06	7.68906e+06	4.60693e+06	4.99223e+06	1.08187e+07	5.67517e+06	2.91205e+06	6.48328e+06	1.95154e+06	4.7797e+06	2.18804e+06
118637	93.7854	2	1030.54	2059.06	0.00432268	2.09935	27.7	QLNLQQLEELSSSLSQSR		sp|Q9V3R1|A36DE_DROME	sp|Q9V3R1|A36DE_DROME			Accessory gland protein Acp36DE OS=Drosophila melanogaster GN=Acp36DE PE=2 SV=1	FALSE	68.1594	1W_C	5W_A	0.150205	216.273	593.91	1076.49	1652.78	37634.9	555.733	2089.39	598.067	921.675	309.207	436.994	2080.38	46.8528	641.017	181.803	7408.83	14624.4	1731.42	4597.64	655.073	95346.1	635.425	329.278	1427.98	77026.9	740.954	1106.52	2419.09	82626.1	881.336
130396	94.5516	2	1030.54	2059.06	0.00432424	2.10011	59.41	QLNLQQLEELSSSLSQSR		sp|Q9V3R1|A36DE_DROME	sp|Q9V3R1|A36DE_DROME			Accessory gland protein Acp36DE OS=Drosophila melanogaster GN=Acp36DE PE=2 SV=1	FALSE	8.53442	5W_A	1W_B	0.852897	175.926	17532.3	33769.9	3368.85	203.68	4719.64	2541.61	65988.8	0	28509.2	42021.3	58127.4	1371.02	3931.43	9691.65	0	73.2248	14066.2	3532.86	27145.8	366.436	650.759	14672.3	26297	1611.3	15455.5	15706.4	1261.98	312.108	13035.7
114	61.0752	5	941.692	4703.42	0.0014831	0.315323	104.14	LVPQPGSLDKLPSGGGLIGKPASTGLYILSPDFNDLSDYRDQFR		sp|Q9V3R1|A36DE_DROME	sp|Q9V3R1|A36DE_DROME			Accessory gland protein Acp36DE OS=Drosophila melanogaster GN=Acp36DE PE=2 SV=1	FALSE	21.6284	1w_A	5W_D	0.404369	182.331	3.22568e+07	3.37608e+07	4.52056e+07	9.53235e+08	1.31703e+08	4.35247e+07	1.34837e+08	6.68267e+08	1.55621e+08	3.58694e+07	1.79398e+08	1.21239e+08	3.5583e+07	4.74134e+07	3.5643e+07	5.49346e+07	3.76192e+07	3.44425e+07	4.72782e+07	8.63554e+08	5.37328e+07	1.79436e+07	1.99707e+08	4.58585e+08	1.08036e+08	5.80001e+07	7.04707e+07	1.89703e+08	4.46952e+07
1056	61.0752	4	1176.86	4703.42	-0.00287516	-0.61129	98.65	LVPQPGSLDKLPSGGGLIGKPASTGLYILSPDFNDLSDYRDQFR		sp|Q9V3R1|A36DE_DROME	sp|Q9V3R1|A36DE_DROME			Accessory gland protein Acp36DE OS=Drosophila melanogaster GN=Acp36DE PE=2 SV=1	FALSE	17.5805	3W_B	5W_D	0.262918	182.723	5.0137e+06	6.23884e+06	4.51666e+06	1.28393e+08	2.39155e+07	8.08383e+06	2.73052e+07	1.00105e+08	2.51715e+07	5.07465e+06	3.79767e+07	1.5708e+07	6.59886e+06	1.04487e+07	3.3402e+06	6.16469e+06	7.31172e+06	6.92316e+06	3.82151e+06	2.20251e+08	8.04836e+06	2.8814e+06	4.52865e+07	5.77798e+07	2.25582e+07	1.13057e+07	7.73171e+06	2.57575e+07	8.77643e+06
115	26.0856	2	910.43	1818.85	7.27687e-05	0.0400082	86.34	SNEQSAAQSASQIQSQR		sp|Q9V3R1|A36DE_DROME	sp|Q9V3R1|A36DE_DROME			Accessory gland protein Acp36DE OS=Drosophila melanogaster GN=Acp36DE PE=2 SV=1	FALSE	4.43072	3W_A	5W_D	0.0388981	79.8686	4.12004e+07	4.5953e+07	4.17257e+07	6.99966e+07	7.01828e+07	6.32971e+07	8.58014e+07	7.80187e+07	8.0255e+07	5.88976e+07	9.65998e+07	6.62508e+07	2.91809e+07	2.52028e+07	3.82984e+07	4.38106e+07	6.02889e+07	3.27144e+07	5.0358e+07	8.85995e+07	5.33452e+07	4.01039e+07	6.72468e+07	6.04832e+07	5.01877e+07	4.1462e+07	5.33284e+07	5.88865e+07	3.48988e+07
34349	24.5935	2	910.43	1818.85	-0.000174233	-0.0957933	79.29	SNEQSAAQSASQIQSQR		sp|Q9V3R1|A36DE_DROME	sp|Q9V3R1|A36DE_DROME			Accessory gland protein Acp36DE OS=Drosophila melanogaster GN=Acp36DE PE=2 SV=1	FALSE	5.81568	1W_C	5W_D	0.0018601	72.0413	103400	117300	103353	125731	189724	115994	173110	145477	184903	157841	238948	170280	68951.4	61029.2	89707	84787.5	150337	88219.1	93053.1	93768.5	144497	161687	200163	145595	122219	142596	227111	128268	79255.6
94050	25.1539	2	910.431	1818.85	0.00102156	0.561654	78.86	SNEQSAAQSASQIQSQR		sp|Q9V3R1|A36DE_DROME	sp|Q9V3R1|A36DE_DROME			Accessory gland protein Acp36DE OS=Drosophila melanogaster GN=Acp36DE PE=2 SV=1	FALSE	12.9173	1W_C	5W_D	0.100747	119.502	11517.1	28671	29103.5	36761.2	50849	38292	75838.3	30813.4	70287.2	16164.8	98828.8	37206.7	7176.3	7409.35	8657.38	9108.01	43293.2	3137.84	39953	16622.2	22023.4	23294.5	64216	28950.1	27538.7	38938.5	60678	22000.3	5716.93
116	47.4654	3	636.714	1907.12	0.000735092	0.385446	90.97	DKVDKISPALQLQLLR	[5] K(+71.04)	sp|Q9V3R1|A36DE_DROME	sp|Q9V3R1|A36DE_DROME			Accessory gland protein Acp36DE OS=Drosophila melanogaster GN=Acp36DE PE=2 SV=1	FALSE	3.2289	5W_A	5W_D	0.532544	80.7264	6.81106e+07	4.86977e+07	1.93222e+07	1.87109e+06	1.7949e+08	6.99457e+07	8.17774e+07	1.08204e+06	1.60473e+08	1.0537e+08	9.23318e+07	2.34602e+07	4.20089e+07	4.31626e+07	1.96597e+07	1.15063e+07	1.04116e+08	6.48669e+07	2.63511e+07	6.40863e+06	1.30449e+08	6.41603e+07	9.62797e+07	1.60509e+07	1.20986e+08	6.05819e+07	2.73393e+07	1.51748e+07	8.61873e+07
354	47.4601	4	477.788	1907.12	0.000975824	0.511674	73.42	DKVDKISPALQLQLLR	[5] K(+71.04)	sp|Q9V3R1|A36DE_DROME	sp|Q9V3R1|A36DE_DROME			Accessory gland protein Acp36DE OS=Drosophila melanogaster GN=Acp36DE PE=2 SV=1	FALSE	3.45266	5W_A	5W_D	0.500546	85.4933	1.51548e+07	1.04608e+07	5.47479e+06	388035	4.21616e+07	1.45708e+07	1.75231e+07	219950	3.93492e+07	2.4031e+07	1.94674e+07	6.88724e+06	9.7814e+06	9.68212e+06	4.88431e+06	2.42803e+06	2.29761e+07	1.44495e+07	8.02633e+06	1.04964e+06	3.02666e+07	1.48213e+07	2.17417e+07	4.19507e+06	2.82256e+07	1.45239e+07	7.28157e+06	3.50555e+06	2.03421e+07
3409	47.4601	2	954.567	1907.12	-0.000821976	-0.431004	79.19	DKVDKISPALQLQLLR	[5] K(+71.04)	sp|Q9V3R1|A36DE_DROME	sp|Q9V3R1|A36DE_DROME			Accessory gland protein Acp36DE OS=Drosophila melanogaster GN=Acp36DE PE=2 SV=1	FALSE	4.17744	3W_A	1W_B	0.935247	136.867	5.94361e+06	3.3144e+06	23943.8	0	1.80427e+07	5.15937e+06	6.4178e+06	0	1.54888e+07	9.93079e+06	7.52698e+06	44022.2	3.25957e+06	3.32858e+06	26572.3	18688.6	9.66559e+06	5.1821e+06	67289.8	158766	1.20571e+07	5.27184e+06	7.79861e+06	19741.6	1.28618e+07	5.36084e+06	23738.9	10347.5	8.20685e+06
141542	94.4165	3	636.713	1907.12	-0.0038771	-2.03296	59.07	DKVDKISPALQLQLLR	[5] K(+71.04)	sp|Q9V3R1|A36DE_DROME	sp|Q9V3R1|A36DE_DROME			Accessory gland protein Acp36DE OS=Drosophila melanogaster GN=Acp36DE PE=2 SV=1	FALSE	115862	QC	5W_B	0.946159	200	8306.54	10078.4	0	0	235.923	0	12160.4	0	573.777	11155.2	0	0	4070.97	4457.14	33.2119	0	6766.8	0	4798.35	0	0.217068	0	0	0	13999	0	0	0	1905.61
116	47.4654	3	636.714	1907.12	0.000735092	0.385446	64.24	DKVDKISPALQLQLLR	[1] D(+71.04)	sp|Q9V3R1|A36DE_DROME	sp|Q9V3R1|A36DE_DROME			Accessory gland protein Acp36DE OS=Drosophila melanogaster GN=Acp36DE PE=2 SV=1	FALSE	3.2289	5W_A	5W_D	0.532544	80.7264	6.81106e+07	4.86977e+07	1.93222e+07	1.87109e+06	1.7949e+08	6.99457e+07	8.17774e+07	1.08204e+06	1.60473e+08	1.0537e+08	9.23318e+07	2.34602e+07	4.20089e+07	4.31626e+07	1.96597e+07	1.15063e+07	1.04116e+08	6.48669e+07	2.63511e+07	6.40863e+06	1.30449e+08	6.41603e+07	9.62797e+07	1.60509e+07	1.20986e+08	6.05819e+07	2.73393e+07	1.51748e+07	8.61873e+07
354	47.4601	4	477.788	1907.12	0.000975824	0.511674	46.89	DKVDKISPALQLQLLR	[1] D(+71.04)	sp|Q9V3R1|A36DE_DROME	sp|Q9V3R1|A36DE_DROME			Accessory gland protein Acp36DE OS=Drosophila melanogaster GN=Acp36DE PE=2 SV=1	FALSE	3.45266	5W_A	5W_D	0.500546	85.4933	1.51548e+07	1.04608e+07	5.47479e+06	388035	4.21616e+07	1.45708e+07	1.75231e+07	219950	3.93492e+07	2.4031e+07	1.94674e+07	6.88724e+06	9.7814e+06	9.68212e+06	4.88431e+06	2.42803e+06	2.29761e+07	1.44495e+07	8.02633e+06	1.04964e+06	3.02666e+07	1.48213e+07	2.17417e+07	4.19507e+06	2.82256e+07	1.45239e+07	7.28157e+06	3.50555e+06	2.03421e+07
3409	47.4601	2	954.567	1907.12	-0.000821976	-0.431004	---	DKVDKISPALQLQLLR	[1] D(+71.04)	sp|Q9V3R1|A36DE_DROME	sp|Q9V3R1|A36DE_DROME			Accessory gland protein Acp36DE OS=Drosophila melanogaster GN=Acp36DE PE=2 SV=1	FALSE	4.17744	3W_A	1W_B	0.935247	136.867	5.94361e+06	3.3144e+06	23943.8	0	1.80427e+07	5.15937e+06	6.4178e+06	0	1.54888e+07	9.93079e+06	7.52698e+06	44022.2	3.25957e+06	3.32858e+06	26572.3	18688.6	9.66559e+06	5.1821e+06	67289.8	158766	1.20571e+07	5.27184e+06	7.79861e+06	19741.6	1.28618e+07	5.36084e+06	23738.9	10347.5	8.20685e+06
141542	94.4165	3	636.713	1907.12	-0.0038771	-2.03296	34.19	DKVDKISPALQLQLLR	[1] D(+71.04)	sp|Q9V3R1|A36DE_DROME	sp|Q9V3R1|A36DE_DROME			Accessory gland protein Acp36DE OS=Drosophila melanogaster GN=Acp36DE PE=2 SV=1	FALSE	115862	QC	5W_B	0.946159	200	8306.54	10078.4	0	0	235.923	0	12160.4	0	573.777	11155.2	0	0	4070.97	4457.14	33.2119	0	6766.8	0	4798.35	0	0.217068	0	0	0	13999	0	0	0	1905.61
198724	94.3687	3	636.712	1907.11	-0.00545224	-2.85889	42.56	DKVDKISPALQLQLLR	[1] D(+71.04)	sp|Q9V3R1|A36DE_DROME	sp|Q9V3R1|A36DE_DROME			Accessory gland protein Acp36DE OS=Drosophila melanogaster GN=Acp36DE PE=2 SV=1	FALSE	Infinity	5W_A	3W_A	0.344836	223.607	121.216	0	0	0	0	0	0	0	13117.3	0	7405.97	0	0	0	0	0	0	0	0	0	0	0	0	0	351.434	4716.1	0	0	0
247321	93.9207	3	636.714	1907.12	-8.31015e-05	-0.0435743	23.97	DKVDKISPALQLQLLR	[1] D(+71.04)	sp|Q9V3R1|A36DE_DROME	sp|Q9V3R1|A36DE_DROME			Accessory gland protein Acp36DE OS=Drosophila melanogaster GN=Acp36DE PE=2 SV=1	FALSE	Infinity	1W_C	1w_A	0.552647	200	0	0	0	0	30.6187	0	0	0	0	0	0	0	0	0	0	0	0	0	0	0	0	76.8468	0	0	0	0	9047.87	0	0
248753	93.6914	3	636.715	1907.12	0.00177449	0.930457	55.57	DKVDKISPALQLQLLR	[1] D(+71.04)	sp|Q9V3R1|A36DE_DROME	sp|Q9V3R1|A36DE_DROME			Accessory gland protein Acp36DE OS=Drosophila melanogaster GN=Acp36DE PE=2 SV=1	FALSE	Infinity	QC	3W_A	0.837922	223.607	0	0.154849	0	0	0	0	0	0	0	0	0	0	0	0	11.222	0	0	0	0	0	0	0	0	0	0	0	0	6002.25	0
116	47.4654	3	636.714	1907.12	0.000735092	0.385446	59.55	DKVDKISPALQLQLLR	[2] K(+71.04)	sp|Q9V3R1|A36DE_DROME	sp|Q9V3R1|A36DE_DROME			Accessory gland protein Acp36DE OS=Drosophila melanogaster GN=Acp36DE PE=2 SV=1	FALSE	3.2289	5W_A	5W_D	0.532544	80.7264	6.81106e+07	4.86977e+07	1.93222e+07	1.87109e+06	1.7949e+08	6.99457e+07	8.17774e+07	1.08204e+06	1.60473e+08	1.0537e+08	9.23318e+07	2.34602e+07	4.20089e+07	4.31626e+07	1.96597e+07	1.15063e+07	1.04116e+08	6.48669e+07	2.63511e+07	6.40863e+06	1.30449e+08	6.41603e+07	9.62797e+07	1.60509e+07	1.20986e+08	6.05819e+07	2.73393e+07	1.51748e+07	8.61873e+07
354	47.4601	4	477.788	1907.12	0.000975824	0.511674	52.85	DKVDKISPALQLQLLR	[2] K(+71.04)	sp|Q9V3R1|A36DE_DROME	sp|Q9V3R1|A36DE_DROME			Accessory gland protein Acp36DE OS=Drosophila melanogaster GN=Acp36DE PE=2 SV=1	FALSE	3.45266	5W_A	5W_D	0.500546	85.4933	1.51548e+07	1.04608e+07	5.47479e+06	388035	4.21616e+07	1.45708e+07	1.75231e+07	219950	3.93492e+07	2.4031e+07	1.94674e+07	6.88724e+06	9.7814e+06	9.68212e+06	4.88431e+06	2.42803e+06	2.29761e+07	1.44495e+07	8.02633e+06	1.04964e+06	3.02666e+07	1.48213e+07	2.17417e+07	4.19507e+06	2.82256e+07	1.45239e+07	7.28157e+06	3.50555e+06	2.03421e+07
3409	47.4601	2	954.567	1907.12	-0.000821976	-0.431004	67.38	DKVDKISPALQLQLLR	[2] K(+71.04)	sp|Q9V3R1|A36DE_DROME	sp|Q9V3R1|A36DE_DROME			Accessory gland protein Acp36DE OS=Drosophila melanogaster GN=Acp36DE PE=2 SV=1	FALSE	4.17744	3W_A	1W_B	0.935247	136.867	5.94361e+06	3.3144e+06	23943.8	0	1.80427e+07	5.15937e+06	6.4178e+06	0	1.54888e+07	9.93079e+06	7.52698e+06	44022.2	3.25957e+06	3.32858e+06	26572.3	18688.6	9.66559e+06	5.1821e+06	67289.8	158766	1.20571e+07	5.27184e+06	7.79861e+06	19741.6	1.28618e+07	5.36084e+06	23738.9	10347.5	8.20685e+06
119	49.7608	4	968.756	3870.99	0.00104633	0.270301	111.49	QLQQKQLDEQSASQSQPQSQVAQQIQSHLQLLR	[5] K(+71.04)	sp|Q9V3R1|A36DE_DROME	sp|Q9V3R1|A36DE_DROME			Accessory gland protein Acp36DE OS=Drosophila melanogaster GN=Acp36DE PE=2 SV=1	FALSE	2.78311	5W_A	5W_D	0.651906	72.3694	2.68954e+08	2.46179e+08	8.91157e+07	1.66617e+07	4.03235e+08	2.94724e+08	2.34294e+08	1.05351e+07	6.02372e+08	5.33928e+08	2.47715e+08	7.98656e+07	2.75797e+08	2.01075e+08	6.37258e+07	4.98618e+07	3.89296e+08	3.32482e+08	1.08419e+08	2.91944e+07	5.98255e+08	3.74713e+08	2.61914e+08	6.35212e+07	2.6842e+08	2.76185e+08	7.78725e+07	6.06423e+07	2.92665e+08
1111	49.7608	3	1291.34	3870.99	0.000933056	0.241038	127.87	QLQQKQLDEQSASQSQPQSQVAQQIQSHLQLLR	[5] K(+71.04)	sp|Q9V3R1|A36DE_DROME	sp|Q9V3R1|A36DE_DROME			Accessory gland protein Acp36DE OS=Drosophila melanogaster GN=Acp36DE PE=2 SV=1	FALSE	3.43969	5W_A	5W_D	0.958189	104.173	5.07444e+07	4.36647e+07	2.49785e+06	94521.1	8.45782e+07	5.24305e+07	4.41296e+07	36815	1.33995e+08	1.14658e+08	4.63541e+07	2.75575e+06	5.00187e+07	3.80601e+07	1.80239e+06	1.38085e+06	7.57068e+07	6.28916e+07	3.06626e+06	3.01061e+06	1.30441e+08	6.86021e+07	4.89983e+07	1.69327e+06	5.37762e+07	5.27114e+07	1.99327e+06	1.8633e+06	5.61445e+07
21578	94.5815	4	968.754	3870.99	-0.00495219	-1.27931	73	QLQQKQLDEQSASQSQPQSQVAQQIQSHLQLLR	[5] K(+71.04)	sp|Q9V3R1|A36DE_DROME	sp|Q9V3R1|A36DE_DROME			Accessory gland protein Acp36DE OS=Drosophila melanogaster GN=Acp36DE PE=2 SV=1	FALSE	3.24567	5W_A	QC	0.0283419	89.9859	1.07544e+07	7.18706e+06	5.22336e+06	2.39192e+06	7.14942e+06	1.91134e+07	9.56199e+06	4.13851e+06	8.67464e+06	7.26842e+06	2.04629e+07	9.71888e+06	4.54602e+06	4.60778e+06	4.01085e+06	643300	6.82531e+06	1.22372e+07	7.15778e+06	3.41001e+06	1.26657e+07	1.40924e+07	1.34323e+07	6.27099e+06	6.74869e+06	4.7043e+06	6.38788e+06	391373	8.13289e+06
119	49.7608	4	968.756	3870.99	0.00104633	0.270301	106.4	QLQQKQLDEQSASQSQPQSQVAQQIQSHLQLLR	[1] Q(+71.04)	sp|Q9V3R1|A36DE_DROME	sp|Q9V3R1|A36DE_DROME			Accessory gland protein Acp36DE OS=Drosophila melanogaster GN=Acp36DE PE=2 SV=1	FALSE	2.78311	5W_A	5W_D	0.651906	72.3694	2.68954e+08	2.46179e+08	8.91157e+07	1.66617e+07	4.03235e+08	2.94724e+08	2.34294e+08	1.05351e+07	6.02372e+08	5.33928e+08	2.47715e+08	7.98656e+07	2.75797e+08	2.01075e+08	6.37258e+07	4.98618e+07	3.89296e+08	3.32482e+08	1.08419e+08	2.91944e+07	5.98255e+08	3.74713e+08	2.61914e+08	6.35212e+07	2.6842e+08	2.76185e+08	7.78725e+07	6.06423e+07	2.92665e+08
1111	49.7608	3	1291.34	3870.99	0.000933056	0.241038	117.88	QLQQKQLDEQSASQSQPQSQVAQQIQSHLQLLR	[1] Q(+71.04)	sp|Q9V3R1|A36DE_DROME	sp|Q9V3R1|A36DE_DROME			Accessory gland protein Acp36DE OS=Drosophila melanogaster GN=Acp36DE PE=2 SV=1	FALSE	3.43969	5W_A	5W_D	0.958189	104.173	5.07444e+07	4.36647e+07	2.49785e+06	94521.1	8.45782e+07	5.24305e+07	4.41296e+07	36815	1.33995e+08	1.14658e+08	4.63541e+07	2.75575e+06	5.00187e+07	3.80601e+07	1.80239e+06	1.38085e+06	7.57068e+07	6.28916e+07	3.06626e+06	3.01061e+06	1.30441e+08	6.86021e+07	4.89983e+07	1.69327e+06	5.37762e+07	5.27114e+07	1.99327e+06	1.8633e+06	5.61445e+07
21578	94.5815	4	968.754	3870.99	-0.00495219	-1.27931	75.14	QLQQKQLDEQSASQSQPQSQVAQQIQSHLQLLR	[1] Q(+71.04)	sp|Q9V3R1|A36DE_DROME	sp|Q9V3R1|A36DE_DROME			Accessory gland protein Acp36DE OS=Drosophila melanogaster GN=Acp36DE PE=2 SV=1	FALSE	3.24567	5W_A	QC	0.0283419	89.9859	1.07544e+07	7.18706e+06	5.22336e+06	2.39192e+06	7.14942e+06	1.91134e+07	9.56199e+06	4.13851e+06	8.67464e+06	7.26842e+06	2.04629e+07	9.71888e+06	4.54602e+06	4.60778e+06	4.01085e+06	643300	6.82531e+06	1.22372e+07	7.15778e+06	3.41001e+06	1.26657e+07	1.40924e+07	1.34323e+07	6.27099e+06	6.74869e+06	4.7043e+06	6.38788e+06	391373	8.13289e+06
124	60.9655	5	955.899	4774.46	-0.00312325	-0.654158	97.04	LVPQPGSLDKLPSGGGLIGKPASTGLYILSPDFNDLSDYRDQFR	[20] K(+71.04)	sp|Q9V3R1|A36DE_DROME	sp|Q9V3R1|A36DE_DROME			Accessory gland protein Acp36DE OS=Drosophila melanogaster GN=Acp36DE PE=2 SV=1	FALSE	6.04726	5W_B	5W_D	0.00188701	79.0085	1.28534e+08	1.28828e+08	1.08805e+08	1.62133e+08	4.58366e+08	1.57702e+08	3.32678e+08	1.06393e+08	5.27912e+08	1.87718e+08	3.43303e+08	2.64424e+08	1.22473e+08	1.79923e+08	7.90416e+07	8.12151e+07	1.62658e+08	1.74329e+08	1.13407e+08	1.75679e+08	2.4736e+08	1.0637e+08	5.27877e+08	3.76823e+08	4.13213e+08	2.06669e+08	1.44669e+08	1.74004e+08	1.95816e+08
1326	60.9589	4	1194.62	4774.46	-0.00130788	-0.273933	93.1	LVPQPGSLDKLPSGGGLIGKPASTGLYILSPDFNDLSDYRDQFR	[20] K(+71.04)	sp|Q9V3R1|A36DE_DROME	sp|Q9V3R1|A36DE_DROME			Accessory gland protein Acp36DE OS=Drosophila melanogaster GN=Acp36DE PE=2 SV=1	FALSE	4.90404	5W_B	5W_D	0.0258633	90.4594	1.8718e+07	2.11876e+07	7.67701e+06	2.94934e+06	6.65463e+07	2.49766e+07	5.167e+07	1.9337e+06	6.75284e+07	2.70833e+07	5.18323e+07	2.72972e+07	1.84168e+07	3.02642e+07	5.89138e+06	6.42044e+06	2.56629e+07	2.97293e+07	7.19974e+06	7.68653e+06	3.55277e+07	1.71468e+07	8.63313e+07	2.99198e+07	6.64411e+07	3.15372e+07	1.23041e+07	1.7106e+07	2.99912e+07
124	60.9655	5	955.899	4774.46	-0.00312325	-0.654158	96.7	LVPQPGSLDKLPSGGGLIGKPASTGLYILSPDFNDLSDYRDQFR	[1] L(+71.04)	sp|Q9V3R1|A36DE_DROME	sp|Q9V3R1|A36DE_DROME			Accessory gland protein Acp36DE OS=Drosophila melanogaster GN=Acp36DE PE=2 SV=1	FALSE	6.04726	5W_B	5W_D	0.00188701	79.0085	1.28534e+08	1.28828e+08	1.08805e+08	1.62133e+08	4.58366e+08	1.57702e+08	3.32678e+08	1.06393e+08	5.27912e+08	1.87718e+08	3.43303e+08	2.64424e+08	1.22473e+08	1.79923e+08	7.90416e+07	8.12151e+07	1.62658e+08	1.74329e+08	1.13407e+08	1.75679e+08	2.4736e+08	1.0637e+08	5.27877e+08	3.76823e+08	4.13213e+08	2.06669e+08	1.44669e+08	1.74004e+08	1.95816e+08
1326	60.9589	4	1194.62	4774.46	-0.00130788	-0.273933	43.43	LVPQPGSLDKLPSGGGLIGKPASTGLYILSPDFNDLSDYRDQFR	[1] L(+71.04)	sp|Q9V3R1|A36DE_DROME	sp|Q9V3R1|A36DE_DROME			Accessory gland protein Acp36DE OS=Drosophila melanogaster GN=Acp36DE PE=2 SV=1	FALSE	4.90404	5W_B	5W_D	0.0258633	90.4594	1.8718e+07	2.11876e+07	7.67701e+06	2.94934e+06	6.65463e+07	2.49766e+07	5.167e+07	1.9337e+06	6.75284e+07	2.70833e+07	5.18323e+07	2.72972e+07	1.84168e+07	3.02642e+07	5.89138e+06	6.42044e+06	2.56629e+07	2.97293e+07	7.19974e+06	7.68653e+06	3.55277e+07	1.71468e+07	8.63313e+07	2.99198e+07	6.64411e+07	3.15372e+07	1.23041e+07	1.7106e+07	2.99912e+07
124	60.9655	5	955.899	4774.46	-0.00312325	-0.654158	87.47	LVPQPGSLDKLPSGGGLIGKPASTGLYILSPDFNDLSDYRDQFR	[10] K(+71.04)	sp|Q9V3R1|A36DE_DROME	sp|Q9V3R1|A36DE_DROME			Accessory gland protein Acp36DE OS=Drosophila melanogaster GN=Acp36DE PE=2 SV=1	FALSE	6.04726	5W_B	5W_D	0.00188701	79.0085	1.28534e+08	1.28828e+08	1.08805e+08	1.62133e+08	4.58366e+08	1.57702e+08	3.32678e+08	1.06393e+08	5.27912e+08	1.87718e+08	3.43303e+08	2.64424e+08	1.22473e+08	1.79923e+08	7.90416e+07	8.12151e+07	1.62658e+08	1.74329e+08	1.13407e+08	1.75679e+08	2.4736e+08	1.0637e+08	5.27877e+08	3.76823e+08	4.13213e+08	2.06669e+08	1.44669e+08	1.74004e+08	1.95816e+08
1326	60.9589	4	1194.62	4774.46	-0.00130788	-0.273933	93.37	LVPQPGSLDKLPSGGGLIGKPASTGLYILSPDFNDLSDYRDQFR	[10] K(+71.04)	sp|Q9V3R1|A36DE_DROME	sp|Q9V3R1|A36DE_DROME			Accessory gland protein Acp36DE OS=Drosophila melanogaster GN=Acp36DE PE=2 SV=1	FALSE	4.90404	5W_B	5W_D	0.0258633	90.4594	1.8718e+07	2.11876e+07	7.67701e+06	2.94934e+06	6.65463e+07	2.49766e+07	5.167e+07	1.9337e+06	6.75284e+07	2.70833e+07	5.18323e+07	2.72972e+07	1.84168e+07	3.02642e+07	5.89138e+06	6.42044e+06	2.56629e+07	2.97293e+07	7.19974e+06	7.68653e+06	3.55277e+07	1.71468e+07	8.63313e+07	2.99198e+07	6.64411e+07	3.15372e+07	1.23041e+07	1.7106e+07	2.99912e+07
140	33.6947	2	603.322	1204.63	0.000437671	0.363324	65.44	NTLLLDQSSSK		sp|Q9V3R1|A36DE_DROME	sp|Q9V3R1|A36DE_DROME			Accessory gland protein Acp36DE OS=Drosophila melanogaster GN=Acp36DE PE=2 SV=1	FALSE	5.12314	5W_B	5W_D	1.70102e-06	46.8356	2.50597e+07	1.50166e+07	1.30351e+07	1.9095e+07	7.07313e+07	2.70126e+07	2.95584e+07	1.26116e+07	8.90806e+07	3.2507e+07	3.64326e+07	3.67915e+07	2.0492e+07	1.85794e+07	9.86975e+06	1.00148e+07	3.20375e+07	2.80867e+07	1.56962e+07	2.35589e+07	3.44111e+07	4.48698e+07	6.04243e+07	3.04741e+07	3.05602e+07	4.12258e+07	1.44239e+07	1.40372e+07	2.70178e+07
2119	33.7039	1	1205.64	1204.63	-1.15697e-06	-0.000960438	66.58	NTLLLDQSSSK		sp|Q9V3R1|A36DE_DROME	sp|Q9V3R1|A36DE_DROME			Accessory gland protein Acp36DE OS=Drosophila melanogaster GN=Acp36DE PE=2 SV=1	FALSE	9.69665	5W_A	5W_D	9.41364e-06	78.6845	4.78447e+06	2.61589e+06	2.71013e+06	6.47619e+06	1.91225e+07	4.88643e+06	5.83524e+06	3.93826e+06	3.18207e+07	7.52436e+06	8.13332e+06	1.35773e+07	3.82006e+06	3.42313e+06	2.17514e+06	3.11985e+06	7.09659e+06	5.39931e+06	3.19742e+06	4.47121e+06	9.47675e+06	9.47223e+06	1.39387e+07	9.42528e+06	6.83924e+06	9.1697e+06	3.84455e+06	4.12955e+06	5.47435e+06
144	32.7916	2	1088.53	2175.05	-7.47604e-05	-0.0343718	95.61	SNSLSQSQSQSQEQLQLQR		sp|Q9V3R1|A36DE_DROME	sp|Q9V3R1|A36DE_DROME			Accessory gland protein Acp36DE OS=Drosophila melanogaster GN=Acp36DE PE=2 SV=1	FALSE	4.0915	1W_C	5W_D	0.00372502	64.6053	8.22193e+07	6.44962e+07	5.32483e+07	1.04959e+08	1.7682e+08	8.95583e+07	1.3039e+08	6.0617e+07	1.77406e+08	9.5178e+07	1.17264e+08	9.71585e+07	5.10374e+07	5.04691e+07	5.17729e+07	6.87104e+07	1.1654e+08	7.78645e+07	6.73525e+07	1.00551e+08	1.04495e+08	7.10681e+07	1.34107e+08	1.13131e+08	1.09351e+08	8.99635e+07	8.59101e+07	1.13284e+08	8.40721e+07
58151	32.0777	2	1088.53	2175.05	0.00253249	1.16434	77.91	SNSLSQSQSQSQEQLQLQR		sp|Q9V3R1|A36DE_DROME	sp|Q9V3R1|A36DE_DROME			Accessory gland protein Acp36DE OS=Drosophila melanogaster GN=Acp36DE PE=2 SV=1	FALSE	13.9675	5W_B	5W_D	0.00754594	106.381	61392.6	37031.1	40005.8	104063	247184	37200.9	83855.7	25359.4	177473	48746.6	86138.6	231183	45498.8	35070.3	32576.4	60938.4	64291.6	95241.1	75721.6	41187.1	59177.8	94670.7	243003	153019	95911	141306	52430.7	117979	60162.2
145	60.8312	5	970.107	4845.5	0.000796213	0.16432	101.73	LVPQPGSLDKLPSGGGLIGKPASTGLYILSPDFNDLSDYRDQFR	[10] K(+71.04)|[20] K(+71.04)	sp|Q9V3R1|A36DE_DROME	sp|Q9V3R1|A36DE_DROME			Accessory gland protein Acp36DE OS=Drosophila melanogaster GN=Acp36DE PE=2 SV=1	FALSE	4.30936	5W_A	5W_D	0.0854751	71.7711	1.8862e+08	1.92427e+08	1.08248e+08	1.4613e+07	5.05983e+08	2.1126e+08	3.02819e+08	9.96613e+06	6.94831e+08	3.49355e+08	2.63418e+08	2.06484e+08	1.72834e+08	2.40383e+08	7.90378e+07	5.35011e+07	2.56036e+08	3.04694e+08	9.91845e+07	2.03435e+07	4.06605e+08	2.21985e+08	4.23719e+08	1.50948e+08	4.69038e+08	2.82891e+08	1.13157e+08	7.62827e+07	3.0868e+08
1746	60.8312	4	1212.38	4845.5	0.000460285	0.0949924	84.66	LVPQPGSLDKLPSGGGLIGKPASTGLYILSPDFNDLSDYRDQFR	[10] K(+71.04)|[20] K(+71.04)	sp|Q9V3R1|A36DE_DROME	sp|Q9V3R1|A36DE_DROME			Accessory gland protein Acp36DE OS=Drosophila melanogaster GN=Acp36DE PE=2 SV=1	FALSE	3.8316	5W_A	5W_D	0.27263	88.2294	2.37508e+07	2.71814e+07	6.19673e+06	1.71815e+06	6.40087e+07	2.93673e+07	4.11878e+07	1.41431e+06	8.04024e+07	4.67562e+07	3.30983e+07	1.62019e+07	2.34544e+07	3.57654e+07	4.80963e+06	3.23882e+06	3.67817e+07	4.50973e+07	4.93786e+06	1.69364e+06	5.13745e+07	3.22154e+07	5.79923e+07	1.02905e+07	6.46029e+07	3.82531e+07	7.47861e+06	5.53302e+06	4.44153e+07
145	60.8312	5	970.107	4845.5	0.000796213	0.16432	74	LVPQPGSLDKLPSGGGLIGKPASTGLYILSPDFNDLSDYRDQFR	[1] L(+71.04)|[20] K(+71.04)	sp|Q9V3R1|A36DE_DROME	sp|Q9V3R1|A36DE_DROME			Accessory gland protein Acp36DE OS=Drosophila melanogaster GN=Acp36DE PE=2 SV=1	FALSE	4.30936	5W_A	5W_D	0.0854751	71.7711	1.8862e+08	1.92427e+08	1.08248e+08	1.4613e+07	5.05983e+08	2.1126e+08	3.02819e+08	9.96613e+06	6.94831e+08	3.49355e+08	2.63418e+08	2.06484e+08	1.72834e+08	2.40383e+08	7.90378e+07	5.35011e+07	2.56036e+08	3.04694e+08	9.91845e+07	2.03435e+07	4.06605e+08	2.21985e+08	4.23719e+08	1.50948e+08	4.69038e+08	2.82891e+08	1.13157e+08	7.62827e+07	3.0868e+08
1746	60.8312	4	1212.38	4845.5	0.000460285	0.0949924	66.21	LVPQPGSLDKLPSGGGLIGKPASTGLYILSPDFNDLSDYRDQFR	[1] L(+71.04)|[20] K(+71.04)	sp|Q9V3R1|A36DE_DROME	sp|Q9V3R1|A36DE_DROME			Accessory gland protein Acp36DE OS=Drosophila melanogaster GN=Acp36DE PE=2 SV=1	FALSE	3.8316	5W_A	5W_D	0.27263	88.2294	2.37508e+07	2.71814e+07	6.19673e+06	1.71815e+06	6.40087e+07	2.93673e+07	4.11878e+07	1.41431e+06	8.04024e+07	4.67562e+07	3.30983e+07	1.62019e+07	2.34544e+07	3.57654e+07	4.80963e+06	3.23882e+06	3.67817e+07	4.50973e+07	4.93786e+06	1.69364e+06	5.13745e+07	3.22154e+07	5.79923e+07	1.02905e+07	6.46029e+07	3.82531e+07	7.47861e+06	5.53302e+06	4.44153e+07
145	60.8312	5	970.107	4845.5	0.000796213	0.16432	64.22	LVPQPGSLDKLPSGGGLIGKPASTGLYILSPDFNDLSDYRDQFR	[1] L(+71.04)|[10] K(+71.04)	sp|Q9V3R1|A36DE_DROME	sp|Q9V3R1|A36DE_DROME			Accessory gland protein Acp36DE OS=Drosophila melanogaster GN=Acp36DE PE=2 SV=1	FALSE	4.30936	5W_A	5W_D	0.0854751	71.7711	1.8862e+08	1.92427e+08	1.08248e+08	1.4613e+07	5.05983e+08	2.1126e+08	3.02819e+08	9.96613e+06	6.94831e+08	3.49355e+08	2.63418e+08	2.06484e+08	1.72834e+08	2.40383e+08	7.90378e+07	5.35011e+07	2.56036e+08	3.04694e+08	9.91845e+07	2.03435e+07	4.06605e+08	2.21985e+08	4.23719e+08	1.50948e+08	4.69038e+08	2.82891e+08	1.13157e+08	7.62827e+07	3.0868e+08
1746	60.8312	4	1212.38	4845.5	0.000460285	0.0949924	50.58	LVPQPGSLDKLPSGGGLIGKPASTGLYILSPDFNDLSDYRDQFR	[1] L(+71.04)|[10] K(+71.04)	sp|Q9V3R1|A36DE_DROME	sp|Q9V3R1|A36DE_DROME			Accessory gland protein Acp36DE OS=Drosophila melanogaster GN=Acp36DE PE=2 SV=1	FALSE	3.8316	5W_A	5W_D	0.27263	88.2294	2.37508e+07	2.71814e+07	6.19673e+06	1.71815e+06	6.40087e+07	2.93673e+07	4.11878e+07	1.41431e+06	8.04024e+07	4.67562e+07	3.30983e+07	1.62019e+07	2.34544e+07	3.57654e+07	4.80963e+06	3.23882e+06	3.67817e+07	4.50973e+07	4.93786e+06	1.69364e+06	5.13745e+07	3.22154e+07	5.79923e+07	1.02905e+07	6.46029e+07	3.82531e+07	7.47861e+06	5.53302e+06	4.44153e+07
156	60.1778	4	796.934	3183.71	-0.000661659	-0.207827	84.64	VHESFRDILSPPIFGVNPQPLIEVQQPK		sp|Q9V3R1|A36DE_DROME	sp|Q9V3R1|A36DE_DROME			Accessory gland protein Acp36DE OS=Drosophila melanogaster GN=Acp36DE PE=2 SV=1	FALSE	4.04975	5W_B	5W_D	0.0263842	99.5321	5.69627e+07	5.69468e+07	4.40983e+07	1.44717e+08	1.59243e+08	6.29346e+07	1.17568e+08	8.81107e+07	1.57861e+08	8.45793e+07	1.55279e+08	7.43789e+07	4.47499e+07	5.06692e+07	3.58523e+07	3.32796e+07	8.03154e+07	4.92301e+07	4.91768e+07	2.21147e+08	8.68262e+07	4.165e+07	1.60912e+08	1.11644e+08	1.03709e+08	7.05141e+07	5.2051e+07	6.37311e+07	5.91156e+07
1654	60.1778	3	1062.24	3183.71	0.00184424	0.579275	90.48	VHESFRDILSPPIFGVNPQPLIEVQQPK		sp|Q9V3R1|A36DE_DROME	sp|Q9V3R1|A36DE_DROME			Accessory gland protein Acp36DE OS=Drosophila melanogaster GN=Acp36DE PE=2 SV=1	FALSE	4.24481	3W_B	5W_D	0.0372966	116.407	1.06514e+07	1.0884e+07	2.82633e+06	1.55548e+07	3.30326e+07	1.23689e+07	2.43833e+07	1.04433e+07	2.89924e+07	1.53867e+07	3.49426e+07	9.08967e+06	8.98921e+06	1.09182e+07	2.7939e+06	3.0788e+06	1.57919e+07	9.44967e+06	2.97543e+06	4.92049e+07	1.52796e+07	7.65834e+06	3.61889e+07	1.14302e+07	2.12663e+07	1.35969e+07	4.26967e+06	5.24859e+06	1.10258e+07
162	42.3912	3	548.303	1641.89	0.000819156	0.498911	69.38	QLEQIKLEMQNIR		sp|Q9V3R1|A36DE_DROME	sp|Q9V3R1|A36DE_DROME			Accessory gland protein Acp36DE OS=Drosophila melanogaster GN=Acp36DE PE=2 SV=1	FALSE	5.71351	5W_A	5W_D	0.457202	128.297	2.61257e+07	9.54627e+06	1.29133e+07	1.37238e+06	1.05857e+08	1.0714e+07	2.44373e+07	338391	1.5778e+08	3.07552e+07	1.63005e+07	4.31317e+07	4.0746e+07	4.53923e+07	8.33917e+06	3.87082e+06	1.81515e+07	3.00619e+07	1.41008e+07	1.92819e+06	3.86919e+07	3.96393e+07	8.06506e+07	4.79906e+06	4.37722e+07	6.15045e+07	1.22385e+07	9.67559e+06	4.32361e+07
651	42.4468	2	821.951	1641.89	0.000632891	0.385466	72.06	QLEQIKLEMQNIR		sp|Q9V3R1|A36DE_DROME	sp|Q9V3R1|A36DE_DROME			Accessory gland protein Acp36DE OS=Drosophila melanogaster GN=Acp36DE PE=2 SV=1	FALSE	6.27336	5W_A	5W_D	0.667881	140.115	1.44118e+07	4.60171e+06	3.16574e+06	378418	6.57716e+07	5.12867e+06	1.20305e+07	46437.4	1.00165e+08	1.76657e+07	8.32709e+06	1.66817e+07	2.21343e+07	2.6051e+07	2.39323e+06	1.25252e+06	1.02628e+07	1.61323e+07	3.3479e+06	898129	2.33778e+07	2.16318e+07	4.53335e+07	1.44922e+06	2.5114e+07	3.71166e+07	3.82825e+06	3.24946e+06	2.47348e+07
117354	93.9657	3	548.303	1641.89	-0.0014134	-0.860841	44.61	QLEQIKLEMQNIR		sp|Q9V3R1|A36DE_DROME	sp|Q9V3R1|A36DE_DROME			Accessory gland protein Acp36DE OS=Drosophila melanogaster GN=Acp36DE PE=2 SV=1	FALSE	13.5977	5W_B	5W_D	0.995493	182.816	23127.1	12404.9	15473.8	0	3614.12	265.518	34358.8	0	154572	42812.1	26006.9	0	41587.8	41994.9	43.8875	92.1627	22836.8	0	28109.6	28.2891	50.8623	47933.1	123390	0	63040.6	87329.1	543.181	0	49724.5
164	42.4757	3	571.982	1712.93	0.000974261	0.56877	64.16	QLEQIKLEMQNIR	[6] K(+71.04)	sp|Q9V3R1|A36DE_DROME	sp|Q9V3R1|A36DE_DROME			Accessory gland protein Acp36DE OS=Drosophila melanogaster GN=Acp36DE PE=2 SV=1	FALSE	4.3694	5W_A	3W_D	0.705687	140.928	3.60476e+07	1.11426e+07	1.01438e+07	770379	1.22483e+08	1.1915e+07	1.80659e+07	459557	2.32027e+08	5.2072e+07	1.05724e+07	3.31862e+07	8.01545e+07	5.63769e+07	6.70273e+06	2.28138e+06	2.6885e+07	5.43814e+07	1.0578e+07	968375	5.57509e+07	9.05826e+07	7.30045e+07	3.64676e+06	4.73602e+07	9.54909e+07	6.69051e+06	5.26469e+06	7.2291e+07
712	42.4704	2	857.47	1712.92	0.000607041	0.354389	76.46	QLEQIKLEMQNIR	[6] K(+71.04)	sp|Q9V3R1|A36DE_DROME	sp|Q9V3R1|A36DE_DROME			Accessory gland protein Acp36DE OS=Drosophila melanogaster GN=Acp36DE PE=2 SV=1	FALSE	5.9898	5W_A	1w_A	0.838892	156.101	1.72766e+07	4.49075e+06	1.9312e+06	107768	6.92787e+07	4.65185e+06	7.29425e+06	27070.1	1.40769e+08	2.70513e+07	4.37946e+06	1.07355e+07	3.92238e+07	2.86192e+07	1.45202e+06	541799	1.30139e+07	2.61462e+07	1.8898e+06	182378	3.01619e+07	4.50861e+07	3.59063e+07	894667	2.42804e+07	5.1905e+07	1.49967e+06	1.38768e+06	3.76254e+07
104320	93.9732	3	571.981	1712.92	-0.003006	-1.75489	28.6	QLEQIKLEMQNIR	[6] K(+71.04)	sp|Q9V3R1|A36DE_DROME	sp|Q9V3R1|A36DE_DROME			Accessory gland protein Acp36DE OS=Drosophila melanogaster GN=Acp36DE PE=2 SV=1	FALSE	17.9855	5W_A	5W_D	0.493016	121.285	36180.4	11434.1	11401.4	1424.23	7082.77	12381	21968.5	16686.2	246495	74107.7	13592.1	5269.07	88683.3	54797.2	0	0	33054.1	11378.4	17182.9	1429.58	134.581	117422	126520	749.254	71390.2	144042	1933.99	467.343	90557.4
167	47.3526	3	660.393	1978.16	0.000738969	0.373564	82.33	DKVDKISPALQLQLLR	[1] D(+71.04)|[5] K(+71.04)	sp|Q9V3R1|A36DE_DROME	sp|Q9V3R1|A36DE_DROME			Accessory gland protein Acp36DE OS=Drosophila melanogaster GN=Acp36DE PE=2 SV=1	FALSE	3.25047	5W_A	5W_D	0.926491	87.4225	9.08419e+07	6.11004e+07	1.83418e+07	312438	1.68129e+08	7.88941e+07	6.57539e+07	127092	2.24209e+08	1.75195e+08	6.40383e+07	1.71888e+07	7.27199e+07	4.9151e+07	1.4097e+07	7.02385e+06	1.41257e+08	1.03164e+08	1.80202e+07	2.32395e+06	1.81786e+08	1.26503e+08	8.03186e+07	7.83185e+06	1.26137e+08	8.12852e+07	1.36124e+07	6.49324e+06	1.1503e+08
386	47.3526	4	495.547	1978.16	0.000730674	0.369371	67.36	DKVDKISPALQLQLLR	[1] D(+71.04)|[5] K(+71.04)	sp|Q9V3R1|A36DE_DROME	sp|Q9V3R1|A36DE_DROME			Accessory gland protein Acp36DE OS=Drosophila melanogaster GN=Acp36DE PE=2 SV=1	FALSE	3.07489	5W_A	5W_D	0.88285	82.2902	2.99173e+07	1.96213e+07	8.09936e+06	854561	5.61855e+07	2.40174e+07	2.0998e+07	459441	7.70809e+07	5.76685e+07	2.09597e+07	7.69887e+06	2.54386e+07	1.68986e+07	5.69063e+06	2.75794e+06	4.64612e+07	3.21913e+07	8.76727e+06	1.62116e+06	6.10295e+07	4.04589e+07	2.53997e+07	3.59127e+06	4.2052e+07	2.73059e+07	6.09052e+06	2.95889e+06	3.91964e+07
4109	47.3526	2	990.085	1978.16	-0.00161726	-0.81756	62.93	DKVDKISPALQLQLLR	[1] D(+71.04)|[5] K(+71.04)	sp|Q9V3R1|A36DE_DROME	sp|Q9V3R1|A36DE_DROME			Accessory gland protein Acp36DE OS=Drosophila melanogaster GN=Acp36DE PE=2 SV=1	FALSE	4.95658	5W_A	5W_D	0.807338	136.08	8.96277e+06	4.51806e+06	75.3262	5.63613	1.76864e+07	6.21035e+06	5.32727e+06	3721.86	2.37359e+07	1.87161e+07	5.0123e+06	15097.9	6.07703e+06	3.94106e+06	0	8992.87	1.45481e+07	8.99098e+06	7280.81	0	1.93925e+07	1.18138e+07	6.13492e+06	8224.18	1.41992e+07	7.73027e+06	4714.46	24721.3	1.18865e+07
138341	94.4444	3	660.392	1978.15	-0.00319995	-1.61764	48.06	DKVDKISPALQLQLLR	[1] D(+71.04)|[5] K(+71.04)	sp|Q9V3R1|A36DE_DROME	sp|Q9V3R1|A36DE_DROME			Accessory gland protein Acp36DE OS=Drosophila melanogaster GN=Acp36DE PE=2 SV=1	FALSE	Infinity	5W_A	5W_B	0.898157	202.824	0	6601.36	42.3991	0	0	0	6060.44	0	0	16165.1	0	0	492.54	3930.53	0	0	5637.3	0	3975.73	0	0	0	0	0	11071.2	11.1363	0	0	9099.49
160863	94.4444	4	495.546	1978.15	-0.0031812	-1.60816	31.97	DKVDKISPALQLQLLR	[1] D(+71.04)|[5] K(+71.04)	sp|Q9V3R1|A36DE_DROME	sp|Q9V3R1|A36DE_DROME			Accessory gland protein Acp36DE OS=Drosophila melanogaster GN=Acp36DE PE=2 SV=1	FALSE	217.443	QC	5W_B	0.989849	200	0	3283.46	0	0	0	0	1704.48	0	8084	9243.57	0	0	0	3210.9	0.267982	1.55443	5526.41	0	844.716	0	79.1255	0	0	0	3456.91	3057.02	0	0	3461.23
199653	94.3744	3	660.392	1978.15	-0.00455488	-2.30259	41.01	DKVDKISPALQLQLLR	[1] D(+71.04)|[5] K(+71.04)	sp|Q9V3R1|A36DE_DROME	sp|Q9V3R1|A36DE_DROME			Accessory gland protein Acp36DE OS=Drosophila melanogaster GN=Acp36DE PE=2 SV=1	FALSE	Infinity	QC	1W_B	0.209725	221.233	0	94.1717	0	0	5.39511	0	0	0	16942.5	0	0	0	0	0	0	0	0	0	0	0	53.2452	0	0	0	125.488	8720.25	0	0	0
167	47.3526	3	660.393	1978.16	0.000738969	0.373564	89.27	DKVDKISPALQLQLLR	[2] K(+71.04)|[5] K(+71.04)	sp|Q9V3R1|A36DE_DROME	sp|Q9V3R1|A36DE_DROME			Accessory gland protein Acp36DE OS=Drosophila melanogaster GN=Acp36DE PE=2 SV=1	FALSE	3.25047	5W_A	5W_D	0.926491	87.4225	9.08419e+07	6.11004e+07	1.83418e+07	312438	1.68129e+08	7.88941e+07	6.57539e+07	127092	2.24209e+08	1.75195e+08	6.40383e+07	1.71888e+07	7.27199e+07	4.9151e+07	1.4097e+07	7.02385e+06	1.41257e+08	1.03164e+08	1.80202e+07	2.32395e+06	1.81786e+08	1.26503e+08	8.03186e+07	7.83185e+06	1.26137e+08	8.12852e+07	1.36124e+07	6.49324e+06	1.1503e+08
386	47.3526	4	495.547	1978.16	0.000730674	0.369371	69.05	DKVDKISPALQLQLLR	[2] K(+71.04)|[5] K(+71.04)	sp|Q9V3R1|A36DE_DROME	sp|Q9V3R1|A36DE_DROME			Accessory gland protein Acp36DE OS=Drosophila melanogaster GN=Acp36DE PE=2 SV=1	FALSE	3.07489	5W_A	5W_D	0.88285	82.2902	2.99173e+07	1.96213e+07	8.09936e+06	854561	5.61855e+07	2.40174e+07	2.0998e+07	459441	7.70809e+07	5.76685e+07	2.09597e+07	7.69887e+06	2.54386e+07	1.68986e+07	5.69063e+06	2.75794e+06	4.64612e+07	3.21913e+07	8.76727e+06	1.62116e+06	6.10295e+07	4.04589e+07	2.53997e+07	3.59127e+06	4.2052e+07	2.73059e+07	6.09052e+06	2.95889e+06	3.91964e+07
4109	47.3526	2	990.085	1978.16	-0.00161726	-0.81756	81.57	DKVDKISPALQLQLLR	[2] K(+71.04)|[5] K(+71.04)	sp|Q9V3R1|A36DE_DROME	sp|Q9V3R1|A36DE_DROME			Accessory gland protein Acp36DE OS=Drosophila melanogaster GN=Acp36DE PE=2 SV=1	FALSE	4.95658	5W_A	5W_D	0.807338	136.08	8.96277e+06	4.51806e+06	75.3262	5.63613	1.76864e+07	6.21035e+06	5.32727e+06	3721.86	2.37359e+07	1.87161e+07	5.0123e+06	15097.9	6.07703e+06	3.94106e+06	0	8992.87	1.45481e+07	8.99098e+06	7280.81	0	1.93925e+07	1.18138e+07	6.13492e+06	8224.18	1.41992e+07	7.73027e+06	4714.46	24721.3	1.18865e+07
167	47.3526	3	660.393	1978.16	0.000738969	0.373564	59.95	DKVDKISPALQLQLLR	[1] D(+71.04)|[2] K(+71.04)	sp|Q9V3R1|A36DE_DROME	sp|Q9V3R1|A36DE_DROME			Accessory gland protein Acp36DE OS=Drosophila melanogaster GN=Acp36DE PE=2 SV=1	FALSE	3.25047	5W_A	5W_D	0.926491	87.4225	9.08419e+07	6.11004e+07	1.83418e+07	312438	1.68129e+08	7.88941e+07	6.57539e+07	127092	2.24209e+08	1.75195e+08	6.40383e+07	1.71888e+07	7.27199e+07	4.9151e+07	1.4097e+07	7.02385e+06	1.41257e+08	1.03164e+08	1.80202e+07	2.32395e+06	1.81786e+08	1.26503e+08	8.03186e+07	7.83185e+06	1.26137e+08	8.12852e+07	1.36124e+07	6.49324e+06	1.1503e+08
386	47.3526	4	495.547	1978.16	0.000730674	0.369371	64.54	DKVDKISPALQLQLLR	[1] D(+71.04)|[2] K(+71.04)	sp|Q9V3R1|A36DE_DROME	sp|Q9V3R1|A36DE_DROME			Accessory gland protein Acp36DE OS=Drosophila melanogaster GN=Acp36DE PE=2 SV=1	FALSE	3.07489	5W_A	5W_D	0.88285	82.2902	2.99173e+07	1.96213e+07	8.09936e+06	854561	5.61855e+07	2.40174e+07	2.0998e+07	459441	7.70809e+07	5.76685e+07	2.09597e+07	7.69887e+06	2.54386e+07	1.68986e+07	5.69063e+06	2.75794e+06	4.64612e+07	3.21913e+07	8.76727e+06	1.62116e+06	6.10295e+07	4.04589e+07	2.53997e+07	3.59127e+06	4.2052e+07	2.73059e+07	6.09052e+06	2.95889e+06	3.91964e+07
4109	47.3526	2	990.085	1978.16	-0.00161726	-0.81756	---	DKVDKISPALQLQLLR	[1] D(+71.04)|[2] K(+71.04)	sp|Q9V3R1|A36DE_DROME	sp|Q9V3R1|A36DE_DROME			Accessory gland protein Acp36DE OS=Drosophila melanogaster GN=Acp36DE PE=2 SV=1	FALSE	4.95658	5W_A	5W_D	0.807338	136.08	8.96277e+06	4.51806e+06	75.3262	5.63613	1.76864e+07	6.21035e+06	5.32727e+06	3721.86	2.37359e+07	1.87161e+07	5.0123e+06	15097.9	6.07703e+06	3.94106e+06	0	8992.87	1.45481e+07	8.99098e+06	7280.81	0	1.93925e+07	1.18138e+07	6.13492e+06	8224.18	1.41992e+07	7.73027e+06	4714.46	24721.3	1.18865e+07
138341	94.4444	3	660.392	1978.15	-0.00319995	-1.61764	47.49	DKVDKISPALQLQLLR	[1] D(+71.04)|[2] K(+71.04)	sp|Q9V3R1|A36DE_DROME	sp|Q9V3R1|A36DE_DROME			Accessory gland protein Acp36DE OS=Drosophila melanogaster GN=Acp36DE PE=2 SV=1	FALSE	Infinity	5W_A	5W_B	0.898157	202.824	0	6601.36	42.3991	0	0	0	6060.44	0	0	16165.1	0	0	492.54	3930.53	0	0	5637.3	0	3975.73	0	0	0	0	0	11071.2	11.1363	0	0	9099.49
160863	94.4444	4	495.546	1978.15	-0.0031812	-1.60816	37.98	DKVDKISPALQLQLLR	[1] D(+71.04)|[2] K(+71.04)	sp|Q9V3R1|A36DE_DROME	sp|Q9V3R1|A36DE_DROME			Accessory gland protein Acp36DE OS=Drosophila melanogaster GN=Acp36DE PE=2 SV=1	FALSE	217.443	QC	5W_B	0.989849	200	0	3283.46	0	0	0	0	1704.48	0	8084	9243.57	0	0	0	3210.9	0.267982	1.55443	5526.41	0	844.716	0	79.1255	0	0	0	3456.91	3057.02	0	0	3461.23
199653	94.3744	3	660.392	1978.15	-0.00455488	-2.30259	29.44	DKVDKISPALQLQLLR	[1] D(+71.04)|[2] K(+71.04)	sp|Q9V3R1|A36DE_DROME	sp|Q9V3R1|A36DE_DROME			Accessory gland protein Acp36DE OS=Drosophila melanogaster GN=Acp36DE PE=2 SV=1	FALSE	Infinity	QC	1W_B	0.209725	221.233	0	94.1717	0	0	5.39511	0	0	0	16942.5	0	0	0	0	0	0	0	0	0	0	0	53.2452	0	0	0	125.488	8720.25	0	0	0
246547	94.3072	3	660.393	1978.16	-0.000294488	-0.14887	21.73	DKVDKISPALQLQLLR	[1] D(+71.04)|[2] K(+71.04)	sp|Q9V3R1|A36DE_DROME	sp|Q9V3R1|A36DE_DROME			Accessory gland protein Acp36DE OS=Drosophila melanogaster GN=Acp36DE PE=2 SV=1	FALSE	Infinity	5W_B	3W_A	0.760645	200	0	0	96.9387	0	0	0	0	0	0	0	0	0	0	0	0	0	0	0	0	0	0	10883.4	0	0	0	226.152	0	0	0
177	19.7124	2	488.241	974.467	-0.000392512	-0.402797	51.83	IQTENDQK		sp|Q9V3R1|A36DE_DROME	sp|Q9V3R1|A36DE_DROME			Accessory gland protein Acp36DE OS=Drosophila melanogaster GN=Acp36DE PE=2 SV=1	FALSE	5.67657	5W_A	5W_D	0.137181	104.607	3.1706e+06	2.47982e+06	3.51208e+06	8.47715e+06	9.09126e+06	4.59015e+06	6.45274e+06	5.95533e+06	7.071e+06	3.36606e+06	6.79161e+06	1.3161e+07	3.01748e+06	2.4969e+06	3.10321e+06	3.06846e+06	4.11767e+06	4.31668e+06	4.35605e+06	5.9173e+06	3.04218e+06	4.62005e+06	8.32677e+06	9.97423e+06	3.48302e+06	5.14012e+06	4.48808e+06	5.52913e+06	3.36796e+06
5230	19.7124	1	975.474	974.467	0.000316585	0.324881	25.56	IQTENDQK		sp|Q9V3R1|A36DE_DROME	sp|Q9V3R1|A36DE_DROME			Accessory gland protein Acp36DE OS=Drosophila melanogaster GN=Acp36DE PE=2 SV=1	FALSE	5.63396	5W_A	5W_D	0.00157883	75.273	864819	593215	637917	1.30324e+06	2.78115e+06	1.0844e+06	1.50765e+06	925770	2.55978e+06	959957	1.66051e+06	2.29674e+06	694228	602943	471867	521932	1.1706e+06	1.08037e+06	787346	1.1941e+06	920481	1.319e+06	2.15436e+06	1.77812e+06	975870	1.42142e+06	667112	915321	951022
178	59.4782	2	714.41	1426.8	0.00143227	1.00383	82.71	SDLEQQILLQLK		sp|Q9V3R1|A36DE_DROME	sp|Q9V3R1|A36DE_DROME			Accessory gland protein Acp36DE OS=Drosophila melanogaster GN=Acp36DE PE=2 SV=1	FALSE	5.50611	5W_A	5W_D	0.00057156	78.9997	2.8723e+07	2.08301e+07	9.02964e+06	2.65488e+07	1.15876e+08	3.00558e+07	5.60943e+07	1.82431e+07	9.80831e+07	4.12597e+07	5.21619e+07	6.57444e+07	2.69662e+07	2.5878e+07	7.53765e+06	8.53455e+06	3.97297e+07	3.95145e+07	1.08022e+07	3.5113e+07	3.49739e+07	4.81882e+07	1.21515e+08	3.17337e+07	5.77279e+07	5.61312e+07	1.44531e+07	1.48545e+07	3.04346e+07
35514	59.4343	1	1427.81	1426.8	-0.00252681	-1.77096	65.59	SDLEQQILLQLK		sp|Q9V3R1|A36DE_DROME	sp|Q9V3R1|A36DE_DROME			Accessory gland protein Acp36DE OS=Drosophila melanogaster GN=Acp36DE PE=2 SV=1	FALSE	93.3518	5W_A	5W_D	0.0234614	185.126	24791	3961.08	29636.9	624066	1.35643e+06	31260.6	120797	291027	934637	92494.8	259188	2.21017e+06	8996.01	0	0	42066.5	70574.1	66234.9	47975.4	122945	91695.7	82262.4	1.73416e+06	1.00446e+06	132490	268293	164670	176232	43918.2
183	47.5439	3	613.035	1836.08	0.000179392	0.0977035	90.2	DKVDKISPALQLQLLR		sp|Q9V3R1|A36DE_DROME	sp|Q9V3R1|A36DE_DROME			Accessory gland protein Acp36DE OS=Drosophila melanogaster GN=Acp36DE PE=2 SV=1	FALSE	5.39469	3W_B	5W_D	0.0358774	108.294	1.92133e+07	1.77756e+07	1.06924e+07	4.86426e+07	5.38795e+07	2.29792e+07	4.40606e+07	3.56436e+07	4.56586e+07	2.41342e+07	6.33782e+07	1.04785e+07	1.1309e+07	1.24253e+07	1.10645e+07	1.06059e+07	2.9191e+07	1.39884e+07	1.60001e+07	9.5046e+07	3.02285e+07	1.05922e+07	3.69946e+07	2.45468e+07	3.61935e+07	1.45356e+07	1.91368e+07	1.92204e+07	2.30445e+07
1007	47.5609	4	460.028	1836.08	0.000183225	0.0997912	72.15	DKVDKISPALQLQLLR		sp|Q9V3R1|A36DE_DROME	sp|Q9V3R1|A36DE_DROME			Accessory gland protein Acp36DE OS=Drosophila melanogaster GN=Acp36DE PE=2 SV=1	FALSE	5.91114	3W_A	5W_D	0.0220928	109.599	2.82366e+06	2.45913e+06	1.9473e+06	7.75109e+06	7.94259e+06	3.08428e+06	6.539e+06	5.52325e+06	6.80416e+06	3.503e+06	9.45289e+06	1.72984e+06	1.49472e+06	1.75862e+06	1.73465e+06	1.40207e+06	4.01894e+06	1.82815e+06	3.16067e+06	1.18496e+07	4.49263e+06	1.2448e+06	5.31875e+06	3.98255e+06	5.41545e+06	1.96827e+06	3.27224e+06	2.81598e+06	3.36847e+06
6175	47.6222	2	919.047	1836.08	-0.00326485	-1.77816	88.11	DKVDKISPALQLQLLR		sp|Q9V3R1|A36DE_DROME	sp|Q9V3R1|A36DE_DROME			Accessory gland protein Acp36DE OS=Drosophila melanogaster GN=Acp36DE PE=2 SV=1	FALSE	10.5791	3W_B	1W_B	0.511641	149.826	1.10029e+06	956053	13802.5	402398	4.30826e+06	1.37412e+06	3.16883e+06	276206	3.23434e+06	1.61341e+06	4.98756e+06	4065	493701	636756	29512.6	21472.8	2.08788e+06	516875	28648.4	7.92753e+06	2.17669e+06	164517	2.60329e+06	90447.7	3.23653e+06	735405	24559.7	46013.8	1.45273e+06
201	20.7281	2	443.771	885.528	-0.000327091	-0.369374	42.04	LQQELKK		sp|Q9V3R1|A36DE_DROME	sp|Q9V3R1|A36DE_DROME			Accessory gland protein Acp36DE OS=Drosophila melanogaster GN=Acp36DE PE=2 SV=1	FALSE	10.7006	5W_B	5W_D	0.254103	128.017	2.90501e+06	2.60815e+06	4.79481e+06	1.41953e+06	7.36214e+06	435815	7.9276e+06	1.01651e+07	6.68097e+06	3.89047e+06	7.07666e+06	5.60895e+06	2.1329e+06	2.31472e+06	3.48176e+06	3.61089e+06	3.25451e+06	2.99932e+06	4.5642e+06	1.11073e+07	3.52617e+06	2.58279e+06	9.54254e+06	1.77564e+07	5.21931e+06	3.29776e+06	378093	6.78496e+06	2.59282e+06
323	21.7217	2	443.771	885.528	-0.000144495	-0.163174	28.63	LQQELKK		sp|Q9V3R1|A36DE_DROME	sp|Q9V3R1|A36DE_DROME			Accessory gland protein Acp36DE OS=Drosophila melanogaster GN=Acp36DE PE=2 SV=1	FALSE	3.13686	5W_A	5W_D	0.0260215	91.1547	4.72266e+06	2.6717e+06	3.70591e+06	2.83601e+06	1.89965e+07	3.22845e+06	4.10416e+06	1.94065e+06	1.85981e+07	4.672e+06	3.77699e+06	8.14834e+06	4.23582e+06	5.63882e+06	2.53296e+06	2.0719e+06	1.10122e+07	5.71041e+06	3.23501e+06	2.43952e+06	6.83745e+06	8.22219e+06	9.61143e+06	5.09956e+06	6.26507e+06	8.62609e+06	3.67411e+06	3.70958e+06	8.62643e+06
638	20.0489	2	443.771	885.528	-6.09941e-05	-0.0688788	39.18	LQQELKK		sp|Q9V3R1|A36DE_DROME	sp|Q9V3R1|A36DE_DROME			Accessory gland protein Acp36DE OS=Drosophila melanogaster GN=Acp36DE PE=2 SV=1	FALSE	294.673	1w_A	5W_A	0.716086	198.714	25190.4	37145.6	32488.4	1.15259e+07	36924.3	89253.9	18419.4	41956.6	19750.6	22288.4	26080.5	14656.9	17528.3	16972	11596.5	62028.2	15256.9	256389	24994.7	23736.4	24908.9	24991.7	17029.1	14456	13802.7	28977.3	4.66165e+06	18499.9	22499.4
4827	20.7636	1	886.536	885.529	0.000257032	0.290258	---	LQQELKK		sp|Q9V3R1|A36DE_DROME	sp|Q9V3R1|A36DE_DROME			Accessory gland protein Acp36DE OS=Drosophila melanogaster GN=Acp36DE PE=2 SV=1	FALSE	8.05274	5W_B	5W_D	0.812861	103.242	624034	479165	522961	1317.81	1.97029e+06	0	1.70245e+06	961822	2.1049e+06	852383	1.52315e+06	459375	348576	396025	228571	237032	806506	500674	530775	1.63943e+06	979177	472805	2.06067e+06	1.43167e+06	1.12515e+06	696045	0	636781	611030
22515	20.0489	1	886.535	885.528	-0.000175603	-0.198303	---	LQQELKK		sp|Q9V3R1|A36DE_DROME	sp|Q9V3R1|A36DE_DROME			Accessory gland protein Acp36DE OS=Drosophila melanogaster GN=Acp36DE PE=2 SV=1	FALSE	571.322	1w_A	1W_B	0.989938	218.947	1958.43	252.033	257.006	1.2066e+06	1285.31	866540	709.663	0	13470.5	4165.12	1471.16	0	2991.71	1045.92	0	379.856	2651.36	31265.6	132.013	35.7204	14139.4	3467.46	2537.65	71.2169	5056.6	642.857	492620	0	3332.71
158933	89.415	2	443.772	885.529	0.00081331	0.918446	23.25	LQQELKK		sp|Q9V3R1|A36DE_DROME	sp|Q9V3R1|A36DE_DROME			Accessory gland protein Acp36DE OS=Drosophila melanogaster GN=Acp36DE PE=2 SV=1	FALSE	Infinity	1w_A	5W_D	0.77279	200	0	0	1.05704	63042.8	731.488	978.338	10.1111	22657.7	80.7224	29.8025	0	44722.5	0	0	31.2104	966.743	10.9262	0	0	30366.5	19.2723	0	0	46501.7	0	0	4231.4	9009.54	0
212	63.3437	4	1147.6	4586.38	0.0041075	0.895587	107.1	NQIGIHGPYSQYPSLLPSANLLGIPNQQLINAQDVLSDKDQK		sp|Q9V3R1|A36DE_DROME	sp|Q9V3R1|A36DE_DROME			Accessory gland protein Acp36DE OS=Drosophila melanogaster GN=Acp36DE PE=2 SV=1	FALSE	18.1465	1w_A	5W_D	0.29506	169.579	3.24982e+07	2.39026e+07	6.20373e+07	5.92946e+08	1.73275e+08	3.53149e+07	9.92912e+07	1.54474e+08	1.59893e+08	4.00394e+07	1.01769e+08	1.92632e+08	4.41123e+07	5.20855e+07	3.06756e+07	3.71257e+07	3.49021e+07	4.20276e+07	3.50919e+07	2.97764e+08	4.96383e+07	2.43434e+07	2.19707e+08	2.56675e+08	7.52302e+07	9.17044e+07	5.44633e+07	7.87677e+07	5.22631e+07
88081	62.4558	4	1147.6	4586.36	-0.0149295	-3.25518	26.84	NQIGIHGPYSQYPSLLPSANLLGIPNQQLINAQDVLSDKDQK		sp|Q9V3R1|A36DE_DROME	sp|Q9V3R1|A36DE_DROME			Accessory gland protein Acp36DE OS=Drosophila melanogaster GN=Acp36DE PE=2 SV=1	FALSE	6.14142	5W_B	1W_B	0.422087	136.03	0	35072.2	0	37488.2	78109.8	14468.8	55373.7	0	0	14255	21377.9	15586.8	30376.8	0	5211.56	0	0	0	11814.3	17141	23673.9	11444.3	38025.7	81769.5	14330.6	17014	6839.41	13577.2	14798.9
106178	62.316	4	1147.6	4586.36	-0.0182777	-3.98522	30.47	NQIGIHGPYSQYPSLLPSANLLGIPNQQLINAQDVLSDKDQK		sp|Q9V3R1|A36DE_DROME	sp|Q9V3R1|A36DE_DROME			Accessory gland protein Acp36DE OS=Drosophila melanogaster GN=Acp36DE PE=2 SV=1	FALSE	9.84545	1w_A	5W_A	0.153567	163.354	52285.8	14057.6	13955.2	248565	47843.7	31958	27093.7	44001.6	0	0	24689.6	20838.8	89994	12685.5	7408	0	19084.5	39814.8	8313.5	46369.4	137921	62277.5	73384.8	130131	44107	38935.3	7981.22	37047.1	21391.3
125594	66.0815	4	1147.6	4586.38	-0.000758274	-0.165332	35.05	NQIGIHGPYSQYPSLLPSANLLGIPNQQLINAQDVLSDKDQK		sp|Q9V3R1|A36DE_DROME	sp|Q9V3R1|A36DE_DROME			Accessory gland protein Acp36DE OS=Drosophila melanogaster GN=Acp36DE PE=2 SV=1	FALSE	5.3316	3W_B	QC	0.50078	200	10138	18595.5	20.196	24243.4	29063.9	0	25945.8	22527.2	24105.9	0	10461.5	24353.1	22068.2	18315.6	3329.24	5526.88	10129.2	10428.9	4450.65	78234.3	0	0	0	21132.2	28592.5	21007.2	2164.48	2695.83	41144.6
227	45.9211	3	542.639	1624.9	0.00147434	0.907344	76.34	IHELYQNILQLNK		sp|Q9V3R1|A36DE_DROME	sp|Q9V3R1|A36DE_DROME			Accessory gland protein Acp36DE OS=Drosophila melanogaster GN=Acp36DE PE=2 SV=1	FALSE	4.115	5W_A	5W_D	0.00047406	63.2133	1.83127e+07	1.26385e+07	1.39256e+07	2.23878e+07	7.45739e+07	1.64017e+07	2.58644e+07	1.31774e+07	6.85196e+07	3.06633e+07	2.70423e+07	3.50772e+07	2.18566e+07	2.05106e+07	8.90993e+06	9.08853e+06	2.50913e+07	2.69882e+07	1.53689e+07	2.07853e+07	3.29302e+07	2.81758e+07	6.02385e+07	2.08042e+07	3.52857e+07	3.65037e+07	1.69533e+07	1.76166e+07	2.67568e+07
344	45.9211	2	813.454	1624.89	0.000281007	0.172939	88.98	IHELYQNILQLNK		sp|Q9V3R1|A36DE_DROME	sp|Q9V3R1|A36DE_DROME			Accessory gland protein Acp36DE OS=Drosophila melanogaster GN=Acp36DE PE=2 SV=1	FALSE	3.75009	5W_A	5W_D	0.000566808	72.0138	2.44649e+07	1.65444e+07	1.20911e+07	2.34252e+07	1.00389e+08	2.14318e+07	3.26527e+07	1.30213e+07	9.22392e+07	4.0264e+07	3.54785e+07	3.46296e+07	2.8332e+07	2.77952e+07	8.85232e+06	9.82745e+06	3.47347e+07	3.6707e+07	1.23726e+07	3.11029e+07	4.4772e+07	3.61497e+07	7.83545e+07	2.09776e+07	4.92531e+07	5.05186e+07	1.57069e+07	1.87177e+07	3.67765e+07
74797	94.4257	3	542.638	1624.89	-0.00267358	-1.64539	69.71	IHELYQNILQLNK		sp|Q9V3R1|A36DE_DROME	sp|Q9V3R1|A36DE_DROME			Accessory gland protein Acp36DE OS=Drosophila melanogaster GN=Acp36DE PE=2 SV=1	FALSE	Infinity	QC	5W_B	0.793125	200	8161.33	8208.86	329.733	0	0	0	16034.3	0	25194.7	18300.5	13974.2	0	12193.7	11967.6	0	0	15362.1	0	12002.3	0	0	0	0	0	18141.8	20292.8	0	0	11869.8
108426	93.7177	3	542.637	1624.89	-0.00508903	-3.13191	58.08	IHELYQNILQLNK		sp|Q9V3R1|A36DE_DROME	sp|Q9V3R1|A36DE_DROME			Accessory gland protein Acp36DE OS=Drosophila melanogaster GN=Acp36DE PE=2 SV=1	FALSE	Infinity	1w_A	1W_B	0.470504	200	0	0	0	24669.4	40.174	188.851	49.6534	0	0	9.17625	0	148.072	0	0	0	0	0	0	1.07947	1131.5	0	0	4.03129	24583.2	4.95145	5.71777	0	365.712	0.985758
115468	94.2334	3	542.638	1624.89	-0.00158888	-0.977838	70.84	IHELYQNILQLNK		sp|Q9V3R1|A36DE_DROME	sp|Q9V3R1|A36DE_DROME			Accessory gland protein Acp36DE OS=Drosophila melanogaster GN=Acp36DE PE=2 SV=1	FALSE	Infinity	3W_C	1W_D	0.714266	200	0	0	14221.7	70.4439	124.512	0	236.767	0	23.556	0	0	0	63.4822	0	0	0	71.671	48.005	0	0	0	11357.3	31433.7	0	0	0	19.7654	0	0
131652	48.319	2	813.454	1624.89	0.000415822	0.255907	76.64	IHELYQNILQLNK		sp|Q9V3R1|A36DE_DROME	sp|Q9V3R1|A36DE_DROME			Accessory gland protein Acp36DE OS=Drosophila melanogaster GN=Acp36DE PE=2 SV=1	FALSE	46.3087	3W_A	5W_D	0.185749	172.525	6229.88	0	518.834	10472.2	176662	8684.35	16882.1	2526.04	110650	0	22663.3	36620.2	3532.73	1921.06	256.901	1559.01	13962.2	9800.49	886.248	10749.5	13332.2	2485.99	136062	9032.42	4009.52	13316.9	0	1508.42	8821.07
138980	94.0761	3	542.638	1624.89	-0.00253838	-1.56218	67.04	IHELYQNILQLNK		sp|Q9V3R1|A36DE_DROME	sp|Q9V3R1|A36DE_DROME			Accessory gland protein Acp36DE OS=Drosophila melanogaster GN=Acp36DE PE=2 SV=1	FALSE	Infinity	5W_C	1w_A	0.834643	223.607	0	0	0	0	58.8956	11422.5	1.89858	0	0	0	0	0	61.8699	0	0	0	0	11866	0	0	89.3746	0	98.1775	0	65.76	1.63699	0	0	0
145233	93.6689	3	542.638	1624.89	-0.000747289	-0.4599	61.65	IHELYQNILQLNK		sp|Q9V3R1|A36DE_DROME	sp|Q9V3R1|A36DE_DROME			Accessory gland protein Acp36DE OS=Drosophila melanogaster GN=Acp36DE PE=2 SV=1	FALSE	Infinity	1W_C	3W_A	0.318974	223.135	0	0	47.6667	200.143	0	0	0	0	0	58.2366	5.23468	754.782	75.3573	66.1135	0	0	36.22	0	0.0119368	14109	8.24321	9.22081	9.71494	0	6.32926	2.2672	0	15868.3	0
157530	94.6151	3	542.637	1624.89	-0.00349091	-2.14839	59.92	IHELYQNILQLNK		sp|Q9V3R1|A36DE_DROME	sp|Q9V3R1|A36DE_DROME			Accessory gland protein Acp36DE OS=Drosophila melanogaster GN=Acp36DE PE=2 SV=1	FALSE	Infinity	3W_A	1w_A	0.648132	200	0	0	0	0	24617	0	0	0	0	0	0	0	0	45.9144	0	0	0	0	0	0	0	0	0	0	0	0	0	0	0
162433	94.4165	2	813.451	1624.89	-0.00613835	-3.77769	48.18	IHELYQNILQLNK		sp|Q9V3R1|A36DE_DROME	sp|Q9V3R1|A36DE_DROME			Accessory gland protein Acp36DE OS=Drosophila melanogaster GN=Acp36DE PE=2 SV=1	FALSE	8.16106	3W_B	5W_D	0.908625	194.489	2430.16	5568.35	1138.83	0	3375.74	110.966	11276.8	0	2575.45	12186.8	5163.16	0	142.032	6416.94	0	0	7272.86	437.355	11975.7	93.5542	2402.72	1167.85	1347.43	4.87641	8397.02	3790.28	0	0	5131.99
168273	93.8192	3	542.639	1624.89	0.000605184	0.372445	70.77	IHELYQNILQLNK		sp|Q9V3R1|A36DE_DROME	sp|Q9V3R1|A36DE_DROME			Accessory gland protein Acp36DE OS=Drosophila melanogaster GN=Acp36DE PE=2 SV=1	FALSE	Infinity	5W_A	1w_A	0.837102	212.724	0	0	0	0	0	0	1.66915	10230.9	0	0	0	26838.4	1.10752	0	0	0	0	0	6.98196	0	8.87257	0	71.4182	0	0	0	0	0	0
187433	93.9281	3	542.638	1624.89	-0.00122827	-0.755906	20.33	IHELYQNILQLNK		sp|Q9V3R1|A36DE_DROME	sp|Q9V3R1|A36DE_DROME			Accessory gland protein Acp36DE OS=Drosophila melanogaster GN=Acp36DE PE=2 SV=1	FALSE	Infinity	1W_D	1w_A	0.106956	200	0	0	0	0	2.36366	0	0	0	0	0	0	0	0	0	0	0	0	0	0	0	110.611	0	1.02254	0	65.344	0	5766.46	0	0
194108	94.2371	2	813.452	1624.89	-0.00351179	-2.16124	40.3	IHELYQNILQLNK		sp|Q9V3R1|A36DE_DROME	sp|Q9V3R1|A36DE_DROME			Accessory gland protein Acp36DE OS=Drosophila melanogaster GN=Acp36DE PE=2 SV=1	FALSE	24.902	3W_C	5W_B	0.980847	133.23	3679.33	3472.59	11040.6	70.2101	100.975	540.918	352.835	675.927	4439.54	4556.22	1538.87	137.164	2046.36	3112.19	111.911	32.1927	6687.72	183.406	1008.87	233.456	1140.49	845.499	52.4373	22.1755	5142.32	6591.45	403.284	39.267	11292.7
202798	93.6689	2	813.453	1624.89	-0.00152515	-0.938616	37.18	IHELYQNILQLNK		sp|Q9V3R1|A36DE_DROME	sp|Q9V3R1|A36DE_DROME			Accessory gland protein Acp36DE OS=Drosophila melanogaster GN=Acp36DE PE=2 SV=1	FALSE	185.759	1W_C	5W_D	0.189586	210.07	24.2814	0	76.9646	49.4194	122.575	0	7.07961	699.26	301.539	0	1.45961	1049.57	39.7888	174.005	250.573	163.118	199.514	391.097	127.598	9101.89	0	0	0	1458.16	147.321	0	630.716	14164.3	0.075005
221853	93.7177	2	813.452	1624.89	-0.00485143	-2.98569	45.64	IHELYQNILQLNK		sp|Q9V3R1|A36DE_DROME	sp|Q9V3R1|A36DE_DROME			Accessory gland protein Acp36DE OS=Drosophila melanogaster GN=Acp36DE PE=2 SV=1	FALSE	4385.41	1w_A	3W_C	0.38568	222.393	4.95919	175.357	0	18013.8	176.671	325.595	321.442	870.823	91.4019	0	55.8195	517.667	242.601	16.7421	91.472	618.798	0	162.782	251.241	0	18.763	55.9578	68.6505	14010.7	120.995	383.643	777.969	0	0
229320	93.9582	3	542.639	1624.89	0.000885171	0.544756	66.23	IHELYQNILQLNK		sp|Q9V3R1|A36DE_DROME	sp|Q9V3R1|A36DE_DROME			Accessory gland protein Acp36DE OS=Drosophila melanogaster GN=Acp36DE PE=2 SV=1	FALSE	Infinity	QC	1w_A	0.472419	223.549	0	0	0	0	0	0	0.566095	0	0	0	0	0	0	0	0	0	0	0	0	0	230.126	0	0	0	0	0	0	0	0
238949	94.3572	2	813.452	1624.89	-0.00466187	-2.86903	49.87	IHELYQNILQLNK		sp|Q9V3R1|A36DE_DROME	sp|Q9V3R1|A36DE_DROME			Accessory gland protein Acp36DE OS=Drosophila melanogaster GN=Acp36DE PE=2 SV=1	FALSE	11.5394	1W_C	5W_B	0.857612	200	2476.14	0	889.541	0	1620.95	216.601	4060.07	0	3710.03	3785.27	7319.37	0	3942.46	1470.75	0	0	2404.11	266.478	2984.94	0	1390.29	0	0	0	1746.99	13269	109.119	0	2038.66
254641	94.7091	3	542.639	1624.89	0.000665991	0.409868	54.18	IHELYQNILQLNK		sp|Q9V3R1|A36DE_DROME	sp|Q9V3R1|A36DE_DROME			Accessory gland protein Acp36DE OS=Drosophila melanogaster GN=Acp36DE PE=2 SV=1	FALSE	Infinity	5W_B	1w_A	0.0710581	200	0	0	0	0	0	0	0	0	0	0	0	0	0	0	0	0	0	0	0	0	10540.1	0	76.8996	0	0	52.3658	0	0	0
254946	93.5492	3	542.638	1624.89	-0.000823496	-0.5068	59.57	IHELYQNILQLNK		sp|Q9V3R1|A36DE_DROME	sp|Q9V3R1|A36DE_DROME			Accessory gland protein Acp36DE OS=Drosophila melanogaster GN=Acp36DE PE=2 SV=1	FALSE	Infinity	1W_B	3W_B	0.617821	200	0	0	1.78431	0	4.96436	0	0.582155	0	303.984	0	408.955	0	0	0	0	11393.9	0	0	0	0	5.23704	3.35114	0	0	0	31.8004	0	0	0
255978	94.0611	2	813.451	1624.89	-0.00561216	-3.45386	38.52	IHELYQNILQLNK		sp|Q9V3R1|A36DE_DROME	sp|Q9V3R1|A36DE_DROME			Accessory gland protein Acp36DE OS=Drosophila melanogaster GN=Acp36DE PE=2 SV=1	FALSE	100.043	5W_C	5W_B	0.677694	199.94	304.089	276.626	803.628	0	0	7304.02	1.65753	0	565.164	119.632	9.83191	404.672	438.041	417.588	0	0	1151.31	6128.09	210.702	103.505	87.8926	302.462	19.899	20.8818	19.5297	106.877	1021.18	61.7391	127.274
260517	94.6151	2	813.453	1624.89	-0.00310157	-1.90878	---	IHELYQNILQLNK		sp|Q9V3R1|A36DE_DROME	sp|Q9V3R1|A36DE_DROME			Accessory gland protein Acp36DE OS=Drosophila melanogaster GN=Acp36DE PE=2 SV=1	FALSE	102.025	3W_A	5W_B	0.815997	200	656.75	477.557	55.0283	0	18509.7	0	245.667	0	549.205	335.408	256.479	0	873.928	289.779	0	0	588.744	0	244.75	0	0	0	157.291	0	576.039	214.262	0	0	808.216
229	34.739	3	553.635	1657.88	0.00173083	1.044	60	QLEQIKLEMQNIR	[9] M(+15.99)	sp|Q9V3R1|A36DE_DROME	sp|Q9V3R1|A36DE_DROME			Accessory gland protein Acp36DE OS=Drosophila melanogaster GN=Acp36DE PE=2 SV=1	FALSE	5.08388	5W_B	5W_A	0.627395	163.677	6.12393e+06	4.25505e+06	2.50612e+06	4.23479e+07	4.13194e+07	7.38319e+06	6.10283e+06	1.394e+07	8.98713e+06	7.1172e+06	1.81619e+06	8.26274e+06	7.59999e+06	8.33803e+06	4.21026e+06	8.34847e+06	2.73904e+07	2.45256e+07	1.22018e+06	3.20915e+07	4.82016e+06	2.41035e+07	2.32616e+07	4.71455e+07	2.18958e+07	5.74416e+06	2.56187e+06	2.15205e+07	1.70231e+07
697	34.739	2	829.949	1657.88	0.000393056	0.237083	70.22	QLEQIKLEMQNIR	[9] M(+15.99)	sp|Q9V3R1|A36DE_DROME	sp|Q9V3R1|A36DE_DROME			Accessory gland protein Acp36DE OS=Drosophila melanogaster GN=Acp36DE PE=2 SV=1	FALSE	4.00766	5W_B	5W_A	0.5868	149.631	5.57199e+06	3.66686e+06	895039	2.04596e+07	3.71597e+07	6.83759e+06	5.07722e+06	6.60791e+06	9.35723e+06	7.05032e+06	1.89379e+06	4.42712e+06	6.14591e+06	6.79164e+06	1.74195e+06	4.52366e+06	2.44731e+07	2.16057e+07	370905	2.86131e+07	5.01953e+06	2.11691e+07	1.96659e+07	2.20812e+07	1.88324e+07	4.74636e+06	1.15688e+06	1.06631e+07	1.49781e+07
256	60.6623	5	984.315	4916.54	0.00326143	0.66336	73.84	LVPQPGSLDKLPSGGGLIGKPASTGLYILSPDFNDLSDYRDQFR	[1] L(+71.04)|[10] K(+71.04)|[20] K(+71.04)	sp|Q9V3R1|A36DE_DROME	sp|Q9V3R1|A36DE_DROME			Accessory gland protein Acp36DE OS=Drosophila melanogaster GN=Acp36DE PE=2 SV=1	FALSE	4.0793	5W_A	5W_D	0.656765	78.1976	1.15754e+08	1.16269e+08	4.93043e+07	2.53922e+06	2.40031e+08	1.2203e+08	1.30099e+08	1.65296e+06	4.62376e+08	2.69334e+08	9.16905e+07	6.7077e+07	1.29196e+08	1.17886e+08	3.48216e+07	1.73689e+07	1.67631e+08	2.09294e+08	4.01924e+07	4.2124e+06	2.63755e+08	1.59496e+08	1.60186e+08	3.71065e+07	2.01664e+08	1.79236e+08	3.74102e+07	2.01142e+07	1.95236e+08
3388	60.6781	4	1230.14	4916.54	0.00262319	0.533544	65.34	LVPQPGSLDKLPSGGGLIGKPASTGLYILSPDFNDLSDYRDQFR	[1] L(+71.04)|[10] K(+71.04)|[20] K(+71.04)	sp|Q9V3R1|A36DE_DROME	sp|Q9V3R1|A36DE_DROME			Accessory gland protein Acp36DE OS=Drosophila melanogaster GN=Acp36DE PE=2 SV=1	FALSE	4.16643	5W_A	5W_D	0.890534	105.559	1.26791e+07	1.41437e+07	1.98542e+06	72269.3	2.45658e+07	1.54044e+07	1.40357e+07	129381	4.8084e+07	3.21131e+07	9.22112e+06	3.34417e+06	1.49448e+07	1.36934e+07	1.6059e+06	626215	2.0935e+07	2.8686e+07	1.35026e+06	203496	3.00416e+07	2.04809e+07	1.76719e+07	1.44747e+06	2.23961e+07	2.02797e+07	1.7556e+06	786198	2.42829e+07
264	47.0587	3	684.072	2049.19	-0.000238432	-0.116354	71.77	DKVDKISPALQLQLLR	[1] D(+71.04)|[2] K(+71.04)|[5] K(+71.04)	sp|Q9V3R1|A36DE_DROME	sp|Q9V3R1|A36DE_DROME			Accessory gland protein Acp36DE OS=Drosophila melanogaster GN=Acp36DE PE=2 SV=1	FALSE	3.42414	5W_A	5W_D	0.966571	105.713	5.3352e+07	2.98272e+07	7.68557e+06	279537	7.46564e+07	3.73742e+07	2.42092e+07	200882	1.43404e+08	1.14289e+08	2.71636e+07	6.77938e+06	6.79694e+07	2.32446e+07	4.646e+06	2.44119e+06	8.22476e+07	5.97756e+07	6.08413e+06	983786	9.24311e+07	1.01245e+08	3.34586e+07	2.61511e+06	4.6345e+07	4.84417e+07	3.75299e+06	2.28781e+06	6.69196e+07
489	47.0119	4	513.306	2049.2	0.00112517	0.549077	58.63	DKVDKISPALQLQLLR	[1] D(+71.04)|[2] K(+71.04)|[5] K(+71.04)	sp|Q9V3R1|A36DE_DROME	sp|Q9V3R1|A36DE_DROME			Accessory gland protein Acp36DE OS=Drosophila melanogaster GN=Acp36DE PE=2 SV=1	FALSE	3.80507	5W_A	5W_D	0.92717	96.9034	2.51967e+07	1.37477e+07	5.30032e+06	144504	3.55233e+07	1.69663e+07	1.19264e+07	99477.7	7.41118e+07	5.50926e+07	1.3299e+07	4.5663e+06	3.16991e+07	1.09809e+07	3.07319e+06	1.33056e+06	3.92703e+07	2.66033e+07	4.77537e+06	278188	4.57503e+07	4.56948e+07	1.52024e+07	1.77851e+06	2.20158e+07	2.29702e+07	2.75141e+06	1.40614e+06	3.19926e+07
5798	47.0587	2	1025.6	2049.19	-0.00202305	-0.987243	44.34	DKVDKISPALQLQLLR	[1] D(+71.04)|[2] K(+71.04)|[5] K(+71.04)	sp|Q9V3R1|A36DE_DROME	sp|Q9V3R1|A36DE_DROME			Accessory gland protein Acp36DE OS=Drosophila melanogaster GN=Acp36DE PE=2 SV=1	FALSE	7.74416	5W_A	1W_D	0.99407	149.334	6.49854e+06	2.85784e+06	5031.88	254.368	8.95763e+06	3.8326e+06	2.26631e+06	0	1.87182e+07	1.48208e+07	2.70272e+06	6969.15	7.416e+06	1.88267e+06	815.624	2945.31	1.13342e+07	7.06415e+06	0	2346.27	1.20826e+07	1.26638e+07	3.00095e+06	0	5.58046e+06	5.71161e+06	1449.28	948.875	7.96493e+06
276	49.6127	4	986.515	3942.03	0.000673207	0.170777	112.5	QLQQKQLDEQSASQSQPQSQVAQQIQSHLQLLR	[1] Q(+71.04)|[5] K(+71.04)	sp|Q9V3R1|A36DE_DROME	sp|Q9V3R1|A36DE_DROME			Accessory gland protein Acp36DE OS=Drosophila melanogaster GN=Acp36DE PE=2 SV=1	FALSE	2.84374	5W_A	5W_D	0.826629	78.0399	1.24268e+08	9.94438e+07	3.31035e+07	4.49108e+06	1.64902e+08	1.21321e+08	9.76951e+07	3.087e+06	3.15251e+08	2.86468e+08	1.04882e+08	2.68841e+07	1.7986e+08	7.06713e+07	2.23716e+07	1.72969e+07	1.90762e+08	1.63167e+08	3.88038e+07	1.18779e+07	2.57545e+08	1.88742e+08	1.06333e+08	2.14821e+07	8.70892e+07	1.22146e+08	2.31202e+07	1.71053e+07	1.35579e+08
2562	49.5968	3	1315.02	3942.03	-0.000582456	-0.147755	114.75	QLQQKQLDEQSASQSQPQSQVAQQIQSHLQLLR	[1] Q(+71.04)|[5] K(+71.04)	sp|Q9V3R1|A36DE_DROME	sp|Q9V3R1|A36DE_DROME			Accessory gland protein Acp36DE OS=Drosophila melanogaster GN=Acp36DE PE=2 SV=1	FALSE	4.11541	5W_A	1W_D	0.985499	131.882	1.96182e+07	1.43986e+07	461176	8016.67	2.90989e+07	1.75844e+07	1.42616e+07	14486.5	5.67871e+07	5.40521e+07	1.49846e+07	410261	2.96391e+07	1.087e+07	222453	164661	3.0881e+07	2.67175e+07	525717	90516.3	4.70619e+07	3.00658e+07	1.58216e+07	143484	1.40586e+07	1.96835e+07	181434	113403	2.18568e+07
280	22.6348	2	593.333	1184.65	0.000215433	0.181854	32.24	LKEQEQLR	[1] L(+71.04)|[2] K(+71.04)	sp|Q9V3R1|A36DE_DROME	sp|Q9V3R1|A36DE_DROME			Accessory gland protein Acp36DE OS=Drosophila melanogaster GN=Acp36DE PE=2 SV=1	FALSE	3.04302	5W_A	5W_D	0.960477	66.7029	8.81242e+06	7.92873e+06	4.30572e+06	160166	1.21165e+07	9.10378e+06	7.94717e+06	80896.9	2.37414e+07	1.76305e+07	6.53611e+06	2.21471e+06	7.88051e+06	3.534e+06	3.47862e+06	1.14877e+06	1.33267e+07	9.99381e+06	4.42297e+06	320439	1.36754e+07	1.48957e+07	5.87609e+06	1.02719e+06	5.59328e+06	8.81492e+06	2.61779e+06	798610	9.52263e+06
336	22.6528	3	395.891	1184.65	0.000330742	0.279189	33.48	LKEQEQLR	[1] L(+71.04)|[2] K(+71.04)	sp|Q9V3R1|A36DE_DROME	sp|Q9V3R1|A36DE_DROME			Accessory gland protein Acp36DE OS=Drosophila melanogaster GN=Acp36DE PE=2 SV=1	FALSE	3.01046	5W_A	5W_D	0.686754	63.7054	3.94266e+06	3.50443e+06	2.23392e+06	154579	5.62562e+06	3.9179e+06	3.83204e+06	107280	1.07405e+07	7.88244e+06	3.06055e+06	2.05439e+06	3.68408e+06	1.63508e+06	1.90166e+06	1.07994e+06	6.04207e+06	4.30587e+06	2.50674e+06	230903	6.16129e+06	6.31996e+06	2.73096e+06	1.04057e+06	2.57469e+06	4.00608e+06	1.44762e+06	780116	4.4623e+06
10792	22.6348	1	1185.66	1184.65	0.000202754	0.171151	---	LKEQEQLR	[1] L(+71.04)|[2] K(+71.04)	sp|Q9V3R1|A36DE_DROME	sp|Q9V3R1|A36DE_DROME			Accessory gland protein Acp36DE OS=Drosophila melanogaster GN=Acp36DE PE=2 SV=1	FALSE	7.50166	5W_A	5W_D	0.887476	99.7976	822181	601084	163410	0	1.36094e+06	828972	696455	0	4.31075e+06	2.32353e+06	556836	132490	687632	215545	82799.9	27442.2	1.37282e+06	908533	143082	0	1.69434e+06	1.73417e+06	522001	31259.9	487723	820793	40536.6	17386.6	850949
281	26.7313	3	485.604	1453.79	0.00108297	0.744929	63.63	QLAEQPTLRPSSK		sp|Q9V3R1|A36DE_DROME	sp|Q9V3R1|A36DE_DROME			Accessory gland protein Acp36DE OS=Drosophila melanogaster GN=Acp36DE PE=2 SV=1	FALSE	10.8495	1w_A	5W_D	0.339284	148.491	3.56295e+06	4.54537e+06	8.85713e+06	2.94306e+07	7.97096e+06	7.25794e+06	1.21278e+07	2.68169e+07	7.56392e+06	3.81164e+06	1.35655e+07	1.1882e+07	2.28326e+06	3.01187e+06	6.87447e+06	8.74535e+06	4.21222e+06	3.33164e+06	9.68308e+06	2.09259e+07	5.28395e+06	2.39642e+06	9.80085e+06	1.99992e+07	6.19922e+06	3.45916e+06	1.00195e+07	1.49231e+07	2.70094e+06
637	26.7313	2	727.902	1453.79	0.00049589	0.341102	65.27	QLAEQPTLRPSSK		sp|Q9V3R1|A36DE_DROME	sp|Q9V3R1|A36DE_DROME			Accessory gland protein Acp36DE OS=Drosophila melanogaster GN=Acp36DE PE=2 SV=1	FALSE	6.39299	3W_A	5W_D	0.0335258	117.05	5.00257e+06	6.26465e+06	3.877e+06	1.54751e+07	1.16774e+07	1.00176e+07	1.6314e+07	1.29944e+07	1.10812e+07	5.15277e+06	1.82628e+07	5.94903e+06	3.00661e+06	4.28191e+06	3.24331e+06	4.36613e+06	5.81237e+06	4.68572e+06	4.05507e+06	3.02842e+07	7.21717e+06	3.19707e+06	1.32627e+07	9.4823e+06	8.46968e+06	4.80693e+06	4.66209e+06	7.20369e+06	3.83489e+06
323	21.7217	2	443.771	885.528	-0.000144495	-0.163174	32.4	ELLQKGK	[5] K(+71.04)	sp|Q9V3R1|A36DE_DROME	sp|Q9V3R1|A36DE_DROME			Accessory gland protein Acp36DE OS=Drosophila melanogaster GN=Acp36DE PE=2 SV=1	FALSE	3.13686	5W_A	5W_D	0.0260215	91.1547	4.72266e+06	2.6717e+06	3.70591e+06	2.83601e+06	1.89965e+07	3.22845e+06	4.10416e+06	1.94065e+06	1.85981e+07	4.672e+06	3.77699e+06	8.14834e+06	4.23582e+06	5.63882e+06	2.53296e+06	2.0719e+06	1.10122e+07	5.71041e+06	3.23501e+06	2.43952e+06	6.83745e+06	8.22219e+06	9.61143e+06	5.09956e+06	6.26507e+06	8.62609e+06	3.67411e+06	3.70958e+06	8.62643e+06
330	71.7215	2	1215.17	2428.33	-0.00206774	-0.851504	88.45	DILSPPIFGVNPQPLIEVQQPK		sp|Q9V3R1|A36DE_DROME	sp|Q9V3R1|A36DE_DROME			Accessory gland protein Acp36DE OS=Drosophila melanogaster GN=Acp36DE PE=2 SV=1	FALSE	6.04629	5W_A	5W_D	0.181508	125.554	2.94594e+07	1.52977e+07	2.07149e+07	6.64311e+07	2.70826e+08	2.34957e+07	4.78884e+07	2.0725e+07	1.58623e+08	4.64574e+07	2.6343e+07	2.23441e+08	5.7744e+07	5.1047e+07	1.39365e+07	1.2917e+07	4.28957e+07	8.30967e+07	1.79117e+07	2.71368e+07	3.67513e+07	9.80871e+07	2.72765e+08	8.96775e+07	6.8972e+07	1.55102e+08	2.04766e+07	3.53663e+07	6.00614e+07
340	51.7168	3	1067.89	3200.65	0.000678581	0.212014	90.4	GSNPSNLFIIGQLPSEGKPAPGNQGPSIEPK	[18] K(+71.04)	sp|Q9V3R1|A36DE_DROME	sp|Q9V3R1|A36DE_DROME			Accessory gland protein Acp36DE OS=Drosophila melanogaster GN=Acp36DE PE=2 SV=1	FALSE	5.05725	5W_A	5W_D	0.00449999	72.4563	4.22157e+07	4.47078e+07	2.90171e+07	9.57445e+06	1.35365e+08	6.31423e+07	1.08867e+08	6.39871e+06	1.16465e+08	4.50591e+07	1.46764e+08	5.92267e+07	2.7819e+07	4.19299e+07	2.15607e+07	2.04267e+07	5.37736e+07	4.29546e+07	3.80261e+07	1.67377e+07	7.09248e+07	3.32615e+07	1.33162e+08	4.75832e+07	7.63629e+07	5.35448e+07	3.43736e+07	3.82444e+07	4.75781e+07
340	51.7168	3	1067.89	3200.65	0.000678581	0.212014	40.69	GSNPSNLFIIGQLPSEGKPAPGNQGPSIEPK	[1] G(+71.04)	sp|Q9V3R1|A36DE_DROME	sp|Q9V3R1|A36DE_DROME			Accessory gland protein Acp36DE OS=Drosophila melanogaster GN=Acp36DE PE=2 SV=1	FALSE	5.05725	5W_A	5W_D	0.00449999	72.4563	4.22157e+07	4.47078e+07	2.90171e+07	9.57445e+06	1.35365e+08	6.31423e+07	1.08867e+08	6.39871e+06	1.16465e+08	4.50591e+07	1.46764e+08	5.92267e+07	2.7819e+07	4.19299e+07	2.15607e+07	2.04267e+07	5.37736e+07	4.29546e+07	3.80261e+07	1.67377e+07	7.09248e+07	3.32615e+07	1.33162e+08	4.75832e+07	7.63629e+07	5.35448e+07	3.43736e+07	3.82444e+07	4.75781e+07
342	22.4248	2	740.35	1478.69	0.000273629	0.185049	78.49	SDTQTQSQLQESK		sp|Q9V3R1|A36DE_DROME	sp|Q9V3R1|A36DE_DROME			Accessory gland protein Acp36DE OS=Drosophila melanogaster GN=Acp36DE PE=2 SV=1	FALSE	8.02958	5W_B	5W_D	0.270067	129.836	4.58565e+06	4.19013e+06	6.74676e+06	2.43091e+07	2.02621e+07	6.04127e+06	1.46572e+07	1.28403e+07	1.80576e+07	4.86054e+06	1.6251e+07	2.89657e+07	4.73729e+06	6.73085e+06	5.73263e+06	6.84535e+06	5.13583e+06	6.72298e+06	8.63252e+06	2.0137e+07	5.44482e+06	6.4661e+06	2.44511e+07	3.05687e+07	9.32174e+06	1.10309e+07	8.72754e+06	1.3826e+07	6.28188e+06
42460	22.4248	1	1479.69	1478.69	0.00031973	0.216226	83.82	SDTQTQSQLQESK		sp|Q9V3R1|A36DE_DROME	sp|Q9V3R1|A36DE_DROME			Accessory gland protein Acp36DE OS=Drosophila melanogaster GN=Acp36DE PE=2 SV=1	FALSE	118.087	5W_A	5W_D	4.14465e-05	200	26700.8	14136.4	25821.6	476179	428108	10238.2	160166	167123	365218	13897.5	132123	639085	28462.9	54520.3	9347.22	72356.9	46032.7	59408.4	16063.9	178645	22667.6	54110.3	381208	362561	96589.6	140451	19676.2	214003	68366.6
348	25.93	3	839.42	2515.24	0.00108476	0.431277	72.27	QLQQKSNEQSAAQSASQIQSQR	[1] Q(+71.04)	sp|Q9V3R1|A36DE_DROME	sp|Q9V3R1|A36DE_DROME			Accessory gland protein Acp36DE OS=Drosophila melanogaster GN=Acp36DE PE=2 SV=1	FALSE	2.55522	QC	5W_D	0.508035	67.9389	3.40908e+07	3.44315e+07	2.97769e+07	1.6601e+06	3.62314e+07	3.14559e+07	3.25622e+07	1.42807e+06	6.0199e+07	6.58984e+07	3.22448e+07	2.17127e+07	2.84552e+07	2.16998e+07	2.43791e+07	1.48032e+07	4.5826e+07	2.9822e+07	2.56464e+07	2.9938e+06	5.3591e+07	3.68584e+07	2.64119e+07	1.30826e+07	3.27636e+07	3.57073e+07	2.20516e+07	1.48071e+07	2.93548e+07
2969	25.9141	2	1258.63	2515.24	0.000381022	0.151485	71.64	QLQQKSNEQSAAQSASQIQSQR	[1] Q(+71.04)	sp|Q9V3R1|A36DE_DROME	sp|Q9V3R1|A36DE_DROME			Accessory gland protein Acp36DE OS=Drosophila melanogaster GN=Acp36DE PE=2 SV=1	FALSE	2.65284	5W_A	5W_D	0.916385	80.8615	9.88545e+06	9.3659e+06	2.54112e+06	93076.5	1.03756e+07	8.60098e+06	8.24642e+06	57242.7	2.01011e+07	1.9285e+07	8.27896e+06	2.51111e+06	7.77823e+06	5.93039e+06	2.1995e+06	1.45649e+06	1.33262e+07	8.50281e+06	2.08153e+06	497593	1.66108e+07	1.02575e+07	6.47499e+06	1.07889e+06	9.16207e+06	1.00672e+07	2.04329e+06	1.2741e+06	8.60427e+06
51832	31.9918	3	839.42	2515.24	0.000760575	0.302387	61.75	QLQQKSNEQSAAQSASQIQSQR	[1] Q(+71.04)	sp|Q9V3R1|A36DE_DROME	sp|Q9V3R1|A36DE_DROME			Accessory gland protein Acp36DE OS=Drosophila melanogaster GN=Acp36DE PE=2 SV=1	FALSE	3.42821	5W_A	1W_B	0.865743	86.769	112976	163005	33173.3	0	224240	139469	172309	1457.1	221532	221916	161687	13483.8	51664.3	63817.8	13521.5	5862.8	188659	158810	28641.1	0	152409	211824	148151	13501.4	125841	151828	16113.1	3683.93	111018
56748	24.6483	3	839.42	2515.24	0.00186191	0.740254	61.92	QLQQKSNEQSAAQSASQIQSQR	[1] Q(+71.04)	sp|Q9V3R1|A36DE_DROME	sp|Q9V3R1|A36DE_DROME			Accessory gland protein Acp36DE OS=Drosophila melanogaster GN=Acp36DE PE=2 SV=1	FALSE	4.72574	5W_A	5W_D	0.577298	79.7409	48738.8	46955.3	43967.7	2032.52	71674.5	30730	34587.9	7765.23	155489	128404	48582.2	40620.3	56218.2	25557.4	16952.7	6206.12	74059.5	56397.4	41319.7	0	78570	105928	36664	20258.6	57692.5	75597.2	34764.4	19640.1	45931.1
348	25.93	3	839.42	2515.24	0.00108476	0.431277	87.9	QLQQKSNEQSAAQSASQIQSQR	[5] K(+71.04)	sp|Q9V3R1|A36DE_DROME	sp|Q9V3R1|A36DE_DROME			Accessory gland protein Acp36DE OS=Drosophila melanogaster GN=Acp36DE PE=2 SV=1	FALSE	2.55522	QC	5W_D	0.508035	67.9389	3.40908e+07	3.44315e+07	2.97769e+07	1.6601e+06	3.62314e+07	3.14559e+07	3.25622e+07	1.42807e+06	6.0199e+07	6.58984e+07	3.22448e+07	2.17127e+07	2.84552e+07	2.16998e+07	2.43791e+07	1.48032e+07	4.5826e+07	2.9822e+07	2.56464e+07	2.9938e+06	5.3591e+07	3.68584e+07	2.64119e+07	1.30826e+07	3.27636e+07	3.57073e+07	2.20516e+07	1.48071e+07	2.93548e+07
2969	25.9141	2	1258.63	2515.24	0.000381022	0.151485	93.66	QLQQKSNEQSAAQSASQIQSQR	[5] K(+71.04)	sp|Q9V3R1|A36DE_DROME	sp|Q9V3R1|A36DE_DROME			Accessory gland protein Acp36DE OS=Drosophila melanogaster GN=Acp36DE PE=2 SV=1	FALSE	2.65284	5W_A	5W_D	0.916385	80.8615	9.88545e+06	9.3659e+06	2.54112e+06	93076.5	1.03756e+07	8.60098e+06	8.24642e+06	57242.7	2.01011e+07	1.9285e+07	8.27896e+06	2.51111e+06	7.77823e+06	5.93039e+06	2.1995e+06	1.45649e+06	1.33262e+07	8.50281e+06	2.08153e+06	497593	1.66108e+07	1.02575e+07	6.47499e+06	1.07889e+06	9.16207e+06	1.00672e+07	2.04329e+06	1.2741e+06	8.60427e+06
51832	31.9918	3	839.42	2515.24	0.000760575	0.302387	60.2	QLQQKSNEQSAAQSASQIQSQR	[5] K(+71.04)	sp|Q9V3R1|A36DE_DROME	sp|Q9V3R1|A36DE_DROME			Accessory gland protein Acp36DE OS=Drosophila melanogaster GN=Acp36DE PE=2 SV=1	FALSE	3.42821	5W_A	1W_B	0.865743	86.769	112976	163005	33173.3	0	224240	139469	172309	1457.1	221532	221916	161687	13483.8	51664.3	63817.8	13521.5	5862.8	188659	158810	28641.1	0	152409	211824	148151	13501.4	125841	151828	16113.1	3683.93	111018
56748	24.6483	3	839.42	2515.24	0.00186191	0.740254	66.04	QLQQKSNEQSAAQSASQIQSQR	[5] K(+71.04)	sp|Q9V3R1|A36DE_DROME	sp|Q9V3R1|A36DE_DROME			Accessory gland protein Acp36DE OS=Drosophila melanogaster GN=Acp36DE PE=2 SV=1	FALSE	4.72574	5W_A	5W_D	0.577298	79.7409	48738.8	46955.3	43967.7	2032.52	71674.5	30730	34587.9	7765.23	155489	128404	48582.2	40620.3	56218.2	25557.4	16952.7	6206.12	74059.5	56397.4	41319.7	0	78570	105928	36664	20258.6	57692.5	75597.2	34764.4	19640.1	45931.1
370	34.7677	3	577.314	1728.92	0.000692112	0.400315	51.38	QLEQIKLEMQNIR	[6] K(+71.04)|[9] M(+15.99)	sp|Q9V3R1|A36DE_DROME	sp|Q9V3R1|A36DE_DROME			Accessory gland protein Acp36DE OS=Drosophila melanogaster GN=Acp36DE PE=2 SV=1	FALSE	5.83124	5W_B	1w_A	0.65987	137.227	8.72175e+06	5.15106e+06	1.90143e+06	727462	4.85473e+07	8.53802e+06	4.38058e+06	224513	1.26742e+07	1.20315e+07	1.08995e+06	6.50152e+06	1.07026e+07	1.10597e+07	3.18676e+06	3.89535e+06	4.16561e+07	4.22816e+07	927890	659808	7.71381e+06	5.85306e+07	1.85195e+07	1.34111e+07	2.62282e+07	8.84489e+06	1.53701e+06	7.08374e+06	2.50661e+07
1143	34.7677	2	865.467	1728.92	0.000781027	0.451743	64.94	QLEQIKLEMQNIR	[6] K(+71.04)|[9] M(+15.99)	sp|Q9V3R1|A36DE_DROME	sp|Q9V3R1|A36DE_DROME			Accessory gland protein Acp36DE OS=Drosophila melanogaster GN=Acp36DE PE=2 SV=1	FALSE	7.15699	3W_C	1w_A	0.747311	146.982	5.99363e+06	3.07678e+06	369501	98441.3	3.86378e+07	5.7481e+06	2.73112e+06	31394.2	1.03258e+07	8.56696e+06	443911	2.39193e+06	7.12742e+06	7.4211e+06	887146	1.36722e+06	3.13103e+07	3.18089e+07	112242	254863	5.71656e+06	4.51705e+07	1.27459e+07	4.22616e+06	1.94355e+07	5.94864e+06	360723	2.34767e+06	1.8569e+07
382	54.2825	3	924.809	2771.41	0.000823553	0.297161	85.88	QEQQKQLNLQQLEELSSSLSQSR	[5] K(+71.04)	sp|Q9V3R1|A36DE_DROME	sp|Q9V3R1|A36DE_DROME			Accessory gland protein Acp36DE OS=Drosophila melanogaster GN=Acp36DE PE=2 SV=1	FALSE	4.71162	5W_A	1W_B	0.455626	95.2043	6.62434e+07	5.37398e+07	5.59471e+06	560004	6.67171e+07	4.26704e+07	3.88932e+07	747766	1.63152e+08	1.34004e+08	4.7957e+07	2.11369e+07	3.61947e+07	1.04468e+07	4.80575e+06	5.6811e+06	5.6896e+07	7.8717e+07	9.38292e+06	2.73723e+06	1.43341e+08	7.1769e+07	5.25583e+07	8.33486e+06	3.80416e+07	7.6105e+07	6.70218e+06	7.56382e+06	3.90746e+07
13467	54.0531	2	1386.72	2771.42	0.017815	6.42815	80.09	QEQQKQLNLQQLEELSSSLSQSR	[5] K(+71.04)	sp|Q9V3R1|A36DE_DROME	sp|Q9V3R1|A36DE_DROME			Accessory gland protein Acp36DE OS=Drosophila melanogaster GN=Acp36DE PE=2 SV=1	FALSE	12.8357	5W_A	5W_D	0.000117357	92.3211	3.75633e+06	2.95362e+06	294422	1.2046e+06	5.15373e+06	2.62984e+06	3.1815e+06	2.13357e+06	1.4861e+07	1.10354e+07	4.84969e+06	1.1862e+06	1.49997e+06	152082	128811	316311	3.80076e+06	4.49737e+06	482036	1.26424e+06	9.94359e+06	3.90473e+06	4.51714e+06	2.38183e+06	2.50774e+06	4.42022e+06	237027	878780	2.36711e+06
382	54.2825	3	924.809	2771.41	0.000823553	0.297161	75.75	QEQQKQLNLQQLEELSSSLSQSR	[1] Q(+71.04)	sp|Q9V3R1|A36DE_DROME	sp|Q9V3R1|A36DE_DROME			Accessory gland protein Acp36DE OS=Drosophila melanogaster GN=Acp36DE PE=2 SV=1	FALSE	4.71162	5W_A	1W_B	0.455626	95.2043	6.62434e+07	5.37398e+07	5.59471e+06	560004	6.67171e+07	4.26704e+07	3.88932e+07	747766	1.63152e+08	1.34004e+08	4.7957e+07	2.11369e+07	3.61947e+07	1.04468e+07	4.80575e+06	5.6811e+06	5.6896e+07	7.8717e+07	9.38292e+06	2.73723e+06	1.43341e+08	7.1769e+07	5.25583e+07	8.33486e+06	3.80416e+07	7.6105e+07	6.70218e+06	7.56382e+06	3.90746e+07
13467	54.0531	2	1386.72	2771.42	0.017815	6.42815	43.3	QEQQKQLNLQQLEELSSSLSQSR	[1] Q(+71.04)	sp|Q9V3R1|A36DE_DROME	sp|Q9V3R1|A36DE_DROME			Accessory gland protein Acp36DE OS=Drosophila melanogaster GN=Acp36DE PE=2 SV=1	FALSE	12.8357	5W_A	5W_D	0.000117357	92.3211	3.75633e+06	2.95362e+06	294422	1.2046e+06	5.15373e+06	2.62984e+06	3.1815e+06	2.13357e+06	1.4861e+07	1.10354e+07	4.84969e+06	1.1862e+06	1.49997e+06	152082	128811	316311	3.80076e+06	4.49737e+06	482036	1.26424e+06	9.94359e+06	3.90473e+06	4.51714e+06	2.38183e+06	2.50774e+06	4.42022e+06	237027	878780	2.36711e+06
387	25.4205	2	732.887	1463.76	0.00102736	0.701867	65.15	QTQVQNNNLHIR		sp|Q9V3R1|A36DE_DROME	sp|Q9V3R1|A36DE_DROME			Accessory gland protein Acp36DE OS=Drosophila melanogaster GN=Acp36DE PE=2 SV=1	FALSE	3.30214	3W_C	5W_D	0.0190285	66.5124	7.28484e+06	6.3217e+06	2.8137e+06	8.09647e+06	2.29317e+07	7.64646e+06	1.1724e+07	5.86511e+06	2.40998e+07	7.23987e+06	1.07076e+07	6.33101e+06	7.08426e+06	9.90889e+06	2.441e+06	3.78344e+06	1.00903e+07	8.46193e+06	2.64312e+06	1.59578e+07	9.48298e+06	8.23784e+06	2.17913e+07	6.8785e+06	1.26763e+07	1.80293e+07	3.31959e+06	5.76036e+06	9.87008e+06
99263	25.4113	1	1464.77	1463.76	-0.000781411	-0.533838	---	QTQVQNNNLHIR		sp|Q9V3R1|A36DE_DROME	sp|Q9V3R1|A36DE_DROME			Accessory gland protein Acp36DE OS=Drosophila melanogaster GN=Acp36DE PE=2 SV=1	FALSE	Infinity	5W_B	5W_D	0.176056	200	5382.4	3155.32	0	31009.9	112111	0	25256.9	3835.53	144738	6105.65	9195.89	19357.8	5562.26	25185.5	0	2121.76	12768.8	30517.3	0	56497.1	7715.12	28401.7	128810	25847.3	60261.8	94737.5	0	5448.4	0
149062	26.0043	2	732.887	1463.76	-0.000463981	-0.316979	57.75	QTQVQNNNLHIR		sp|Q9V3R1|A36DE_DROME	sp|Q9V3R1|A36DE_DROME			Accessory gland protein Acp36DE OS=Drosophila melanogaster GN=Acp36DE PE=2 SV=1	FALSE	56.3357	3W_C	5W_D	0.115621	200	3460	0	709.677	6988.05	49678.2	1353.36	11024.3	1032.56	32154.1	2761.94	6608.73	3283.78	8442.49	4583.38	534.371	1496.07	4806.88	5371.15	0	10662.1	6291.01	9716.49	36689.1	3566.94	4856.09	16194.6	0	1757.79	13894.2
160649	25.9036	2	732.888	1463.76	0.0019443	1.32829	30.77	QTQVQNNNLHIR		sp|Q9V3R1|A36DE_DROME	sp|Q9V3R1|A36DE_DROME			Accessory gland protein Acp36DE OS=Drosophila melanogaster GN=Acp36DE PE=2 SV=1	FALSE	12.0773	5W_B	5W_D	0.687388	167.238	4572.9	24.5502	2.60369	6105.42	19006.6	0	2247.57	5039.85	1814.54	4.50345	2737.12	2165.14	15.3857	4627.82	308.645	0	3598.47	995.291	0.286428	10553.5	2109.88	5048	18854.9	2751.94	5464.05	3609.94	0	5160.46	57.8386
404	30.4591	2	452.24	902.465	0.000221446	0.245379	51.03	LEMQNIR		sp|Q9V3R1|A36DE_DROME	sp|Q9V3R1|A36DE_DROME			Accessory gland protein Acp36DE OS=Drosophila melanogaster GN=Acp36DE PE=2 SV=1	FALSE	5.681	5W_A	1w_A	0.363053	140.222	2.5932e+06	1.03832e+06	1.59362e+06	264442	1.75336e+07	1.36899e+06	2.98439e+06	89585.9	1.79802e+07	3.56899e+06	2.71555e+06	1.12515e+07	5.34749e+06	4.8831e+06	1.25975e+06	546987	2.24374e+06	4.3581e+06	2.08007e+06	315984	3.65705e+06	8.51759e+06	1.42312e+07	770213	4.42148e+06	1.24653e+07	1.76271e+06	1.29798e+06	3.71874e+06
5626	30.4947	1	903.473	902.466	0.00125259	1.38797	44.04	LEMQNIR		sp|Q9V3R1|A36DE_DROME	sp|Q9V3R1|A36DE_DROME			Accessory gland protein Acp36DE OS=Drosophila melanogaster GN=Acp36DE PE=2 SV=1	FALSE	8.86518	5W_A	1w_A	0.274937	144.113	657880	247152	171493	10934.3	5.17293e+06	469876	722206	11621.5	6.43051e+06	1.16612e+06	780448	2.30955e+06	1.36155e+06	1.27007e+06	152378	84272.9	638672	1.15804e+06	241702	160492	1.323e+06	2.2957e+06	3.502e+06	126302	1.22647e+06	3.41131e+06	246703	191038	1.01403e+06
423	21.5087	2	423.24	844.465	-0.000274669	-0.325258	44.18	LTEVQQK		sp|Q9V3R1|A36DE_DROME	sp|Q9V3R1|A36DE_DROME			Accessory gland protein Acp36DE OS=Drosophila melanogaster GN=Acp36DE PE=2 SV=1	FALSE	24.2917	1w_A	5W_D	0.754017	167.831	1.76587e+06	2.92948e+06	3.69194e+06	3.67424e+07	3.30294e+06	4.37271e+06	7.42023e+06	2.44993e+07	2.47715e+06	2.20683e+06	7.94582e+06	2.13193e+07	1.28386e+06	971578	1.02173e+07	3.03414e+06	1.66203e+06	3.4381e+06	3.51448e+06	2.35331e+07	1.43431e+06	2.84663e+06	8.09813e+06	3.04198e+07	1.58763e+07	1.32302e+06	1.43743e+06	7.12142e+06	1.05401e+06
608	20.9197	2	423.24	844.465	-0.000889526	-1.05336	43.18	LTEVQQK		sp|Q9V3R1|A36DE_DROME	sp|Q9V3R1|A36DE_DROME			Accessory gland protein Acp36DE OS=Drosophila melanogaster GN=Acp36DE PE=2 SV=1	FALSE	12.3105	1W_C	1w_A	0.954417	138.159	2.83415e+06	830323	1.39182e+06	185892	1.62547e+07	1.76908e+06	4.06439e+06	190123	9.56081e+06	5.69564e+06	1.88858e+06	605522	534261	7.33407e+06	380936	2.34748e+06	6.53357e+06	692869	1.75251e+06	211786	9.39456e+06	626702	643588	552841	647192	851751	2.58515e+07	9.29196e+06	5.44638e+06
5921	21.5004	1	845.473	844.465	-0.000165205	-0.195632	36.25	LTEVQQK		sp|Q9V3R1|A36DE_DROME	sp|Q9V3R1|A36DE_DROME			Accessory gland protein Acp36DE OS=Drosophila melanogaster GN=Acp36DE PE=2 SV=1	FALSE	50.4809	5W_B	5W_D	0.36471	171.66	430640	670026	575009	7.76772e+06	967801	1.09081e+06	1.81237e+06	4.51609e+06	860989	549642	2.02468e+06	5.17907e+06	102915	190305	2.07175e+06	502517	367047	910581	502250	7.83946e+06	346052	665357	2.13879e+06	8.41249e+06	4.86397e+06	277473	104248	1.09016e+06	223073
6416	20.9197	1	845.473	844.465	-0.000154985	-0.18353	50.2	LTEVQQK		sp|Q9V3R1|A36DE_DROME	sp|Q9V3R1|A36DE_DROME			Accessory gland protein Acp36DE OS=Drosophila melanogaster GN=Acp36DE PE=2 SV=1	FALSE	12.5732	3W_C	1w_A	0.994968	194.963	647051	115779	134813	783.25	6.99387e+06	470787	851913	0	5.89239e+06	1.4255e+06	319653	15924.1	80.4817	2.17061e+06	17.152	244917	2.86895e+06	97824.8	195526	0	4.02395e+06	46816.4	19250.7	1733.92	36.2024	97512.5	491384	1.55917e+06	2.14096e+06
428	20.7994	2	479.29	956.566	0.000716888	0.74944	30.17	LQQELKK	[1] L(+71.04)	sp|Q9V3R1|A36DE_DROME	sp|Q9V3R1|A36DE_DROME			Accessory gland protein Acp36DE OS=Drosophila melanogaster GN=Acp36DE PE=2 SV=1	FALSE	5.86141	5W_B	5W_D	0.105086	113.35	5.84144e+06	3.35292e+06	4.12371e+06	88307.4	1.78993e+07	1.36123e+06	7.1444e+06	196871	1.93725e+07	9.21149e+06	4.13324e+06	8.27207e+06	6.4062e+06	5.47482e+06	3.38944e+06	2.14925e+06	7.90364e+06	4.42408e+06	3.65936e+06	602002	7.98752e+06	1.18973e+07	1.10352e+07	1.14562e+07	9.40238e+06	9.33571e+06	643233	2.98022e+06	8.10189e+06
2711	20.483	2	479.29	956.566	0.000418848	0.437866	20.18	LQQELKK	[1] L(+71.04)	sp|Q9V3R1|A36DE_DROME	sp|Q9V3R1|A36DE_DROME			Accessory gland protein Acp36DE OS=Drosophila melanogaster GN=Acp36DE PE=2 SV=1	FALSE	20.6896	QC	3W_C	0.848	185.544	78424.4	232247	168474	319861	323156	5.07679e+06	297896	24156.7	77087.2	302781	294275	32306.7	113984	115524	106408	46911.7	51417.8	6.05855e+06	107184	59391.5	198405	273354	54721.7	29187.8	113074	152283	2.9101e+06	82990.2	69485.7
7077	20.7994	1	957.573	956.566	0.000322528	0.337173	---	LQQELKK	[1] L(+71.04)	sp|Q9V3R1|A36DE_DROME	sp|Q9V3R1|A36DE_DROME			Accessory gland protein Acp36DE OS=Drosophila melanogaster GN=Acp36DE PE=2 SV=1	FALSE	5.28976	5W_A	5W_D	0.601961	99.2635	897291	447670	295333	3232.33	3.40841e+06	871954	1.14601e+06	306.03	4.90967e+06	1.62851e+06	636906	580837	829838	678907	147916	97621.9	1.47541e+06	1.43904e+06	260391	21645.4	1.79333e+06	1.88989e+06	1.73462e+06	525789	1.64414e+06	1.42492e+06	191557	156190	1.33686e+06
428	20.7994	2	479.29	956.566	0.000716888	0.74944	35.19	LQQELKK	[6] K(+71.04)	sp|Q9V3R1|A36DE_DROME	sp|Q9V3R1|A36DE_DROME			Accessory gland protein Acp36DE OS=Drosophila melanogaster GN=Acp36DE PE=2 SV=1	FALSE	5.86141	5W_B	5W_D	0.105086	113.35	5.84144e+06	3.35292e+06	4.12371e+06	88307.4	1.78993e+07	1.36123e+06	7.1444e+06	196871	1.93725e+07	9.21149e+06	4.13324e+06	8.27207e+06	6.4062e+06	5.47482e+06	3.38944e+06	2.14925e+06	7.90364e+06	4.42408e+06	3.65936e+06	602002	7.98752e+06	1.18973e+07	1.10352e+07	1.14562e+07	9.40238e+06	9.33571e+06	643233	2.98022e+06	8.10189e+06
2711	20.483	2	479.29	956.566	0.000418848	0.437866	35.25	LQQELKK	[6] K(+71.04)	sp|Q9V3R1|A36DE_DROME	sp|Q9V3R1|A36DE_DROME			Accessory gland protein Acp36DE OS=Drosophila melanogaster GN=Acp36DE PE=2 SV=1	FALSE	20.6896	QC	3W_C	0.848	185.544	78424.4	232247	168474	319861	323156	5.07679e+06	297896	24156.7	77087.2	302781	294275	32306.7	113984	115524	106408	46911.7	51417.8	6.05855e+06	107184	59391.5	198405	273354	54721.7	29187.8	113074	152283	2.9101e+06	82990.2	69485.7
7077	20.7994	1	957.573	956.566	0.000322528	0.337173	---	LQQELKK	[6] K(+71.04)	sp|Q9V3R1|A36DE_DROME	sp|Q9V3R1|A36DE_DROME			Accessory gland protein Acp36DE OS=Drosophila melanogaster GN=Acp36DE PE=2 SV=1	FALSE	5.28976	5W_A	5W_D	0.601961	99.2635	897291	447670	295333	3232.33	3.40841e+06	871954	1.14601e+06	306.03	4.90967e+06	1.62851e+06	636906	580837	829838	678907	147916	97621.9	1.47541e+06	1.43904e+06	260391	21645.4	1.79333e+06	1.88989e+06	1.73462e+06	525789	1.64414e+06	1.42492e+06	191557	156190	1.33686e+06
428	20.7994	2	479.29	956.566	0.000716888	0.74944	27.38	LQQELKK	[7] K(+71.04)	sp|Q9V3R1|A36DE_DROME	sp|Q9V3R1|A36DE_DROME			Accessory gland protein Acp36DE OS=Drosophila melanogaster GN=Acp36DE PE=2 SV=1	FALSE	5.86141	5W_B	5W_D	0.105086	113.35	5.84144e+06	3.35292e+06	4.12371e+06	88307.4	1.78993e+07	1.36123e+06	7.1444e+06	196871	1.93725e+07	9.21149e+06	4.13324e+06	8.27207e+06	6.4062e+06	5.47482e+06	3.38944e+06	2.14925e+06	7.90364e+06	4.42408e+06	3.65936e+06	602002	7.98752e+06	1.18973e+07	1.10352e+07	1.14562e+07	9.40238e+06	9.33571e+06	643233	2.98022e+06	8.10189e+06
2711	20.483	2	479.29	956.566	0.000418848	0.437866	22.99	LQQELKK	[7] K(+71.04)	sp|Q9V3R1|A36DE_DROME	sp|Q9V3R1|A36DE_DROME			Accessory gland protein Acp36DE OS=Drosophila melanogaster GN=Acp36DE PE=2 SV=1	FALSE	20.6896	QC	3W_C	0.848	185.544	78424.4	232247	168474	319861	323156	5.07679e+06	297896	24156.7	77087.2	302781	294275	32306.7	113984	115524	106408	46911.7	51417.8	6.05855e+06	107184	59391.5	198405	273354	54721.7	29187.8	113074	152283	2.9101e+06	82990.2	69485.7
7077	20.7994	1	957.573	956.566	0.000322528	0.337173	---	LQQELKK	[7] K(+71.04)	sp|Q9V3R1|A36DE_DROME	sp|Q9V3R1|A36DE_DROME			Accessory gland protein Acp36DE OS=Drosophila melanogaster GN=Acp36DE PE=2 SV=1	FALSE	5.28976	5W_A	5W_D	0.601961	99.2635	897291	447670	295333	3232.33	3.40841e+06	871954	1.14601e+06	306.03	4.90967e+06	1.62851e+06	636906	580837	829838	678907	147916	97621.9	1.47541e+06	1.43904e+06	260391	21645.4	1.79333e+06	1.88989e+06	1.73462e+06	525789	1.64414e+06	1.42492e+06	191557	156190	1.33686e+06
473	20.5693	2	381.703	761.392	0.00018773	0.246561	40.32	SQAEISK		sp|Q9V3R1|A36DE_DROME	sp|Q9V3R1|A36DE_DROME			Accessory gland protein Acp36DE OS=Drosophila melanogaster GN=Acp36DE PE=2 SV=1	FALSE	9.03323	5W_B	5W_D	0.657474	128.084	904017	891027	1.38816e+06	222526	2.93561e+06	64639.1	2.70006e+06	2.87164e+06	1.85142e+06	698317	3.18839e+06	3.10069e+06	771680	882715	1.06623e+06	1.29485e+06	1.0144e+06	906761	1.64905e+06	3.50792e+06	818703	801487	3.8742e+06	5.54801e+06	1.52057e+06	1.41001e+06	92684.9	2.83458e+06	846760
1242	20.658	1	762.399	761.392	-0.000262958	-0.345365	33.66	SQAEISK		sp|Q9V3R1|A36DE_DROME	sp|Q9V3R1|A36DE_DROME			Accessory gland protein Acp36DE OS=Drosophila melanogaster GN=Acp36DE PE=2 SV=1	FALSE	10.2468	5W_B	5W_D	0.20752	120.577	1.04541e+06	937008	1.24662e+06	187673	4.24285e+06	91241.1	2.98611e+06	2.59378e+06	3.28394e+06	864085	3.56835e+06	3.01426e+06	687259	894849	855626	1.20105e+06	1.30608e+06	1.11187e+06	1.35569e+06	3.32184e+06	1.07971e+06	981991	4.64278e+06	5.40285e+06	1.78337e+06	1.69519e+06	23757.2	2.61371e+06	1.038e+06
2192	19.9288	2	381.704	761.393	0.0012204	1.60285	---	SQAEISK		sp|Q9V3R1|A36DE_DROME	sp|Q9V3R1|A36DE_DROME			Accessory gland protein Acp36DE OS=Drosophila melanogaster GN=Acp36DE PE=2 SV=1	FALSE	92.5222	1w_A	5W_B	0.519727	193.047	16681.6	133603	59277.3	4.08014e+06	69256.7	5480.36	33048.6	49967.9	8836.68	17876.4	53819.4	15128.3	6861.21	12092.7	33148.2	99016.8	12198.6	43374.8	31922.2	5029.36	30203	48095.4	16228.8	6585.32	10876.9	17122	1.54209e+06	31157.4	14249.8
5826	19.9288	1	762.399	761.392	7.16211e-05	0.094066	33.88	SQAEISK		sp|Q9V3R1|A36DE_DROME	sp|Q9V3R1|A36DE_DROME			Accessory gland protein Acp36DE OS=Drosophila melanogaster GN=Acp36DE PE=2 SV=1	FALSE	8759.9	1w_A	5W_B	0.000368776	198.282	15237.6	18260.1	15982.7	4.41332e+06	7756.65	22999.7	16168.9	25418.4	10474.7	2823.39	9992.46	12185.4	3727.6	14367.6	788.271	11962.2	68.4764	826.828	413.832	2461.21	676.3	598.663	0	0	25549.8	21248.3	1.61301e+06	22035.5	9869.66
505	19.4979	2	381.198	760.381	0.00049163	0.646559	33.5	HCFRK	[2] C(+71.04)	sp|Q9V3R1|A36DE_DROME	sp|Q9V3R1|A36DE_DROME			Accessory gland protein Acp36DE OS=Drosophila melanogaster GN=Acp36DE PE=2 SV=1	FALSE	10.4401	5W_A	5W_D	0.106006	164.564	1.97044e+06	3.62634e+06	4.65012e+06	180011	1.59596e+06	212353	6.85858e+06	234467	3.7167e+06	3.92452e+06	1.14455e+07	2.41021e+06	737537	1.21125e+06	133191	241368	919734	77219.2	5.15744e+06	482577	3.01634e+06	957329	3.14809e+06	390759	1.71927e+06	1.09076e+06	350572	194336	1.04627e+06
4414	18.8432	2	381.199	760.383	0.00231533	3.04497	31.34	HCFRK	[2] C(+71.04)	sp|Q9V3R1|A36DE_DROME	sp|Q9V3R1|A36DE_DROME			Accessory gland protein Acp36DE OS=Drosophila melanogaster GN=Acp36DE PE=2 SV=1	FALSE	309.651	1W_C	5W_A	0.778059	199.145	12621.4	17723.7	9724.12	229993	4905.69	3.60487e+06	9727.92	21278.1	9291.4	11644.4	5562.83	10334.4	11738.7	12066.8	2.495e+06	13688.9	11181.2	816287	9126.02	19672.9	8834.3	13234	7549.76	13114.6	15176.6	11042.9	5.77322e+06	8318.23	5919.88
14593	19.4979	1	761.387	760.38	-0.000587553	-0.772709	---	HCFRK	[2] C(+71.04)	sp|Q9V3R1|A36DE_DROME	sp|Q9V3R1|A36DE_DROME			Accessory gland protein Acp36DE OS=Drosophila melanogaster GN=Acp36DE PE=2 SV=1	FALSE	10.4998	5W_A	3W_C	0.0189504	120.741	239655	400356	360193	201345	229931	120715	733454	9760.28	688640	492426	1.44106e+06	87733.5	76564.1	131649	165215	29503.3	119092	94878.7	300824	37436	478576	101187	332633	17374.7	198479	122127	173304	8906.67	117524
66867	18.8432	1	761.389	760.382	0.00175624	2.30968	---	HCFRK	[2] C(+71.04)	sp|Q9V3R1|A36DE_DROME	sp|Q9V3R1|A36DE_DROME			Accessory gland protein Acp36DE OS=Drosophila melanogaster GN=Acp36DE PE=2 SV=1	FALSE	204.867	1W_C	1W_D	0.866362	198.534	1448.22	4960.2	688.306	11871.5	0	465986	1956.67	5581.12	479.863	6464.75	258.602	1111.22	0	1000.16	10369.8	1746.22	239.965	24454.1	1579.34	3831.86	1607.2	2601.56	3143.74	8977.75	29.8855	823.488	283761	1268.33	0
510	60.8775	4	918.219	3668.85	-0.00100611	-0.274231	117.18	LPSGGGLIGKPASTGLYILSPDFNDLSDYRDQFR		sp|Q9V3R1|A36DE_DROME	sp|Q9V3R1|A36DE_DROME			Accessory gland protein Acp36DE OS=Drosophila melanogaster GN=Acp36DE PE=2 SV=1	FALSE	6.78683	5W_B	5W_D	0.0514538	125.947	1.62316e+07	1.25401e+07	1.04473e+07	5.58798e+07	9.39401e+07	1.33782e+07	3.32463e+07	2.63299e+07	8.58969e+07	2.12891e+07	2.56439e+07	7.97181e+07	2.40374e+07	3.11948e+07	7.31955e+06	8.34389e+06	2.08606e+07	2.67185e+07	1.13656e+07	4.54616e+07	2.50843e+07	2.42351e+07	1.10996e+08	5.6225e+07	4.6579e+07	4.81939e+07	1.15191e+07	2.15918e+07	3.06705e+07
10186	60.8312	3	1223.96	3668.85	0.000426086	0.116136	99.27	LPSGGGLIGKPASTGLYILSPDFNDLSDYRDQFR		sp|Q9V3R1|A36DE_DROME	sp|Q9V3R1|A36DE_DROME			Accessory gland protein Acp36DE OS=Drosophila melanogaster GN=Acp36DE PE=2 SV=1	FALSE	10.0967	5W_B	5W_D	0.104213	149.019	834313	418837	67817.5	2.49158e+06	7.49352e+06	585216	2.28524e+06	1.06639e+06	5.37588e+06	771610	1.74055e+06	3.98874e+06	1.23984e+06	2.35231e+06	172513	261519	1.06989e+06	1.59003e+06	97652.4	4.38802e+06	1.69476e+06	1.41561e+06	9.29641e+06	1.80798e+06	3.17283e+06	3.83278e+06	264861	828973	1.73e+06
556	21.9433	2	480.297	958.58	-0.00149477	-1.55936	34.9	LKTQSALK	[2] K(+71.04)	sp|Q9V3R1|A36DE_DROME	sp|Q9V3R1|A36DE_DROME			Accessory gland protein Acp36DE OS=Drosophila melanogaster GN=Acp36DE PE=2 SV=1	FALSE	3.40398	5W_A	5W_D	0.447722	89.3799	2.95042e+06	2.54194e+06	2.27493e+06	145364	9.36955e+06	3.48368e+06	2.88976e+06	88318.3	8.75733e+06	4.98498e+06	2.68844e+06	2.69583e+06	2.52392e+06	2.74829e+06	1.38982e+06	729530	4.62157e+06	4.28297e+06	1.70401e+06	193008	4.12885e+06	5.08854e+06	5.30924e+06	1.2461e+06	4.01206e+06	5.55311e+06	1.66999e+06	916756	3.38988e+06
13458	21.9433	1	959.588	958.581	-0.000411397	-0.429173	---	LKTQSALK	[2] K(+71.04)	sp|Q9V3R1|A36DE_DROME	sp|Q9V3R1|A36DE_DROME			Accessory gland protein Acp36DE OS=Drosophila melanogaster GN=Acp36DE PE=2 SV=1	FALSE	4.77022	5W_A	5W_D	0.836533	108.509	340072	265315	93050.7	0	1.42417e+06	408189	296022	0	1.69968e+06	671205	263259	131992	240789	287701	41858.8	19675.2	575169	483682	60379.7	0	600174	620547	538518	50421.2	525098	657624	0	29182	412577
556	21.9433	2	480.297	958.58	-0.00149477	-1.55936	33.57	LKTQSALK	[1] L(+71.04)	sp|Q9V3R1|A36DE_DROME	sp|Q9V3R1|A36DE_DROME			Accessory gland protein Acp36DE OS=Drosophila melanogaster GN=Acp36DE PE=2 SV=1	FALSE	3.40398	5W_A	5W_D	0.447722	89.3799	2.95042e+06	2.54194e+06	2.27493e+06	145364	9.36955e+06	3.48368e+06	2.88976e+06	88318.3	8.75733e+06	4.98498e+06	2.68844e+06	2.69583e+06	2.52392e+06	2.74829e+06	1.38982e+06	729530	4.62157e+06	4.28297e+06	1.70401e+06	193008	4.12885e+06	5.08854e+06	5.30924e+06	1.2461e+06	4.01206e+06	5.55311e+06	1.66999e+06	916756	3.38988e+06
13458	21.9433	1	959.588	958.581	-0.000411397	-0.429173	---	LKTQSALK	[1] L(+71.04)	sp|Q9V3R1|A36DE_DROME	sp|Q9V3R1|A36DE_DROME			Accessory gland protein Acp36DE OS=Drosophila melanogaster GN=Acp36DE PE=2 SV=1	FALSE	4.77022	5W_A	5W_D	0.836533	108.509	340072	265315	93050.7	0	1.42417e+06	408189	296022	0	1.69968e+06	671205	263259	131992	240789	287701	41858.8	19675.2	575169	483682	60379.7	0	600174	620547	538518	50421.2	525098	657624	0	29182	412577
611	31.7779	2	527.301	1052.59	0.000410906	0.390378	51.26	LVPQPGSLDK		sp|Q9V3R1|A36DE_DROME	sp|Q9V3R1|A36DE_DROME			Accessory gland protein Acp36DE OS=Drosophila melanogaster GN=Acp36DE PE=2 SV=1	FALSE	7.20354	3W_A	5W_D	0.238363	138.142	2.06734e+06	1.98082e+06	2.92282e+06	1.38886e+07	1.03855e+07	2.42093e+06	6.51337e+06	1.11094e+07	7.11647e+06	2.02272e+06	6.72732e+06	1.20599e+07	1.69756e+06	2.00756e+06	2.5952e+06	3.25968e+06	2.42408e+06	2.1008e+06	3.38052e+06	1.33695e+07	2.79567e+06	2.32568e+06	1.25954e+07	9.33601e+06	3.51464e+06	4.32528e+06	3.87149e+06	6.71195e+06	2.11894e+06
17430	31.7832	1	1053.59	1052.59	-0.000216926	-0.206089	---	LVPQPGSLDK		sp|Q9V3R1|A36DE_DROME	sp|Q9V3R1|A36DE_DROME			Accessory gland protein Acp36DE OS=Drosophila melanogaster GN=Acp36DE PE=2 SV=1	FALSE	11.69	5W_A	5W_D	0.0166639	145.25	176946	127295	85050	796475	1.44946e+06	196857	661276	652605	1.08846e+06	130182	697713	996532	128258	174243	80206.9	154536	205018	189890	96016.4	1.38465e+06	263433	215997	1.48196e+06	518515	362758	512266	151153	332821	180550
644	19.2727	2	387.217	772.419	-0.000266443	-0.344946	28.3	RQNDIK		sp|Q9V3R1|A36DE_DROME	sp|Q9V3R1|A36DE_DROME			Accessory gland protein Acp36DE OS=Drosophila melanogaster GN=Acp36DE PE=2 SV=1	FALSE	4.47999	5W_A	5W_D	0.803687	142.067	1.19165e+06	1.01171e+06	1.35259e+06	290105	190232	58779	2.17168e+06	3.78909e+06	2.60089e+06	1.23789e+06	2.58712e+06	2.77433e+06	825915	866604	136351	1.71924e+06	1.4017e+06	199438	1.52933e+06	2.3308e+06	1.3657e+06	1.52654e+06	2.62746e+06	528247	1.5206e+06	1.44375e+06	47257.8	2.84629e+06	100668
2581	18.9083	2	387.217	772.42	0.000569653	0.737493	30.09	RQNDIK		sp|Q9V3R1|A36DE_DROME	sp|Q9V3R1|A36DE_DROME			Accessory gland protein Acp36DE OS=Drosophila melanogaster GN=Acp36DE PE=2 SV=1	FALSE	27.7852	QC	1W_D	0.359702	186.61	56894.5	108286	32867.2	386709	27518	83657.2	48566.5	62648.3	53214.7	206988	30031.4	44197.1	37937.5	42009.7	1.43203e+06	42841	55535.7	1.43939e+06	48398.5	42257.6	43287.3	203665	154090	2.43891e+06	46031.3	48814.3	73146.7	48247.1	32340.4
13053	19.2606	1	773.427	772.419	0.000327387	0.423846	---	RQNDIK		sp|Q9V3R1|A36DE_DROME	sp|Q9V3R1|A36DE_DROME			Accessory gland protein Acp36DE OS=Drosophila melanogaster GN=Acp36DE PE=2 SV=1	FALSE	5.89523	5W_A	5W_D	0.302376	128.44	354373	225528	196596	12122.5	891279	20864.4	525868	416160	962550	300922	694203	311354	192466	190833	5151.62	230489	444542	28794.5	207567	364920	501874	359614	591584	69974.9	417020	391315	433.949	256902	261170
34962	18.9083	1	773.428	772.421	0.0016311	2.11167	---	RQNDIK		sp|Q9V3R1|A36DE_DROME	sp|Q9V3R1|A36DE_DROME			Accessory gland protein Acp36DE OS=Drosophila melanogaster GN=Acp36DE PE=2 SV=1	FALSE	42.8617	5W_B	3W_A	0.238287	190.697	13144.6	49198.4	1610.59	31161.8	2053.69	9998.51	2978.24	1532.46	13314.1	139067	740.123	9278.14	3071.01	1691.85	138967	3123	8756.22	310149	1647.19	5187.47	10522.3	125133	34379.3	281154	2835.23	7384.14	3196.39	4819.1	783.947
674	60.7401	4	935.977	3739.88	-0.00751946	-2.01061	119.03	LPSGGGLIGKPASTGLYILSPDFNDLSDYRDQFR	[10] K(+71.04)	sp|Q9V3R1|A36DE_DROME	sp|Q9V3R1|A36DE_DROME			Accessory gland protein Acp36DE OS=Drosophila melanogaster GN=Acp36DE PE=2 SV=1	FALSE	3.51034	5W_A	5W_D	0.331008	110.41	2.58558e+07	1.8973e+07	1.02039e+07	2.47222e+06	1.09432e+08	1.88121e+07	2.81772e+07	1.71786e+06	1.13017e+08	4.07581e+07	1.96763e+07	4.7342e+07	3.43273e+07	4.26709e+07	7.98085e+06	4.96414e+06	3.55851e+07	4.84392e+07	9.6976e+06	3.14751e+06	4.76524e+07	5.42194e+07	8.59124e+07	1.52857e+07	5.6964e+07	6.78356e+07	8.68451e+06	8.84465e+06	4.88482e+07
674	60.7401	4	935.977	3739.88	-0.00751946	-2.01061	34.91	LPSGGGLIGKPASTGLYILSPDFNDLSDYRDQFR	[1] L(+71.04)	sp|Q9V3R1|A36DE_DROME	sp|Q9V3R1|A36DE_DROME			Accessory gland protein Acp36DE OS=Drosophila melanogaster GN=Acp36DE PE=2 SV=1	FALSE	3.51034	5W_A	5W_D	0.331008	110.41	2.58558e+07	1.8973e+07	1.02039e+07	2.47222e+06	1.09432e+08	1.88121e+07	2.81772e+07	1.71786e+06	1.13017e+08	4.07581e+07	1.96763e+07	4.7342e+07	3.43273e+07	4.26709e+07	7.98085e+06	4.96414e+06	3.55851e+07	4.84392e+07	9.6976e+06	3.14751e+06	4.76524e+07	5.42194e+07	8.59124e+07	1.52857e+07	5.6964e+07	6.78356e+07	8.68451e+06	8.84465e+06	4.88482e+07
702	44.8471	3	1464.38	4390.13	0.00249146	0.567514	107.42	LQQDIQSTGAQGSQQGLQAGSTGLQTSSLQGTESSASQSAALQR		sp|Q9V3R1|A36DE_DROME	sp|Q9V3R1|A36DE_DROME			Accessory gland protein Acp36DE OS=Drosophila melanogaster GN=Acp36DE PE=2 SV=1	FALSE	8.67753	1W_C	5W_D	0.177195	128.138	3.18102e+07	5.14872e+07	3.09964e+07	1.16488e+08	4.87541e+07	3.21359e+07	5.7408e+07	9.94987e+07	5.85539e+07	4.06458e+07	8.25861e+07	7.98126e+07	9.91914e+06	5.14707e+06	4.57591e+07	7.18973e+07	2.77821e+07	2.68375e+07	3.6203e+07	7.93315e+07	4.43818e+07	1.98637e+07	5.12394e+07	1.18929e+08	4.20554e+07	3.53746e+07	7.61398e+07	1.14834e+08	2.6699e+07
113335	94.153	3	1464.38	4390.11	-0.0126328	-2.87756	58.9	LQQDIQSTGAQGSQQGLQAGSTGLQTSSLQGTESSASQSAALQR		sp|Q9V3R1|A36DE_DROME	sp|Q9V3R1|A36DE_DROME			Accessory gland protein Acp36DE OS=Drosophila melanogaster GN=Acp36DE PE=2 SV=1	FALSE	63.8487	5W_A	1W_B	0.497798	158.217	5667.64	245825	109767	4509.09	1959.06	72932.7	451364	13155.6	444523	239770	666532	44252.9	7995.74	10550.3	303.585	413.68	146457	8153.07	187829	2627.94	6443.92	65847.4	377092	3938.39	276714	225445	23909.4	4693.8	79797.6
135477	93.4315	3	1464.38	4390.11	-0.00897813	-2.04507	56.76	LQQDIQSTGAQGSQQGLQAGSTGLQTSSLQGTESSASQSAALQR		sp|Q9V3R1|A36DE_DROME	sp|Q9V3R1|A36DE_DROME			Accessory gland protein Acp36DE OS=Drosophila melanogaster GN=Acp36DE PE=2 SV=1	FALSE	98.3944	5W_B	1W_D	0.94827	210.592	971.922	2973.47	1986.92	492655	3779.14	5191.89	1080.56	4215.38	1951.16	981.36	2874.21	30216	2176.72	1114.04	93769.3	18630.3	4109.03	3689.91	1468.18	564582	8003.52	1836.37	4418.91	790028	1392.3	1821.44	2593.75	509766	2269.95
147518	93.876	3	1464.38	4390.12	-0.00517961	-1.17983	51.95	LQQDIQSTGAQGSQQGLQAGSTGLQTSSLQGTESSASQSAALQR		sp|Q9V3R1|A36DE_DROME	sp|Q9V3R1|A36DE_DROME			Accessory gland protein Acp36DE OS=Drosophila melanogaster GN=Acp36DE PE=2 SV=1	FALSE	154.707	5W_C	3W_C	0.766716	215.398	2241.63	3124.59	1832.9	34616.5	1568.92	172416	1539.99	4952.38	161.344	1656.27	1714.12	11886	2346.24	4607.48	225.142	11640.2	6572.05	90768.9	1609.27	7364.6	3226.14	1100.52	2823.68	9408.37	3984.88	4265.86	169525	54689	1795.31
713	20.7454	2	522.806	1043.6	-0.000183726	-0.17605	57.64	KLTEVQQK	[1] K(+71.04)	sp|Q9V3R1|A36DE_DROME	sp|Q9V3R1|A36DE_DROME			Accessory gland protein Acp36DE OS=Drosophila melanogaster GN=Acp36DE PE=2 SV=1	FALSE	6.47778	5W_B	5W_D	0.0647692	92.5394	1.84679e+06	1.56665e+06	2.24437e+06	293835	4.45823e+06	2.92399e+06	4.02576e+06	155434	3.66566e+06	2.1051e+06	3.67442e+06	2.53648e+06	1.11513e+06	1.27917e+06	1.60238e+06	1.64574e+06	1.92404e+06	1.77183e+06	2.30812e+06	396824	2.16243e+06	1.59331e+06	4.54021e+06	4.94663e+06	3.23434e+06	1.92735e+06	2.57239e+06	2.30452e+06	1.53199e+06
21442	20.7636	1	1044.6	1043.6	-0.000313057	-0.299979	---	KLTEVQQK	[1] K(+71.04)	sp|Q9V3R1|A36DE_DROME	sp|Q9V3R1|A36DE_DROME			Accessory gland protein Acp36DE OS=Drosophila melanogaster GN=Acp36DE PE=2 SV=1	FALSE	6.92196	5W_A	5W_D	0.561584	121.512	170291	154181	122483	526.506	578236	0	392940	14724.3	648017	204369	368205	112525	67579.9	107422	45633.5	45637.6	205012	0	135016	0	251610	102658	453071	173488	300670	192877	0	100568	175379
719	54.419	3	686.06	2055.16	0.00071406	0.347448	87.05	TQSALKSDLEQQILLQLK		sp|Q9V3R1|A36DE_DROME	sp|Q9V3R1|A36DE_DROME			Accessory gland protein Acp36DE OS=Drosophila melanogaster GN=Acp36DE PE=2 SV=1	FALSE	7.02994	1w_A	5W_D	0.0424794	140.296	7.38976e+06	7.0427e+06	5.85867e+06	3.93621e+07	2.58948e+07	9.62897e+06	2.45049e+07	2.26002e+07	2.65563e+07	9.56802e+06	2.74496e+07	9.73154e+06	4.8468e+06	6.08129e+06	4.3989e+06	5.98327e+06	8.1186e+06	6.4542e+06	7.01232e+06	5.86066e+07	9.73752e+06	4.41126e+06	2.43687e+07	1.6278e+07	1.93722e+07	8.79786e+06	9.62658e+06	1.2153e+07	8.22746e+06
5788	54.5071	2	1028.59	2055.16	-0.00131877	-0.641687	90.06	TQSALKSDLEQQILLQLK		sp|Q9V3R1|A36DE_DROME	sp|Q9V3R1|A36DE_DROME			Accessory gland protein Acp36DE OS=Drosophila melanogaster GN=Acp36DE PE=2 SV=1	FALSE	13.0147	3W_B	5W_D	0.0136355	163.297	1.3239e+06	1.41921e+06	557062	7.95526e+06	6.1712e+06	1.92052e+06	6.93016e+06	5.10785e+06	5.9334e+06	1.64222e+06	8.30912e+06	1.84048e+06	512526	1.10775e+06	482869	1.05606e+06	1.56346e+06	1.10576e+06	714814	1.89465e+07	1.60799e+06	461252	6.95853e+06	2.98469e+06	4.60024e+06	1.8525e+06	1.35983e+06	2.18034e+06	1.58149e+06
729	50.3364	4	610.61	2438.41	0.000450955	0.184938	68.96	LKTQSALKSDLEQQILLQLK	[1] L(+71.04)|[2] K(+71.04)	sp|Q9V3R1|A36DE_DROME	sp|Q9V3R1|A36DE_DROME			Accessory gland protein Acp36DE OS=Drosophila melanogaster GN=Acp36DE PE=2 SV=1	FALSE	3.72751	5W_A	5W_D	0.470099	67.2112	1.66672e+07	1.15169e+07	4.90587e+06	628962	2.86647e+07	1.68592e+07	1.79333e+07	377608	4.17686e+07	2.64e+07	1.53234e+07	4.78876e+06	1.07672e+07	9.58317e+06	3.8025e+06	2.79074e+06	2.14813e+07	1.63123e+07	6.38102e+06	1.40718e+06	3.17046e+07	1.57128e+07	1.60572e+07	3.17514e+06	2.24569e+07	1.5376e+07	5.19152e+06	3.10832e+06	1.98608e+07
3654	50.3599	3	813.811	2438.41	0.000878814	0.360404	75.04	LKTQSALKSDLEQQILLQLK	[1] L(+71.04)|[2] K(+71.04)	sp|Q9V3R1|A36DE_DROME	sp|Q9V3R1|A36DE_DROME			Accessory gland protein Acp36DE OS=Drosophila melanogaster GN=Acp36DE PE=2 SV=1	FALSE	3.66356	5W_A	5W_D	0.790955	90.5957	1.00084e+07	6.69088e+06	1.10715e+06	235548	1.69931e+07	1.0178e+07	1.08776e+07	133117	2.39971e+07	1.58601e+07	8.75651e+06	1.23143e+06	5.78617e+06	5.54166e+06	915591	767111	1.30659e+07	9.9655e+06	1.29466e+06	344240	1.89477e+07	9.33901e+06	9.5123e+06	685844	1.34008e+07	9.15237e+06	1.28325e+06	768872	1.14205e+07
60001	50.2745	2	1220.21	2438.41	-0.000336648	-0.13806	39.37	LKTQSALKSDLEQQILLQLK	[1] L(+71.04)|[2] K(+71.04)	sp|Q9V3R1|A36DE_DROME	sp|Q9V3R1|A36DE_DROME			Accessory gland protein Acp36DE OS=Drosophila melanogaster GN=Acp36DE PE=2 SV=1	FALSE	68.6094	5W_A	5W_D	0.689482	200	232429	105959	5513.66	0	806103	191125	72698.5	0	1.27464e+06	836045	108537	0	55352	43483.2	0	0	531674	189366	0	0	936038	172002	108006	2179.16	560614	145188	0	0	236175
729	50.3364	4	610.61	2438.41	0.000450955	0.184938	72.83	LKTQSALKSDLEQQILLQLK	[1] L(+71.04)|[8] K(+71.04)	sp|Q9V3R1|A36DE_DROME	sp|Q9V3R1|A36DE_DROME			Accessory gland protein Acp36DE OS=Drosophila melanogaster GN=Acp36DE PE=2 SV=1	FALSE	3.72751	5W_A	5W_D	0.470099	67.2112	1.66672e+07	1.15169e+07	4.90587e+06	628962	2.86647e+07	1.68592e+07	1.79333e+07	377608	4.17686e+07	2.64e+07	1.53234e+07	4.78876e+06	1.07672e+07	9.58317e+06	3.8025e+06	2.79074e+06	2.14813e+07	1.63123e+07	6.38102e+06	1.40718e+06	3.17046e+07	1.57128e+07	1.60572e+07	3.17514e+06	2.24569e+07	1.5376e+07	5.19152e+06	3.10832e+06	1.98608e+07
3654	50.3599	3	813.811	2438.41	0.000878814	0.360404	84.63	LKTQSALKSDLEQQILLQLK	[1] L(+71.04)|[8] K(+71.04)	sp|Q9V3R1|A36DE_DROME	sp|Q9V3R1|A36DE_DROME			Accessory gland protein Acp36DE OS=Drosophila melanogaster GN=Acp36DE PE=2 SV=1	FALSE	3.66356	5W_A	5W_D	0.790955	90.5957	1.00084e+07	6.69088e+06	1.10715e+06	235548	1.69931e+07	1.0178e+07	1.08776e+07	133117	2.39971e+07	1.58601e+07	8.75651e+06	1.23143e+06	5.78617e+06	5.54166e+06	915591	767111	1.30659e+07	9.9655e+06	1.29466e+06	344240	1.89477e+07	9.33901e+06	9.5123e+06	685844	1.34008e+07	9.15237e+06	1.28325e+06	768872	1.14205e+07
56722	52.6542	4	610.613	2438.42	0.0102565	4.20622	37.8	LKTQSALKSDLEQQILLQLK	[1] L(+71.04)|[8] K(+71.04)	sp|Q9V3R1|A36DE_DROME	sp|Q9V3R1|A36DE_DROME			Accessory gland protein Acp36DE OS=Drosophila melanogaster GN=Acp36DE PE=2 SV=1	FALSE	5.95425	5W_B	5W_D	0.0105134	93.52	138916	104747	32063.3	72761.1	679868	155958	211832	38430.9	540464	226388	170025	97120.4	112574	46289	24525.1	33481	282845	226956	52735.5	93402.1	628689	246617	306612	45485.8	270746	109084	48124	31605.5	307542
60001	50.2745	2	1220.21	2438.41	-0.000336648	-0.13806	60.21	LKTQSALKSDLEQQILLQLK	[1] L(+71.04)|[8] K(+71.04)	sp|Q9V3R1|A36DE_DROME	sp|Q9V3R1|A36DE_DROME			Accessory gland protein Acp36DE OS=Drosophila melanogaster GN=Acp36DE PE=2 SV=1	FALSE	68.6094	5W_A	5W_D	0.689482	200	232429	105959	5513.66	0	806103	191125	72698.5	0	1.27464e+06	836045	108537	0	55352	43483.2	0	0	531674	189366	0	0	936038	172002	108006	2179.16	560614	145188	0	0	236175
729	50.3364	4	610.61	2438.41	0.000450955	0.184938	72.03	LKTQSALKSDLEQQILLQLK	[2] K(+71.04)|[8] K(+71.04)	sp|Q9V3R1|A36DE_DROME	sp|Q9V3R1|A36DE_DROME			Accessory gland protein Acp36DE OS=Drosophila melanogaster GN=Acp36DE PE=2 SV=1	FALSE	3.72751	5W_A	5W_D	0.470099	67.2112	1.66672e+07	1.15169e+07	4.90587e+06	628962	2.86647e+07	1.68592e+07	1.79333e+07	377608	4.17686e+07	2.64e+07	1.53234e+07	4.78876e+06	1.07672e+07	9.58317e+06	3.8025e+06	2.79074e+06	2.14813e+07	1.63123e+07	6.38102e+06	1.40718e+06	3.17046e+07	1.57128e+07	1.60572e+07	3.17514e+06	2.24569e+07	1.5376e+07	5.19152e+06	3.10832e+06	1.98608e+07
3654	50.3599	3	813.811	2438.41	0.000878814	0.360404	87.71	LKTQSALKSDLEQQILLQLK	[2] K(+71.04)|[8] K(+71.04)	sp|Q9V3R1|A36DE_DROME	sp|Q9V3R1|A36DE_DROME			Accessory gland protein Acp36DE OS=Drosophila melanogaster GN=Acp36DE PE=2 SV=1	FALSE	3.66356	5W_A	5W_D	0.790955	90.5957	1.00084e+07	6.69088e+06	1.10715e+06	235548	1.69931e+07	1.0178e+07	1.08776e+07	133117	2.39971e+07	1.58601e+07	8.75651e+06	1.23143e+06	5.78617e+06	5.54166e+06	915591	767111	1.30659e+07	9.9655e+06	1.29466e+06	344240	1.89477e+07	9.33901e+06	9.5123e+06	685844	1.34008e+07	9.15237e+06	1.28325e+06	768872	1.14205e+07
60001	50.2745	2	1220.21	2438.41	-0.000336648	-0.13806	69.55	LKTQSALKSDLEQQILLQLK	[2] K(+71.04)|[8] K(+71.04)	sp|Q9V3R1|A36DE_DROME	sp|Q9V3R1|A36DE_DROME			Accessory gland protein Acp36DE OS=Drosophila melanogaster GN=Acp36DE PE=2 SV=1	FALSE	68.6094	5W_A	5W_D	0.689482	200	232429	105959	5513.66	0	806103	191125	72698.5	0	1.27464e+06	836045	108537	0	55352	43483.2	0	0	531674	189366	0	0	936038	172002	108006	2179.16	560614	145188	0	0	236175
739	23.3723	2	460.237	918.46	0.000741907	0.807774	45.3	LEMQNIR	[3] M(+15.99)	sp|Q9V3R1|A36DE_DROME	sp|Q9V3R1|A36DE_DROME			Accessory gland protein Acp36DE OS=Drosophila melanogaster GN=Acp36DE PE=2 SV=1	FALSE	4.89416	5W_B	5W_D	0.599305	149.053	414879	217527	167355	1.75814e+06	3.72578e+06	429952	410481	586952	693358	457878	128719	1.08704e+06	482135	511521	347527	654064	2.01719e+06	1.59662e+06	74947.7	1.31622e+06	277461	2.588e+06	1.86938e+06	2.78554e+06	1.2278e+06	582017	114361	1.50303e+06	1.08941e+06
2277	22.7662	2	460.236	918.458	-0.00112018	-1.21963	32.87	LEMQNIR	[3] M(+15.99)	sp|Q9V3R1|A36DE_DROME	sp|Q9V3R1|A36DE_DROME			Accessory gland protein Acp36DE OS=Drosophila melanogaster GN=Acp36DE PE=2 SV=1	FALSE	2.17766	5W_D	3W_A	0.109214	42.1216	504124	336627	404914	152959	713326	373640	508473	125426	897857	522895	462466	448324	593197	691562	476425	324560	504491	578420	504721	465401	746606	584285	691470	307608	471717	593013	398984	172620	430162
11635	23.3723	1	919.467	918.46	0.000401581	0.437233	---	LEMQNIR	[3] M(+15.99)	sp|Q9V3R1|A36DE_DROME	sp|Q9V3R1|A36DE_DROME			Accessory gland protein Acp36DE OS=Drosophila melanogaster GN=Acp36DE PE=2 SV=1	FALSE	4.52462	3W_C	5W_D	0.763856	156.354	97549.1	27450.2	6093.78	289368	1.19126e+06	96342.7	80827.9	60155.8	181113	104560	3651.07	211194	114193	117106	71983.4	104071	602265	457504	0	257148	42229.2	756850	494480	392907	329164	144482	10344.6	229361	322546
741	40.5538	3	652.029	1953.07	-0.00190269	-0.974207	82.2	IHELYQNILQLNKEK	[13] K(+71.04)	sp|Q9V3R1|A36DE_DROME	sp|Q9V3R1|A36DE_DROME			Accessory gland protein Acp36DE OS=Drosophila melanogaster GN=Acp36DE PE=2 SV=1	FALSE	2.95949	5W_A	5W_D	0.116035	70.6642	3.05079e+07	2.10826e+07	1.311e+07	3.16948e+06	6.21019e+07	2.70427e+07	2.7356e+07	2.31839e+06	7.83125e+07	5.0378e+07	3.18267e+07	1.4398e+07	2.62723e+07	2.29292e+07	7.3913e+06	5.85449e+06	3.95319e+07	3.65848e+07	1.01677e+07	7.96691e+06	4.52989e+07	3.92662e+07	3.78402e+07	1.17897e+07	3.85781e+07	3.81849e+07	9.40505e+06	7.13088e+06	3.59782e+07
6315	40.8064	4	489.274	1953.07	-0.000439373	-0.224966	71.09	IHELYQNILQLNKEK	[13] K(+71.04)	sp|Q9V3R1|A36DE_DROME	sp|Q9V3R1|A36DE_DROME			Accessory gland protein Acp36DE OS=Drosophila melanogaster GN=Acp36DE PE=2 SV=1	FALSE	3.76803	5W_A	5W_D	0.0582543	79.8823	2.68558e+06	1.67545e+06	2.4635e+06	322833	6.0625e+06	1.71349e+06	2.79078e+06	210242	7.05857e+06	4.12838e+06	2.46248e+06	1.89335e+06	2.07716e+06	2.0593e+06	1.25327e+06	968929	3.73231e+06	2.74651e+06	2.18152e+06	340848	4.51971e+06	2.40545e+06	3.33093e+06	1.89996e+06	3.61594e+06	2.80305e+06	1.59903e+06	1.11934e+06	3.19554e+06
13318	40.5538	2	977.542	1953.07	0.000638883	0.327118	86.03	IHELYQNILQLNKEK	[13] K(+71.04)	sp|Q9V3R1|A36DE_DROME	sp|Q9V3R1|A36DE_DROME			Accessory gland protein Acp36DE OS=Drosophila melanogaster GN=Acp36DE PE=2 SV=1	FALSE	4.92749	5W_A	5W_D	0.827346	142.628	3.07216e+06	1.44141e+06	7916.44	0	8.53053e+06	1.83028e+06	2.57324e+06	69.9918	9.4187e+06	5.68642e+06	2.59985e+06	50735	2.01563e+06	2.42614e+06	9704.03	14294.2	4.87507e+06	3.18715e+06	0	40301.3	5.33321e+06	2.65857e+06	3.82482e+06	15872.2	4.43979e+06	3.29734e+06	3644.62	19622	3.50652e+06
741	40.5538	3	652.029	1953.07	-0.00190269	-0.974207	---	IHELYQNILQLNKEK	[15] K(+71.04)	sp|Q9V3R1|A36DE_DROME	sp|Q9V3R1|A36DE_DROME			Accessory gland protein Acp36DE OS=Drosophila melanogaster GN=Acp36DE PE=2 SV=1	FALSE	2.95949	5W_A	5W_D	0.116035	70.6642	3.05079e+07	2.10826e+07	1.311e+07	3.16948e+06	6.21019e+07	2.70427e+07	2.7356e+07	2.31839e+06	7.83125e+07	5.0378e+07	3.18267e+07	1.4398e+07	2.62723e+07	2.29292e+07	7.3913e+06	5.85449e+06	3.95319e+07	3.65848e+07	1.01677e+07	7.96691e+06	4.52989e+07	3.92662e+07	3.78402e+07	1.17897e+07	3.85781e+07	3.81849e+07	9.40505e+06	7.13088e+06	3.59782e+07
6315	40.8064	4	489.274	1953.07	-0.000439373	-0.224966	24.07	IHELYQNILQLNKEK	[15] K(+71.04)	sp|Q9V3R1|A36DE_DROME	sp|Q9V3R1|A36DE_DROME			Accessory gland protein Acp36DE OS=Drosophila melanogaster GN=Acp36DE PE=2 SV=1	FALSE	3.76803	5W_A	5W_D	0.0582543	79.8823	2.68558e+06	1.67545e+06	2.4635e+06	322833	6.0625e+06	1.71349e+06	2.79078e+06	210242	7.05857e+06	4.12838e+06	2.46248e+06	1.89335e+06	2.07716e+06	2.0593e+06	1.25327e+06	968929	3.73231e+06	2.74651e+06	2.18152e+06	340848	4.51971e+06	2.40545e+06	3.33093e+06	1.89996e+06	3.61594e+06	2.80305e+06	1.59903e+06	1.11934e+06	3.19554e+06
13318	40.5538	2	977.542	1953.07	0.000638883	0.327118	67.86	IHELYQNILQLNKEK	[15] K(+71.04)	sp|Q9V3R1|A36DE_DROME	sp|Q9V3R1|A36DE_DROME			Accessory gland protein Acp36DE OS=Drosophila melanogaster GN=Acp36DE PE=2 SV=1	FALSE	4.92749	5W_A	5W_D	0.827346	142.628	3.07216e+06	1.44141e+06	7916.44	0	8.53053e+06	1.83028e+06	2.57324e+06	69.9918	9.4187e+06	5.68642e+06	2.59985e+06	50735	2.01563e+06	2.42614e+06	9704.03	14294.2	4.87507e+06	3.18715e+06	0	40301.3	5.33321e+06	2.65857e+06	3.82482e+06	15872.2	4.43979e+06	3.29734e+06	3644.62	19622	3.50652e+06
764	27.7435	2	540.309	1078.6	0.000733895	0.680413	55.18	EKLSYQLK	[2] K(+71.04)	sp|Q9V3R1|A36DE_DROME	sp|Q9V3R1|A36DE_DROME			Accessory gland protein Acp36DE OS=Drosophila melanogaster GN=Acp36DE PE=2 SV=1	FALSE	4.04452	5W_A	5W_D	0.0786944	77.8005	2.99005e+06	2.19479e+06	3.10625e+06	493221	1.12389e+07	3.50725e+06	6.0893e+06	280290	7.59911e+06	3.59399e+06	5.19854e+06	6.85835e+06	2.70396e+06	3.08976e+06	2.44089e+06	1.81838e+06	4.71624e+06	3.74858e+06	3.4139e+06	670121	3.99365e+06	3.91638e+06	9.42623e+06	3.87281e+06	5.78329e+06	4.78817e+06	3.46531e+06	3.08384e+06	3.37931e+06
38462	27.7505	1	1079.61	1078.6	-0.000134987	-0.12515	---	EKLSYQLK	[2] K(+71.04)	sp|Q9V3R1|A36DE_DROME	sp|Q9V3R1|A36DE_DROME			Accessory gland protein Acp36DE OS=Drosophila melanogaster GN=Acp36DE PE=2 SV=1	FALSE	9.74877	3W_A	5W_D	0.662319	171.097	88343.6	36218.4	0	0	469382	88020.1	157851	0	397766	120821	155176	55659.8	59294.9	88165.1	0	0	153721	117358	784.594	0	144849	109732	327754	3910.94	236298	159826	0	878.113	113304
764	27.7435	2	540.309	1078.6	0.000733895	0.680413	28.79	EKLSYQLK	[1] E(+71.04)	sp|Q9V3R1|A36DE_DROME	sp|Q9V3R1|A36DE_DROME			Accessory gland protein Acp36DE OS=Drosophila melanogaster GN=Acp36DE PE=2 SV=1	FALSE	4.04452	5W_A	5W_D	0.0786944	77.8005	2.99005e+06	2.19479e+06	3.10625e+06	493221	1.12389e+07	3.50725e+06	6.0893e+06	280290	7.59911e+06	3.59399e+06	5.19854e+06	6.85835e+06	2.70396e+06	3.08976e+06	2.44089e+06	1.81838e+06	4.71624e+06	3.74858e+06	3.4139e+06	670121	3.99365e+06	3.91638e+06	9.42623e+06	3.87281e+06	5.78329e+06	4.78817e+06	3.46531e+06	3.08384e+06	3.37931e+06
38462	27.7505	1	1079.61	1078.6	-0.000134987	-0.12515	---	EKLSYQLK	[1] E(+71.04)	sp|Q9V3R1|A36DE_DROME	sp|Q9V3R1|A36DE_DROME			Accessory gland protein Acp36DE OS=Drosophila melanogaster GN=Acp36DE PE=2 SV=1	FALSE	9.74877	3W_A	5W_D	0.662319	171.097	88343.6	36218.4	0	0	469382	88020.1	157851	0	397766	120821	155176	55659.8	59294.9	88165.1	0	0	153721	117358	784.594	0	144849	109732	327754	3910.94	236298	159826	0	878.113	113304
790	31.5287	3	397.908	1190.7	0.000301041	0.252827	43.23	LSYQLKQLK	[6] K(+71.04)	sp|Q9V3R1|A36DE_DROME	sp|Q9V3R1|A36DE_DROME			Accessory gland protein Acp36DE OS=Drosophila melanogaster GN=Acp36DE PE=2 SV=1	FALSE	5.67476	1W_C	5W_D	0.0631988	93.3938	2.66708e+06	2.47047e+06	4.26665e+06	659536	6.7486e+06	3.4644e+06	5.08251e+06	420988	6.1981e+06	3.53457e+06	4.632e+06	4.17935e+06	1.63118e+06	2.00476e+06	3.13562e+06	2.60456e+06	3.57329e+06	2.535e+06	4.67644e+06	551284	3.82824e+06	2.24429e+06	5.17105e+06	5.13074e+06	3.73981e+06	2.59004e+06	4.31791e+06	4.04848e+06	2.32648e+06
876	31.5287	2	596.359	1190.7	0.000683839	0.574316	50.99	LSYQLKQLK	[6] K(+71.04)	sp|Q9V3R1|A36DE_DROME	sp|Q9V3R1|A36DE_DROME			Accessory gland protein Acp36DE OS=Drosophila melanogaster GN=Acp36DE PE=2 SV=1	FALSE	4.05663	5W_A	5W_D	0.0427013	65.4277	5.35762e+06	4.88874e+06	3.16693e+06	502510	1.37339e+07	7.70511e+06	9.55036e+06	297123	1.29674e+07	7.31977e+06	9.24083e+06	3.64473e+06	3.21142e+06	4.12974e+06	2.56035e+06	2.34576e+06	7.32198e+06	5.20256e+06	3.19143e+06	1.15366e+06	7.51086e+06	4.72202e+06	1.03606e+07	4.18991e+06	7.26834e+06	5.19221e+06	3.4915e+06	3.45044e+06	4.71513e+06
57349	31.4758	1	1191.71	1190.7	0.000183009	0.153699	40.78	LSYQLKQLK	[6] K(+71.04)	sp|Q9V3R1|A36DE_DROME	sp|Q9V3R1|A36DE_DROME			Accessory gland protein Acp36DE OS=Drosophila melanogaster GN=Acp36DE PE=2 SV=1	FALSE	99.8308	5W_A	5W_D	0.269999	200	32175.4	23479.4	0	0	300125	106954	92091.8	0	415940	107227	190005	5890.77	13852.8	30734.5	0	0	62212.3	19250.3	0	0	105546	36723.5	204726	2029.54	101878	76553.4	1932.95	0	36483.9
796	20.6753	3	478.903	1433.69	0.00202112	1.40974	46.68	SELQTQSDSQRR		sp|Q9V3R1|A36DE_DROME	sp|Q9V3R1|A36DE_DROME			Accessory gland protein Acp36DE OS=Drosophila melanogaster GN=Acp36DE PE=2 SV=1	FALSE	4.75219	5W_B	5W_D	0.120321	80.1278	1.2598e+06	1.08614e+06	1.46582e+06	95674.8	2.72593e+06	152179	2.26984e+06	1.51262e+06	2.65192e+06	2.25761e+06	2.29378e+06	1.63705e+06	1.14744e+06	985022	1.03696e+06	879273	1.93143e+06	1.43023e+06	1.56607e+06	1.24455e+06	1.84144e+06	1.73773e+06	2.42852e+06	2.48303e+06	1.82993e+06	1.35132e+06	73990.8	1.35812e+06	1.2574e+06
837	20.6753	2	717.85	1433.69	-0.000426352	-0.297381	60.72	SELQTQSDSQRR		sp|Q9V3R1|A36DE_DROME	sp|Q9V3R1|A36DE_DROME			Accessory gland protein Acp36DE OS=Drosophila melanogaster GN=Acp36DE PE=2 SV=1	FALSE	4.54439	5W_B	5W_D	0.000226109	59.0567	3.11815e+06	2.82904e+06	3.1687e+06	1.80609e+06	6.82373e+06	4.62006e+06	5.26895e+06	3.31388e+06	6.90132e+06	5.41762e+06	5.40354e+06	2.45659e+06	2.68785e+06	2.58951e+06	2.12586e+06	1.95629e+06	4.96726e+06	3.85587e+06	3.25607e+06	3.08988e+06	4.71087e+06	4.56911e+06	5.8373e+06	5.0867e+06	4.38529e+06	3.37955e+06	2.72574e+06	2.78514e+06	3.08794e+06
13722	20.0188	3	478.903	1433.69	0.000212009	0.147877	43.5	SELQTQSDSQRR		sp|Q9V3R1|A36DE_DROME	sp|Q9V3R1|A36DE_DROME			Accessory gland protein Acp36DE OS=Drosophila melanogaster GN=Acp36DE PE=2 SV=1	FALSE	210.173	1w_A	3W_D	0.467088	199.629	1014.69	96.0424	1436.81	1.20324e+06	20079.5	1.61055e+06	2455.68	16576.4	7619.53	1281.24	2205.84	16225.5	3217.32	2231.63	1652.52	5922.34	3393.2	5811.33	2934.94	8642.13	1729.5	7610.07	10336.3	4399.03	3609.03	10871.8	1.16101e+06	3615.87	601.7
813	25.8233	3	863.099	2586.28	0.000925298	0.357773	74.54	QLQQKSNEQSAAQSASQIQSQR	[1] Q(+71.04)|[5] K(+71.04)	sp|Q9V3R1|A36DE_DROME	sp|Q9V3R1|A36DE_DROME			Accessory gland protein Acp36DE OS=Drosophila melanogaster GN=Acp36DE PE=2 SV=1	FALSE	2.43831	5W_A	5W_D	0.637793	61.7704	1.95368e+07	1.54497e+07	1.18008e+07	926578	1.82321e+07	1.49469e+07	1.4991e+07	596502	3.56587e+07	3.80441e+07	1.53867e+07	8.14545e+06	2.21941e+07	8.59044e+06	9.95513e+06	5.59994e+06	2.42183e+07	1.82046e+07	1.1105e+07	1.20774e+06	2.37453e+07	2.53677e+07	1.18621e+07	5.94012e+06	1.26998e+07	1.9136e+07	7.12424e+06	4.64681e+06	1.72784e+07
7851	25.8233	2	1294.14	2586.28	0.00042816	0.165551	81.89	QLQQKSNEQSAAQSASQIQSQR	[1] Q(+71.04)|[5] K(+71.04)	sp|Q9V3R1|A36DE_DROME	sp|Q9V3R1|A36DE_DROME			Accessory gland protein Acp36DE OS=Drosophila melanogaster GN=Acp36DE PE=2 SV=1	FALSE	2.8112	5W_A	5W_D	0.922053	89.7615	4.46419e+06	3.29089e+06	718774	13501.1	4.07986e+06	2.88934e+06	2.71187e+06	3116.47	9.27093e+06	8.55004e+06	2.88657e+06	691163	4.67232e+06	1.7453e+06	661403	410252	5.48851e+06	3.9727e+06	621461	95437	5.38888e+06	5.5014e+06	2.16938e+06	366095	2.63215e+06	4.21442e+06	487538	289006	3.94119e+06
84504	31.7674	3	863.099	2586.27	0.000226707	0.0876576	59.38	QLQQKSNEQSAAQSASQIQSQR	[1] Q(+71.04)|[5] K(+71.04)	sp|Q9V3R1|A36DE_DROME	sp|Q9V3R1|A36DE_DROME			Accessory gland protein Acp36DE OS=Drosophila melanogaster GN=Acp36DE PE=2 SV=1	FALSE	6.7899	5W_B	1W_D	0.907683	150.381	103962	97493	1442.25	0	117051	71272.8	105576	0	141300	265138	72420.7	2439.98	103501	16013.3	534.78	3124.91	115704	125500	1243.18	2607.04	126799	277941	83683.1	2269.51	13404.5	107254	1782.87	9900.74	66299.6
838	20.658	2	732.358	1462.7	0.000388219	0.265412	81.51	GKSELQTQSDSQR		sp|Q9V3R1|A36DE_DROME	sp|Q9V3R1|A36DE_DROME			Accessory gland protein Acp36DE OS=Drosophila melanogaster GN=Acp36DE PE=2 SV=1	FALSE	8.79044	5W_B	5W_D	0.172292	131.977	1.64756e+06	2.12137e+06	3.09764e+06	665841	5.34219e+06	342174	5.71194e+06	1.08164e+07	4.36654e+06	2.24272e+06	7.43622e+06	3.98209e+06	1.65323e+06	1.70403e+06	2.01663e+06	2.46693e+06	2.33193e+06	2.068e+06	3.27087e+06	9.80663e+06	2.4033e+06	1.70346e+06	6.49246e+06	1.08099e+07	3.09422e+06	2.81361e+06	179284	4.59418e+06	1.58095e+06
1857	20.658	3	488.574	1462.7	-0.000308554	-0.210948	67.24	GKSELQTQSDSQR		sp|Q9V3R1|A36DE_DROME	sp|Q9V3R1|A36DE_DROME			Accessory gland protein Acp36DE OS=Drosophila melanogaster GN=Acp36DE PE=2 SV=1	FALSE	7.19517	5W_B	5W_D	0.30645	132.93	599434	635484	998396	211504	1.7422e+06	56457.6	1.69836e+06	3.28076e+06	1.50082e+06	825488	2.01586e+06	2.027e+06	554070	516559	681441	749786	770709	709901	1.22105e+06	2.50046e+06	819543	685225	1.92232e+06	3.34537e+06	948103	818185	40144.7	1.41675e+06	559580
4939	19.9887	2	732.358	1462.7	-0.000103078	-0.0704713	81.03	GKSELQTQSDSQR		sp|Q9V3R1|A36DE_DROME	sp|Q9V3R1|A36DE_DROME			Accessory gland protein Acp36DE OS=Drosophila melanogaster GN=Acp36DE PE=2 SV=1	FALSE	Infinity	1w_A	3W_B	0.838035	223.607	0	0	0	7.0673e+06	969.501	3.22666e+06	0	0	809.639	0	0	19.3463	0	0	0	10.433	0	0	0	0	0	958.342	0	0	0	0	3.19765e+06	29.1085	0
6516	19.9941	3	488.574	1462.7	3.88739e-06	0.00265768	67.24	GKSELQTQSDSQR		sp|Q9V3R1|A36DE_DROME	sp|Q9V3R1|A36DE_DROME			Accessory gland protein Acp36DE OS=Drosophila melanogaster GN=Acp36DE PE=2 SV=1	FALSE	114.393	1w_A	3W_D	0.181962	196.099	24958.3	17375.6	32757	3.11998e+06	119520	1.0658e+06	58002.4	39948	76505.1	32433	57661.8	89788.3	22806.4	15773.1	14905.8	27218.5	30749.2	24011.4	33780.6	14771.8	40196.4	49569.1	69825.7	38172	30005.5	41930.2	1.02042e+06	37106.4	21263.1
841	27.5066	3	491.587	1471.74	2.61113e-05	0.0177418	71.08	EGRNNPSLETISR		sp|Q9V3R1|A36DE_DROME	sp|Q9V3R1|A36DE_DROME			Accessory gland protein Acp36DE OS=Drosophila melanogaster GN=Acp36DE PE=2 SV=1	FALSE	8.95588	3W_A	5W_D	0.28821	164.124	3.85083e+06	7.80142e+06	4.63665e+06	6.55921e+06	800682	9.31929e+06	9.96631e+06	1.01689e+07	2.93445e+06	7.66626e+06	1.22994e+07	351631	705725	679691	3.83052e+06	3.85923e+06	5.58357e+06	983521	4.97654e+06	6.2323e+06	8.99703e+06	589334	748408	3.64944e+06	2.46279e+06	485931	6.16619e+06	3.64151e+06	1.36166e+06
1771	27.5162	2	736.876	1471.74	0.000339671	0.230796	73.57	EGRNNPSLETISR		sp|Q9V3R1|A36DE_DROME	sp|Q9V3R1|A36DE_DROME			Accessory gland protein Acp36DE OS=Drosophila melanogaster GN=Acp36DE PE=2 SV=1	FALSE	5.80543	3W_A	5W_D	0.507413	160.289	4.47076e+06	8.83861e+06	1.46994e+06	2.43078e+06	766209	1.07385e+07	1.06101e+07	3.65848e+06	3.67025e+06	9.32809e+06	1.37257e+07	83641.1	537803	560730	1.29039e+06	1.45882e+06	6.65691e+06	975713	1.48803e+06	6.7689e+06	1.13739e+07	484499	664378	1.18438e+06	2.70265e+06	270989	2.12816e+06	1.28021e+06	1.52118e+06
862	20.7454	2	487.287	972.56	-0.000854283	-0.878386	59.08	KLTEVQQK		sp|Q9V3R1|A36DE_DROME	sp|Q9V3R1|A36DE_DROME			Accessory gland protein Acp36DE OS=Drosophila melanogaster GN=Acp36DE PE=2 SV=1	FALSE	14.6583	5W_B	5W_D	0.566688	163.007	655206	672869	1.55415e+06	456380	2.00125e+06	42233.3	2.63434e+06	7.14795e+06	1.61686e+06	631010	3.31007e+06	2.10368e+06	464987	547480	1.05155e+06	1.65771e+06	714607	70779.5	1.65066e+06	7.85673e+06	736130	411266	2.65935e+06	7.35673e+06	1.32693e+06	821911	67418.1	3.34459e+06	559438
2036	20.041	2	487.288	972.561	0.000171167	0.175996	61.05	KLTEVQQK		sp|Q9V3R1|A36DE_DROME	sp|Q9V3R1|A36DE_DROME			Accessory gland protein Acp36DE OS=Drosophila melanogaster GN=Acp36DE PE=2 SV=1	FALSE	90.1142	1w_A	5W_A	0.463608	196.364	85471	67963	46252.3	7.7384e+06	64810.6	975266	53367.5	11527.4	52113.3	64953.8	49912.7	26590.6	86526.1	51519.9	17418.7	71601.7	53223.4	39419	44452.1	89942.4	43066.8	60928.2	38645.2	39329.4	68568.9	76411.4	2.06801e+06	34857.9	69372
5552	20.4699	2	487.287	972.56	4.0865e-05	0.042018	59.91	KLTEVQQK		sp|Q9V3R1|A36DE_DROME	sp|Q9V3R1|A36DE_DROME			Accessory gland protein Acp36DE OS=Drosophila melanogaster GN=Acp36DE PE=2 SV=1	FALSE	24.788	3W_D	5W_A	0.319312	162.226	94426	69231.7	55487	720853	118628	161099	72382.1	36386.8	49268.2	78219.2	26795.6	47465.6	56678.3	70987	51794.5	60811	73887.7	486861	49172	47273.2	51442.3	108715	47056.7	39348.7	66292.3	74284.2	139204	34280	58390.8
18354	20.693	1	973.567	972.56	-0.000440721	-0.453155	---	KLTEVQQK		sp|Q9V3R1|A36DE_DROME	sp|Q9V3R1|A36DE_DROME			Accessory gland protein Acp36DE OS=Drosophila melanogaster GN=Acp36DE PE=2 SV=1	FALSE	16.3096	3W_A	1W_D	0.543476	142.894	83696.2	85710.9	132702	0	372163	3.68696	410453	665353	370157	82565.6	563120	114329	34948.6	45392.5	63227.7	79911.2	98942.3	1471.4	153123	1.02711e+06	96633.2	30818.1	431841	542142	202592	115392	0	271823	70317.7
36963	20.041	1	973.567	972.56	-0.00059863	-0.61552	---	KLTEVQQK		sp|Q9V3R1|A36DE_DROME	sp|Q9V3R1|A36DE_DROME			Accessory gland protein Acp36DE OS=Drosophila melanogaster GN=Acp36DE PE=2 SV=1	FALSE	Infinity	1w_A	3W_A	0.0232237	223.607	16.3408	329.935	0	565995	0	0	0	0	0	0	0	1161.77	162.626	0	0	0	0	0	0	0	0	0	0	0	34.7217	0	168542	0	0
873	41.03	3	628.351	1882.03	-0.0014776	-0.785112	87.81	IHELYQNILQLNKEK		sp|Q9V3R1|A36DE_DROME	sp|Q9V3R1|A36DE_DROME			Accessory gland protein Acp36DE OS=Drosophila melanogaster GN=Acp36DE PE=2 SV=1	FALSE	8.77589	1w_A	5W_D	0.0331279	116.364	1.55874e+07	1.49053e+07	1.66071e+07	5.93992e+07	2.32808e+07	1.6295e+07	3.1671e+07	4.32931e+07	2.83239e+07	2.12466e+07	4.14275e+07	6.68464e+06	7.24635e+06	8.88988e+06	9.93901e+06	1.10637e+07	1.92117e+07	9.21501e+06	1.46166e+07	8.03963e+07	2.30697e+07	5.4466e+06	1.75486e+07	2.34434e+07	2.22347e+07	7.33545e+06	1.63774e+07	1.53315e+07	1.25242e+07
9986	40.8653	4	471.515	1882.03	0.000934563	0.496571	69.83	IHELYQNILQLNKEK		sp|Q9V3R1|A36DE_DROME	sp|Q9V3R1|A36DE_DROME			Accessory gland protein Acp36DE OS=Drosophila melanogaster GN=Acp36DE PE=2 SV=1	FALSE	15.5487	1w_A	5W_D	0.1495	133.841	581703	474515	1.2579e+06	4.41125e+06	1.07662e+06	487073	1.45739e+06	2.88234e+06	1.30183e+06	843733	1.94195e+06	649810	198155	309833	669115	788547	822476	211652	1.26218e+06	3.32723e+06	1.0805e+06	129405	701549	1.74458e+06	983304	238057	1.13983e+06	1.05239e+06	443975
17291	40.6322	2	942.023	1882.03	0.000123656	0.0657036	91.54	IHELYQNILQLNKEK		sp|Q9V3R1|A36DE_DROME	sp|Q9V3R1|A36DE_DROME			Accessory gland protein Acp36DE OS=Drosophila melanogaster GN=Acp36DE PE=2 SV=1	FALSE	14.4031	3W_B	1W_D	0.241563	157.554	1.66281e+06	1.46098e+06	44008.5	1.0611e+06	3.23358e+06	1.75646e+06	3.9285e+06	768187	3.77203e+06	2.85359e+06	5.73751e+06	26145.3	387898	757957	30055	110368	2.70232e+06	474127	14530.2	1.16858e+07	3.02787e+06	118244	1.81374e+06	224068	2.95195e+06	488276	91307.9	183533	1.16838e+06
27149	42.6711	3	628.349	1882.02	-0.00740422	-3.93416	69.48	IHELYQNILQLNKEK		sp|Q9V3R1|A36DE_DROME	sp|Q9V3R1|A36DE_DROME			Accessory gland protein Acp36DE OS=Drosophila melanogaster GN=Acp36DE PE=2 SV=1	FALSE	5.05275	1w_A	5W_D	0.919507	153.765	152555	96274.8	126356	1.02321e+06	251953	141471	253834	874801	31420.1	127747	396505	108322	151365	70806.6	186841	294116	165277	80619.7	183370	709200	95231	63027	202486	297269	84113.7	122473	259961	349203	81137.3
63376	43.6173	3	628.351	1882.03	-0.000294029	-0.15623	60.63	IHELYQNILQLNKEK		sp|Q9V3R1|A36DE_DROME	sp|Q9V3R1|A36DE_DROME			Accessory gland protein Acp36DE OS=Drosophila melanogaster GN=Acp36DE PE=2 SV=1	FALSE	4.47327	1w_A	5W_A	0.696755	145.775	33895.1	50638.2	17192.4	206630	37568.8	27726.6	69709.2	105718	11172.3	30616.9	74066.5	10843.9	69849.8	38784.9	23333.9	25490.6	43145.3	46450.9	31282	245844	41409.7	30488.2	17804.1	65305.8	38692.7	44423.6	26149.7	55512.8	43916
262587	42.1769	3	628.352	1882.03	0.00310756	1.65117	61.06	IHELYQNILQLNKEK		sp|Q9V3R1|A36DE_DROME	sp|Q9V3R1|A36DE_DROME			Accessory gland protein Acp36DE OS=Drosophila melanogaster GN=Acp36DE PE=2 SV=1	FALSE	8.00419	3W_A	5W_D	0.435391	144.985	72411.8	88738.9	140088	719210	301961	143831	397493	593934	153845	99902	524292	51317.6	36604.9	69873	73625.4	226615	147069	27275.5	178113	687173	110792	6229.8	215292	227915	141047	124130	240577	221541	41517.6
880	20.208	1	645.332	644.324	0.000136179	0.211351	22.88	DQNLR		sp|Q9V3R1|A36DE_DROME	sp|Q9V3R1|A36DE_DROME			Accessory gland protein Acp36DE OS=Drosophila melanogaster GN=Acp36DE PE=2 SV=1	FALSE	3.91562	1w_A	5W_D	0.0205259	95.3723	3.36629e+06	3.08071e+06	2.04402e+06	7.10545e+06	4.6914e+06	9.54065e+06	5.20496e+06	3.09583e+06	6.91678e+06	5.55231e+06	4.82553e+06	5.63071e+06	1.71132e+06	1.41589e+06	2.12147e+06	1.90897e+06	5.69867e+06	7.74788e+06	2.19628e+06	2.11388e+06	4.42602e+06	5.5689e+06	3.53493e+06	3.53571e+06	2.20879e+06	2.51657e+06	5.03349e+06	2.4142e+06	2.52525e+06
882	51.9584	3	542.986	1625.94	0.00149419	0.918974	77.75	SDLEQQILLQLKK	[12] K(+71.04)	sp|Q9V3R1|A36DE_DROME	sp|Q9V3R1|A36DE_DROME			Accessory gland protein Acp36DE OS=Drosophila melanogaster GN=Acp36DE PE=2 SV=1	FALSE	3.84555	5W_A	5W_D	0.530535	100.339	7.32663e+06	5.02134e+06	1.94862e+06	133894	2.7721e+07	6.5857e+06	9.49305e+06	24415.5	2.37178e+07	9.84491e+06	9.88339e+06	7.00775e+06	6.89005e+06	7.05438e+06	1.31307e+06	1.05544e+06	9.56348e+06	1.02787e+07	2.34893e+06	341597	9.01939e+06	9.76688e+06	2.03118e+07	1.97379e+06	1.52823e+07	1.37983e+07	2.39856e+06	1.91353e+06	8.75784e+06
2962	51.9797	2	813.975	1625.93	-0.000260404	-0.160156	72.29	SDLEQQILLQLKK	[12] K(+71.04)	sp|Q9V3R1|A36DE_DROME	sp|Q9V3R1|A36DE_DROME			Accessory gland protein Acp36DE OS=Drosophila melanogaster GN=Acp36DE PE=2 SV=1	FALSE	5.89588	5W_B	1w_A	0.313303	136.898	2.09957e+06	1.1324e+06	424453	27127.5	1.6713e+07	1.14388e+06	3.57209e+06	29543.3	9.50442e+06	3.04998e+06	3.42582e+06	4.74455e+06	3.40568e+06	3.57265e+06	379724	687585	4.44145e+06	5.72589e+06	603153	11950.2	2.9946e+06	5.56426e+06	1.34573e+07	939148	6.79496e+06	8.38997e+06	1.0037e+06	1.27376e+06	3.71168e+06
882	51.9584	3	542.986	1625.94	0.00149419	0.918974	48.9	SDLEQQILLQLKK	[13] K(+71.04)	sp|Q9V3R1|A36DE_DROME	sp|Q9V3R1|A36DE_DROME			Accessory gland protein Acp36DE OS=Drosophila melanogaster GN=Acp36DE PE=2 SV=1	FALSE	3.84555	5W_A	5W_D	0.530535	100.339	7.32663e+06	5.02134e+06	1.94862e+06	133894	2.7721e+07	6.5857e+06	9.49305e+06	24415.5	2.37178e+07	9.84491e+06	9.88339e+06	7.00775e+06	6.89005e+06	7.05438e+06	1.31307e+06	1.05544e+06	9.56348e+06	1.02787e+07	2.34893e+06	341597	9.01939e+06	9.76688e+06	2.03118e+07	1.97379e+06	1.52823e+07	1.37983e+07	2.39856e+06	1.91353e+06	8.75784e+06
2962	51.9797	2	813.975	1625.93	-0.000260404	-0.160156	73.79	SDLEQQILLQLKK	[13] K(+71.04)	sp|Q9V3R1|A36DE_DROME	sp|Q9V3R1|A36DE_DROME			Accessory gland protein Acp36DE OS=Drosophila melanogaster GN=Acp36DE PE=2 SV=1	FALSE	5.89588	5W_B	1w_A	0.313303	136.898	2.09957e+06	1.1324e+06	424453	27127.5	1.6713e+07	1.14388e+06	3.57209e+06	29543.3	9.50442e+06	3.04998e+06	3.42582e+06	4.74455e+06	3.40568e+06	3.57265e+06	379724	687585	4.44145e+06	5.72589e+06	603153	11950.2	2.9946e+06	5.56426e+06	1.34573e+07	939148	6.79496e+06	8.38997e+06	1.0037e+06	1.27376e+06	3.71168e+06
932	51.4301	3	1091.57	3271.69	0.00586708	1.79329	45.77	GSNPSNLFIIGQLPSEGKPAPGNQGPSIEPK	[18] K(+71.04)|[31] K(+71.04)	sp|Q9V3R1|A36DE_DROME	sp|Q9V3R1|A36DE_DROME			Accessory gland protein Acp36DE OS=Drosophila melanogaster GN=Acp36DE PE=2 SV=1	FALSE	4.3481	5W_A	5W_D	0.180609	68.7995	1.49086e+07	1.60064e+07	1.00619e+07	1.34673e+06	4.0265e+07	2.24083e+07	3.11584e+07	288661	4.37021e+07	2.04102e+07	3.51999e+07	1.25741e+07	1.11552e+07	1.21799e+07	6.319e+06	5.7117e+06	2.0404e+07	1.78029e+07	1.08581e+07	1.67545e+06	2.5219e+07	1.44237e+07	3.48621e+07	9.37493e+06	2.23198e+07	1.98817e+07	8.27052e+06	6.55767e+06	1.67275e+07
932	51.4301	3	1091.57	3271.69	0.00586708	1.79329	48.28	GSNPSNLFIIGQLPSEGKPAPGNQGPSIEPK	[1] G(+71.04)|[18] K(+71.04)	sp|Q9V3R1|A36DE_DROME	sp|Q9V3R1|A36DE_DROME			Accessory gland protein Acp36DE OS=Drosophila melanogaster GN=Acp36DE PE=2 SV=1	FALSE	4.3481	5W_A	5W_D	0.180609	68.7995	1.49086e+07	1.60064e+07	1.00619e+07	1.34673e+06	4.0265e+07	2.24083e+07	3.11584e+07	288661	4.37021e+07	2.04102e+07	3.51999e+07	1.25741e+07	1.11552e+07	1.21799e+07	6.319e+06	5.7117e+06	2.0404e+07	1.78029e+07	1.08581e+07	1.67545e+06	2.5219e+07	1.44237e+07	3.48621e+07	9.37493e+06	2.23198e+07	1.98817e+07	8.27052e+06	6.55767e+06	1.67275e+07
937	31.7191	2	1317.11	2632.21	0.000739776	0.281048	110.01	LLENPPVSESQSQSESQSQSESQK		sp|Q9V3R1|A36DE_DROME	sp|Q9V3R1|A36DE_DROME			Accessory gland protein Acp36DE OS=Drosophila melanogaster GN=Acp36DE PE=2 SV=1	FALSE	3.79966	5W_B	5W_D	0.170959	89.0951	1.8441e+07	1.43336e+07	1.93648e+07	3.97225e+07	5.7425e+07	1.74173e+07	2.81285e+07	1.92459e+07	5.43306e+07	1.99327e+07	2.26983e+07	5.03203e+07	2.03072e+07	1.47738e+07	1.6941e+07	1.90798e+07	2.34784e+07	2.04473e+07	1.96677e+07	2.24845e+07	2.67614e+07	2.31121e+07	4.67974e+07	4.46405e+07	2.74404e+07	3.14662e+07	2.37401e+07	3.04865e+07	2.46839e+07
25044	31.7108	3	878.411	2632.21	0.00139442	0.529753	94.18	LLENPPVSESQSQSESQSQSESQK		sp|Q9V3R1|A36DE_DROME	sp|Q9V3R1|A36DE_DROME			Accessory gland protein Acp36DE OS=Drosophila melanogaster GN=Acp36DE PE=2 SV=1	FALSE	3.11437	3W_A	1W_D	0.131032	114.7	363146	214113	70434.2	109342	1.52365e+06	344080	469800	44466	1.35374e+06	407155	355537	165322	374981	271226	36587.4	29219.2	452609	347206	102345	312940	553607	452543	833013	171733	633221	615992	57828.7	51042.1	532050
958	41.914	3	595.664	1783.97	0.00961203	5.38802	20.13	QLEQIKLEMQNIR	[1] Q(+71.04)|[6] K(+71.04)	sp|Q9V3R1|A36DE_DROME	sp|Q9V3R1|A36DE_DROME			Accessory gland protein Acp36DE OS=Drosophila melanogaster GN=Acp36DE PE=2 SV=1	FALSE	4.47457	5W_A	3W_D	0.499592	132.451	6.58215e+06	2.0486e+06	2.41127e+06	1.28889e+06	2.47296e+07	2.17432e+06	3.45887e+06	802747	5.88793e+07	1.14933e+07	2.33428e+06	6.57764e+06	2.43709e+07	6.89985e+06	1.77537e+06	740747	4.94299e+06	1.17164e+07	1.90913e+06	1.45084e+06	8.46286e+06	1.87143e+07	1.09074e+07	1.74551e+06	8.61297e+06	1.85952e+07	1.28549e+06	1.48354e+06	1.70316e+07
4765	41.8178	2	892.988	1783.96	0.000908616	0.509325	50.89	QLEQIKLEMQNIR	[1] Q(+71.04)|[6] K(+71.04)	sp|Q9V3R1|A36DE_DROME	sp|Q9V3R1|A36DE_DROME			Accessory gland protein Acp36DE OS=Drosophila melanogaster GN=Acp36DE PE=2 SV=1	FALSE	9.95738	5W_A	1w_A	0.786427	173.655	2.20529e+06	383296	78768.2	0	1.01495e+07	339494	628384	0	2.83188e+07	4.41623e+06	297593	911536	9.02913e+06	2.13486e+06	54245.9	10061.3	1.6174e+06	3.97418e+06	41543.2	3298.53	2.77217e+06	6.72261e+06	3.63693e+06	43817.3	2.89685e+06	7.44716e+06	17670.4	29727.8	6.57917e+06
1002	34.865	3	628.647	1882.92	0.00143503	0.762131	83.92	NQLDKQFASQFQSQSK		sp|Q9V3R1|A36DE_DROME	sp|Q9V3R1|A36DE_DROME			Accessory gland protein Acp36DE OS=Drosophila melanogaster GN=Acp36DE PE=2 SV=1	FALSE	14.3816	1w_A	5W_D	0.532736	163.401	3.44975e+06	3.30129e+06	6.40117e+06	5.22661e+07	8.71978e+06	3.53138e+06	9.85488e+06	3.10446e+07	7.42236e+06	3.05547e+06	1.22144e+07	7.82476e+06	3.27734e+06	3.17217e+06	5.50928e+06	8.0012e+06	4.1601e+06	2.15083e+06	7.6242e+06	4.08214e+07	3.47115e+06	2.07787e+06	1.11471e+07	2.16554e+07	5.83607e+06	3.74591e+06	9.72466e+06	1.45006e+07	3.33073e+06
3554	34.8476	2	942.466	1882.92	0.000407685	0.216518	92.76	NQLDKQFASQFQSQSK		sp|Q9V3R1|A36DE_DROME	sp|Q9V3R1|A36DE_DROME			Accessory gland protein Acp36DE OS=Drosophila melanogaster GN=Acp36DE PE=2 SV=1	FALSE	7.68323	3W_B	5W_D	0.196188	156.368	3.27567e+06	2.60781e+06	1.23316e+06	1.42989e+07	8.80373e+06	2.99552e+06	7.75838e+06	8.12084e+06	8.47819e+06	2.99462e+06	1.01352e+07	2.22879e+06	2.68846e+06	2.66162e+06	1.27616e+06	2.32913e+06	3.91321e+06	2.21543e+06	1.41072e+06	3.36415e+07	3.76288e+06	2.36418e+06	9.58324e+06	5.3178e+06	5.25559e+06	3.47716e+06	2.32368e+06	3.8033e+06	3.15858e+06
1045	49.6928	3	757.075	2268.2	0.00147563	0.650572	88.33	DQNLRQLEQIKLEMQNIR		sp|Q9V3R1|A36DE_DROME	sp|Q9V3R1|A36DE_DROME			Accessory gland protein Acp36DE OS=Drosophila melanogaster GN=Acp36DE PE=2 SV=1	FALSE	3.88399	5W_A	3W_C	0.588655	125.162	2.13707e+07	2.03383e+07	8.50064e+06	1.37494e+06	6.79834e+06	2.04815e+07	3.32861e+07	637043	3.11127e+07	3.53429e+07	3.49078e+07	2.26122e+06	5.13472e+06	4.42556e+06	5.49333e+06	4.01709e+06	1.49865e+07	5.66452e+06	1.0741e+07	4.73061e+06	4.94242e+07	3.17595e+06	6.91136e+06	3.05782e+06	1.69982e+07	5.23042e+06	1.0979e+07	6.0266e+06	9.72729e+06
1057	37.9779	3	474.284	1419.83	7.96462e-05	0.0560956	68.68	KHQNILSLLQR	[1] K(+71.04)	sp|Q9V3R1|A36DE_DROME	sp|Q9V3R1|A36DE_DROME			Accessory gland protein Acp36DE OS=Drosophila melanogaster GN=Acp36DE PE=2 SV=1	FALSE	2.86851	5W_A	1w_A	0.389779	130.405	1.05309e+07	6.1766e+06	5.79852e+06	839900	5.61529e+07	6.77021e+06	1.00097e+07	446817	5.15445e+07	1.35832e+07	5.79982e+06	1.5468e+07	1.51718e+07	1.66638e+07	4.38438e+06	2.74902e+06	1.6931e+07	2.20132e+07	4.80911e+06	1.03902e+06	1.9277e+07	2.16977e+07	2.64429e+07	8.37328e+06	2.52668e+07	2.20845e+07	4.98272e+06	7.47103e+06	2.11667e+07
5515	38.0266	2	710.923	1419.83	0.00015816	0.111394	70.21	KHQNILSLLQR	[1] K(+71.04)	sp|Q9V3R1|A36DE_DROME	sp|Q9V3R1|A36DE_DROME			Accessory gland protein Acp36DE OS=Drosophila melanogaster GN=Acp36DE PE=2 SV=1	FALSE	3.78571	5W_A	1w_A	0.802238	145.612	3.44689e+06	1.87516e+06	641092	92519.6	2.11779e+07	1.9477e+06	2.76639e+06	40845.8	2.18335e+07	4.59834e+06	1.54563e+06	2.18288e+06	5.17822e+06	5.97482e+06	581001	374677	5.51206e+06	7.52141e+06	437991	234238	6.67425e+06	7.59425e+06	8.67496e+06	950392	8.97993e+06	7.93803e+06	550940	895176	7.40583e+06
17645	24.8501	2	710.923	1419.83	9.4239e-05	0.0663734	23.23	KHQNILSLLQR	[1] K(+71.04)	sp|Q9V3R1|A36DE_DROME	sp|Q9V3R1|A36DE_DROME			Accessory gland protein Acp36DE OS=Drosophila melanogaster GN=Acp36DE PE=2 SV=1	FALSE	3.38966	3W_C	1W_B	0.690701	95.1875	325370	343113	43764.5	15523.7	416173	578911	388104	16876.3	848943	697676	330098	16795.4	234825	246469	15055.8	30718.2	284188	280709	17609.4	226251	409006	319919	191978	16354.7	464154	339247	13975	52841.5	445953
1069	28.9465	2	643.312	1284.61	0.000263236	0.204915	67.46	QFASQFQSQSK		sp|Q9V3R1|A36DE_DROME	sp|Q9V3R1|A36DE_DROME			Accessory gland protein Acp36DE OS=Drosophila melanogaster GN=Acp36DE PE=2 SV=1	FALSE	3.99131	5W_A	5W_D	0.117997	118.814	2.46129e+06	1.78312e+06	2.31386e+06	8.58628e+06	9.81425e+06	3.54802e+06	4.90942e+06	4.6223e+06	7.37339e+06	3.12983e+06	6.60223e+06	8.93689e+06	2.57495e+06	2.0836e+06	1.9739e+06	2.33479e+06	3.07301e+06	3.40081e+06	2.55162e+06	7.21076e+06	3.75117e+06	3.83092e+06	9.21691e+06	6.51948e+06	3.63517e+06	4.70553e+06	3.30655e+06	4.41371e+06	2.82117e+06
49591	28.9583	1	1285.62	1284.61	-0.000820429	-0.63866	66.22	QFASQFQSQSK		sp|Q9V3R1|A36DE_DROME	sp|Q9V3R1|A36DE_DROME			Accessory gland protein Acp36DE OS=Drosophila melanogaster GN=Acp36DE PE=2 SV=1	FALSE	55.3171	5W_A	5W_D	0.126554	165.752	30243.6	0	15077.4	167335	333661	9843.54	81387	71287.8	255380	12369.9	106668	333319	35848.2	21601.5	6872.85	18302.9	49698.2	31699	12578	98301.8	12315.5	85998.5	254862	146592	67033.9	120665	46021.7	75385.5	27986.4
1084	53.9624	3	948.489	2842.44	0.00201457	0.708745	82.63	QEQQKQLNLQQLEELSSSLSQSR	[1] Q(+71.04)|[5] K(+71.04)	sp|Q9V3R1|A36DE_DROME	sp|Q9V3R1|A36DE_DROME			Accessory gland protein Acp36DE OS=Drosophila melanogaster GN=Acp36DE PE=2 SV=1	FALSE	4.39949	5W_A	5W_D	0.36918	115.108	3.34023e+07	2.35586e+07	1.80241e+06	1.03315e+06	2.52352e+07	1.5893e+07	1.52633e+07	1.16119e+06	8.24846e+07	7.49033e+07	1.69616e+07	7.72055e+06	2.63664e+07	3.69213e+06	2.05568e+06	1.82156e+06	2.87689e+07	3.31972e+07	2.89552e+06	2.09465e+06	6.15777e+07	3.89497e+07	1.87727e+07	3.49591e+06	9.16247e+06	3.65597e+07	1.92492e+06	2.15881e+06	1.69602e+07
37237	53.9782	2	1422.23	2842.44	0.000837674	0.294702	84.91	QEQQKQLNLQQLEELSSSLSQSR	[1] Q(+71.04)|[5] K(+71.04)	sp|Q9V3R1|A36DE_DROME	sp|Q9V3R1|A36DE_DROME			Accessory gland protein Acp36DE OS=Drosophila melanogaster GN=Acp36DE PE=2 SV=1	FALSE	46.6245	5W_A	1W_D	0.216715	168.989	795956	247201	10316.2	152149	298846	71056.7	108138	150821	4.28314e+06	3.24538e+06	130331	9610.93	498335	0	28950.9	5963.77	638056	968960	25072.8	84662.2	2.65596e+06	872135	234077	20174.5	0	809219	107450	14450.9	406130
1190	29.0901	3	620.986	1859.94	0.00131809	0.708675	68.23	QEAGNRNTLLLDQSSSK		sp|Q9V3R1|A36DE_DROME	sp|Q9V3R1|A36DE_DROME			Accessory gland protein Acp36DE OS=Drosophila melanogaster GN=Acp36DE PE=2 SV=1	FALSE	6.00691	1w_A	5W_D	0.163701	115.914	4.10139e+06	3.51098e+06	4.75673e+06	1.10581e+07	5.02518e+06	4.76126e+06	6.75014e+06	7.91807e+06	9.12507e+06	5.81334e+06	6.91853e+06	3.04899e+06	1.7436e+06	1.74205e+06	4.00465e+06	4.22897e+06	5.33613e+06	2.80643e+06	5.31857e+06	1.00919e+07	6.5296e+06	2.50257e+06	4.53854e+06	8.94787e+06	4.80727e+06	1.63724e+06	5.207e+06	5.37462e+06	3.25586e+06
3563	29.0981	2	930.974	1859.93	-0.000109186	-0.0587045	83.89	QEAGNRNTLLLDQSSSK		sp|Q9V3R1|A36DE_DROME	sp|Q9V3R1|A36DE_DROME			Accessory gland protein Acp36DE OS=Drosophila melanogaster GN=Acp36DE PE=2 SV=1	FALSE	4.77479	5W_A	5W_D	0.00716869	89.2672	2.29883e+06	1.8354e+06	668093	1.87551e+06	3.36394e+06	2.75347e+06	3.69306e+06	1.30862e+06	6.93078e+06	3.61908e+06	4.19583e+06	767989	809434	914745	568915	732125	3.15657e+06	1.58535e+06	734001	5.24824e+06	4.31599e+06	1.52952e+06	2.81177e+06	1.53747e+06	2.91957e+06	952053	818576	1.02215e+06	1.92837e+06
1224	39.4348	4	558.58	2230.29	0.000787638	0.353155	78.7	LQQELKKHQNILSLLQR	[6] K(+71.04)|[7] K(+71.04)	sp|Q9V3R1|A36DE_DROME	sp|Q9V3R1|A36DE_DROME			Accessory gland protein Acp36DE OS=Drosophila melanogaster GN=Acp36DE PE=2 SV=1	FALSE	2.77001	5W_A	5W_D	0.879012	82.7825	3.29061e+07	1.94456e+07	1.23467e+07	614565	4.81642e+07	2.01603e+07	1.7269e+07	538734	8.15812e+07	5.20574e+07	1.35652e+07	7.52154e+06	2.62641e+07	2.23448e+07	7.77766e+06	2.38407e+06	4.08764e+07	3.85897e+07	8.49641e+06	1.09015e+06	5.85977e+07	4.00501e+07	2.12807e+07	4.61468e+06	4.29233e+07	2.96301e+07	6.3014e+06	4.65095e+06	4.27002e+07
3943	39.5658	3	744.438	2230.29	0.00061919	0.277627	88.77	LQQELKKHQNILSLLQR	[6] K(+71.04)|[7] K(+71.04)	sp|Q9V3R1|A36DE_DROME	sp|Q9V3R1|A36DE_DROME			Accessory gland protein Acp36DE OS=Drosophila melanogaster GN=Acp36DE PE=2 SV=1	FALSE	2.59549	5W_A	5W_D	0.994532	103.388	1.71819e+07	1.01696e+07	1.55735e+06	198521	2.55361e+07	1.11567e+07	7.57333e+06	296141	4.14398e+07	2.76657e+07	5.50766e+06	1.13187e+06	1.43508e+07	1.27798e+07	1.18479e+06	567973	2.08982e+07	2.27044e+07	782771	637812	2.91566e+07	2.39037e+07	1.08492e+07	617702	2.30269e+07	1.67935e+07	812784	752460	2.25803e+07
5163	39.5658	5	447.065	2230.29	5.64229e-05	0.0252984	58.04	LQQELKKHQNILSLLQR	[6] K(+71.04)|[7] K(+71.04)	sp|Q9V3R1|A36DE_DROME	sp|Q9V3R1|A36DE_DROME			Accessory gland protein Acp36DE OS=Drosophila melanogaster GN=Acp36DE PE=2 SV=1	FALSE	2.83474	QC	5W_D	0.865814	105.981	3.73174e+06	1.81812e+06	1.89118e+06	52234	6.05828e+06	1.58891e+06	1.48062e+06	15638.4	9.68923e+06	5.39189e+06	1.0857e+06	978150	3.13682e+06	2.56609e+06	1.02014e+06	413516	4.95359e+06	4.40126e+06	1.61384e+06	35197.4	7.0501e+06	4.52239e+06	2.18196e+06	464638	4.99192e+06	3.52204e+06	724302	447865	5.1542e+06
20653	42.4939	4	558.58	2230.29	0.000987346	0.442698	61.58	LQQELKKHQNILSLLQR	[6] K(+71.04)|[7] K(+71.04)	sp|Q9V3R1|A36DE_DROME	sp|Q9V3R1|A36DE_DROME			Accessory gland protein Acp36DE OS=Drosophila melanogaster GN=Acp36DE PE=2 SV=1	FALSE	4.16698	5W_B	5W_D	0.601668	95.5964	996600	528299	197108	47087.9	1.24444e+06	817561	529761	31331.5	1.55284e+06	1.50093e+06	398673	134141	640027	511640	161517	139449	1.40241e+06	1.13097e+06	205739	34395.1	1.49449e+06	1.50466e+06	463100	93997.8	817133	551187	169308	126721	1.19628e+06
24291	41.7877	4	558.58	2230.29	0.000773307	0.346729	37.6	LQQELKKHQNILSLLQR	[6] K(+71.04)|[7] K(+71.04)	sp|Q9V3R1|A36DE_DROME	sp|Q9V3R1|A36DE_DROME			Accessory gland protein Acp36DE OS=Drosophila melanogaster GN=Acp36DE PE=2 SV=1	FALSE	4.67166	5W_A	5W_D	0.596506	89.409	27833.3	24264.4	11591.8	119.162	31083.4	22738.2	11922.6	26.7052	91212.6	50015.4	16170.2	15018.9	38179.1	16743.1	14459.3	8277.49	45360.1	49473.6	12128.5	415.058	48926.7	37487.7	10029.7	4176.02	44179.4	19084.7	8650.99	10460.1	44394.8
33754	43.8416	4	558.581	2230.29	0.00212329	0.952022	46.76	LQQELKKHQNILSLLQR	[6] K(+71.04)|[7] K(+71.04)	sp|Q9V3R1|A36DE_DROME	sp|Q9V3R1|A36DE_DROME			Accessory gland protein Acp36DE OS=Drosophila melanogaster GN=Acp36DE PE=2 SV=1	FALSE	4.66291	3W_B	5W_D	0.898585	127.422	237991	177614	57172.5	188.396	289993	140524	101100	0	334824	396383	33800.6	17983	104432	131542	52515.5	4855.51	447219	261248	31158.9	81.1217	385130	301753	65029.3	7962.23	295491	129364	34297	19952.7	341116
49082	39.3977	2	1116.15	2230.29	-0.00177917	-0.797731	76.29	LQQELKKHQNILSLLQR	[6] K(+71.04)|[7] K(+71.04)	sp|Q9V3R1|A36DE_DROME	sp|Q9V3R1|A36DE_DROME			Accessory gland protein Acp36DE OS=Drosophila melanogaster GN=Acp36DE PE=2 SV=1	FALSE	27.9767	5W_A	5W_D	0.947909	195.384	281975	45469.4	0	0	1.45276e+06	129681	74026.7	63.4815	3.39629e+06	1.75194e+06	12375.5	329.49	416655	413549	0	1174.79	857805	668064	0	0	1.88173e+06	694853	185030	0	856512	568335	0	0	892389
1224	39.4348	4	558.58	2230.29	0.000787638	0.353155	34.71	LQQELKKHQNILSLLQR	[1] L(+71.04)|[6] K(+71.04)	sp|Q9V3R1|A36DE_DROME	sp|Q9V3R1|A36DE_DROME			Accessory gland protein Acp36DE OS=Drosophila melanogaster GN=Acp36DE PE=2 SV=1	FALSE	2.77001	5W_A	5W_D	0.879012	82.7825	3.29061e+07	1.94456e+07	1.23467e+07	614565	4.81642e+07	2.01603e+07	1.7269e+07	538734	8.15812e+07	5.20574e+07	1.35652e+07	7.52154e+06	2.62641e+07	2.23448e+07	7.77766e+06	2.38407e+06	4.08764e+07	3.85897e+07	8.49641e+06	1.09015e+06	5.85977e+07	4.00501e+07	2.12807e+07	4.61468e+06	4.29233e+07	2.96301e+07	6.3014e+06	4.65095e+06	4.27002e+07
3943	39.5658	3	744.438	2230.29	0.00061919	0.277627	45.55	LQQELKKHQNILSLLQR	[1] L(+71.04)|[6] K(+71.04)	sp|Q9V3R1|A36DE_DROME	sp|Q9V3R1|A36DE_DROME			Accessory gland protein Acp36DE OS=Drosophila melanogaster GN=Acp36DE PE=2 SV=1	FALSE	2.59549	5W_A	5W_D	0.994532	103.388	1.71819e+07	1.01696e+07	1.55735e+06	198521	2.55361e+07	1.11567e+07	7.57333e+06	296141	4.14398e+07	2.76657e+07	5.50766e+06	1.13187e+06	1.43508e+07	1.27798e+07	1.18479e+06	567973	2.08982e+07	2.27044e+07	782771	637812	2.91566e+07	2.39037e+07	1.08492e+07	617702	2.30269e+07	1.67935e+07	812784	752460	2.25803e+07
5163	39.5658	5	447.065	2230.29	5.64229e-05	0.0252984	52.25	LQQELKKHQNILSLLQR	[1] L(+71.04)|[6] K(+71.04)	sp|Q9V3R1|A36DE_DROME	sp|Q9V3R1|A36DE_DROME			Accessory gland protein Acp36DE OS=Drosophila melanogaster GN=Acp36DE PE=2 SV=1	FALSE	2.83474	QC	5W_D	0.865814	105.981	3.73174e+06	1.81812e+06	1.89118e+06	52234	6.05828e+06	1.58891e+06	1.48062e+06	15638.4	9.68923e+06	5.39189e+06	1.0857e+06	978150	3.13682e+06	2.56609e+06	1.02014e+06	413516	4.95359e+06	4.40126e+06	1.61384e+06	35197.4	7.0501e+06	4.52239e+06	2.18196e+06	464638	4.99192e+06	3.52204e+06	724302	447865	5.1542e+06
20653	42.4939	4	558.58	2230.29	0.000987346	0.442698	28.65	LQQELKKHQNILSLLQR	[1] L(+71.04)|[6] K(+71.04)	sp|Q9V3R1|A36DE_DROME	sp|Q9V3R1|A36DE_DROME			Accessory gland protein Acp36DE OS=Drosophila melanogaster GN=Acp36DE PE=2 SV=1	FALSE	4.16698	5W_B	5W_D	0.601668	95.5964	996600	528299	197108	47087.9	1.24444e+06	817561	529761	31331.5	1.55284e+06	1.50093e+06	398673	134141	640027	511640	161517	139449	1.40241e+06	1.13097e+06	205739	34395.1	1.49449e+06	1.50466e+06	463100	93997.8	817133	551187	169308	126721	1.19628e+06
33754	43.8416	4	558.581	2230.29	0.00212329	0.952022	32.33	LQQELKKHQNILSLLQR	[1] L(+71.04)|[6] K(+71.04)	sp|Q9V3R1|A36DE_DROME	sp|Q9V3R1|A36DE_DROME			Accessory gland protein Acp36DE OS=Drosophila melanogaster GN=Acp36DE PE=2 SV=1	FALSE	4.66291	3W_B	5W_D	0.898585	127.422	237991	177614	57172.5	188.396	289993	140524	101100	0	334824	396383	33800.6	17983	104432	131542	52515.5	4855.51	447219	261248	31158.9	81.1217	385130	301753	65029.3	7962.23	295491	129364	34297	19952.7	341116
49082	39.3977	2	1116.15	2230.29	-0.00177917	-0.797731	36.6	LQQELKKHQNILSLLQR	[1] L(+71.04)|[6] K(+71.04)	sp|Q9V3R1|A36DE_DROME	sp|Q9V3R1|A36DE_DROME			Accessory gland protein Acp36DE OS=Drosophila melanogaster GN=Acp36DE PE=2 SV=1	FALSE	27.9767	5W_A	5W_D	0.947909	195.384	281975	45469.4	0	0	1.45276e+06	129681	74026.7	63.4815	3.39629e+06	1.75194e+06	12375.5	329.49	416655	413549	0	1174.79	857805	668064	0	0	1.88173e+06	694853	185030	0	856512	568335	0	0	892389
1224	39.4348	4	558.58	2230.29	0.000787638	0.353155	30.25	LQQELKKHQNILSLLQR	[1] L(+71.04)|[7] K(+71.04)	sp|Q9V3R1|A36DE_DROME	sp|Q9V3R1|A36DE_DROME			Accessory gland protein Acp36DE OS=Drosophila melanogaster GN=Acp36DE PE=2 SV=1	FALSE	2.77001	5W_A	5W_D	0.879012	82.7825	3.29061e+07	1.94456e+07	1.23467e+07	614565	4.81642e+07	2.01603e+07	1.7269e+07	538734	8.15812e+07	5.20574e+07	1.35652e+07	7.52154e+06	2.62641e+07	2.23448e+07	7.77766e+06	2.38407e+06	4.08764e+07	3.85897e+07	8.49641e+06	1.09015e+06	5.85977e+07	4.00501e+07	2.12807e+07	4.61468e+06	4.29233e+07	2.96301e+07	6.3014e+06	4.65095e+06	4.27002e+07
3943	39.5658	3	744.438	2230.29	0.00061919	0.277627	56.67	LQQELKKHQNILSLLQR	[1] L(+71.04)|[7] K(+71.04)	sp|Q9V3R1|A36DE_DROME	sp|Q9V3R1|A36DE_DROME			Accessory gland protein Acp36DE OS=Drosophila melanogaster GN=Acp36DE PE=2 SV=1	FALSE	2.59549	5W_A	5W_D	0.994532	103.388	1.71819e+07	1.01696e+07	1.55735e+06	198521	2.55361e+07	1.11567e+07	7.57333e+06	296141	4.14398e+07	2.76657e+07	5.50766e+06	1.13187e+06	1.43508e+07	1.27798e+07	1.18479e+06	567973	2.08982e+07	2.27044e+07	782771	637812	2.91566e+07	2.39037e+07	1.08492e+07	617702	2.30269e+07	1.67935e+07	812784	752460	2.25803e+07
5163	39.5658	5	447.065	2230.29	5.64229e-05	0.0252984	47.21	LQQELKKHQNILSLLQR	[1] L(+71.04)|[7] K(+71.04)	sp|Q9V3R1|A36DE_DROME	sp|Q9V3R1|A36DE_DROME			Accessory gland protein Acp36DE OS=Drosophila melanogaster GN=Acp36DE PE=2 SV=1	FALSE	2.83474	QC	5W_D	0.865814	105.981	3.73174e+06	1.81812e+06	1.89118e+06	52234	6.05828e+06	1.58891e+06	1.48062e+06	15638.4	9.68923e+06	5.39189e+06	1.0857e+06	978150	3.13682e+06	2.56609e+06	1.02014e+06	413516	4.95359e+06	4.40126e+06	1.61384e+06	35197.4	7.0501e+06	4.52239e+06	2.18196e+06	464638	4.99192e+06	3.52204e+06	724302	447865	5.1542e+06
20653	42.4939	4	558.58	2230.29	0.000987346	0.442698	31.56	LQQELKKHQNILSLLQR	[1] L(+71.04)|[7] K(+71.04)	sp|Q9V3R1|A36DE_DROME	sp|Q9V3R1|A36DE_DROME			Accessory gland protein Acp36DE OS=Drosophila melanogaster GN=Acp36DE PE=2 SV=1	FALSE	4.16698	5W_B	5W_D	0.601668	95.5964	996600	528299	197108	47087.9	1.24444e+06	817561	529761	31331.5	1.55284e+06	1.50093e+06	398673	134141	640027	511640	161517	139449	1.40241e+06	1.13097e+06	205739	34395.1	1.49449e+06	1.50466e+06	463100	93997.8	817133	551187	169308	126721	1.19628e+06
49082	39.3977	2	1116.15	2230.29	-0.00177917	-0.797731	29.1	LQQELKKHQNILSLLQR	[1] L(+71.04)|[7] K(+71.04)	sp|Q9V3R1|A36DE_DROME	sp|Q9V3R1|A36DE_DROME			Accessory gland protein Acp36DE OS=Drosophila melanogaster GN=Acp36DE PE=2 SV=1	FALSE	27.9767	5W_A	5W_D	0.947909	195.384	281975	45469.4	0	0	1.45276e+06	129681	74026.7	63.4815	3.39629e+06	1.75194e+06	12375.5	329.49	416655	413549	0	1174.79	857805	668064	0	0	1.88173e+06	694853	185030	0	856512	568335	0	0	892389
1298	48.3045	4	969.256	3872.99	0.00257514	0.664897	105.85	SQAEISKGSNPSNLFIIGQLPSEGKPAPGNQGPSIEPK		sp|Q9V3R1|A36DE_DROME	sp|Q9V3R1|A36DE_DROME			Accessory gland protein Acp36DE OS=Drosophila melanogaster GN=Acp36DE PE=2 SV=1	FALSE	51.0019	1w_A	5W_D	0.518852	190.747	777873	1.16231e+06	3.69347e+06	8.90796e+07	1.04847e+06	1.88768e+06	8.33895e+06	8.93026e+07	1.43428e+06	280703	1.54993e+07	1.02773e+06	417993	743870	2.0915e+06	6.64401e+06	852270	417165	3.89225e+06	1.37486e+08	1.30585e+06	180352	1.99437e+06	2.46886e+07	2.3176e+06	538577	5.48632e+06	1.26301e+07	600058
12055	48.2822	3	1292	3872.99	0.000183123	0.047282	115.16	SQAEISKGSNPSNLFIIGQLPSEGKPAPGNQGPSIEPK		sp|Q9V3R1|A36DE_DROME	sp|Q9V3R1|A36DE_DROME			Accessory gland protein Acp36DE OS=Drosophila melanogaster GN=Acp36DE PE=2 SV=1	FALSE	877.13	3W_B	1W_D	0.66322	199.854	0	63543.9	53019.7	8.46064e+06	41842.4	72932.9	1.1951e+06	8.65402e+06	34136.9	41312.6	3.2117e+06	58946.1	15330.1	0	25307.4	232748	0	29798.2	52341.5	3.95751e+07	50422.1	20107	88013.5	1.63562e+06	35586.9	20348.4	87679.8	728542	0
1315	49.6283	3	780.754	2339.24	0.00130741	0.558905	82.63	DQNLRQLEQIKLEMQNIR	[11] K(+71.04)	sp|Q9V3R1|A36DE_DROME	sp|Q9V3R1|A36DE_DROME			Accessory gland protein Acp36DE OS=Drosophila melanogaster GN=Acp36DE PE=2 SV=1	FALSE	6.90963	5W_A	5W_D	0.775971	167.761	2.3124e+07	1.7398e+07	5.06196e+06	449559	2.86796e+06	1.71979e+07	2.03381e+07	95561.8	3.43784e+07	4.58528e+07	1.58848e+07	121040	3.53412e+06	3.4295e+06	3.31176e+06	1.59884e+06	1.54583e+07	3.31956e+06	6.10031e+06	1.24539e+06	5.25141e+07	2.14618e+06	2.08489e+06	946199	1.52263e+07	1.11638e+06	4.7933e+06	2.21438e+06	1.09404e+07
16204	49.6283	4	585.817	2339.24	0.000328145	0.140278	80.16	DQNLRQLEQIKLEMQNIR	[11] K(+71.04)	sp|Q9V3R1|A36DE_DROME	sp|Q9V3R1|A36DE_DROME			Accessory gland protein Acp36DE OS=Drosophila melanogaster GN=Acp36DE PE=2 SV=1	FALSE	10.056	5W_A	5W_D	0.655203	192.599	1.1408e+06	641583	220573	8151.57	96990.2	590322	839456	7036.04	1.76691e+06	2.23531e+06	645009	18199.1	82565.3	67561.7	87052.4	42735.1	593990	44752.2	374561	74734.1	2.66323e+06	9108.91	18807.2	17074.2	597541	4076.26	177979	51215.7	390210
1321	20.3775	3	540.608	1618.8	0.00129762	0.801593	66.13	GKSELQTQSDSQRR		sp|Q9V3R1|A36DE_DROME	sp|Q9V3R1|A36DE_DROME			Accessory gland protein Acp36DE OS=Drosophila melanogaster GN=Acp36DE PE=2 SV=1	FALSE	8.88669	3W_A	5W_D	0.491898	145.864	1.61945e+06	2.30492e+06	3.88835e+06	161180	2.26065e+06	55489.9	6.15487e+06	9.9812e+06	2.49128e+06	2.3504e+06	4.71374e+06	3.59714e+06	785375	1.15038e+06	2.81311e+06	4.04556e+06	1.70812e+06	1.3638e+06	3.89753e+06	1.01213e+07	2.86604e+06	1.18582e+06	3.04426e+06	9.55321e+06	2.45673e+06	1.06622e+06	28840.2	4.3741e+06	1.0339e+06
4215	20.3606	2	810.408	1618.8	-0.000422533	-0.261016	53.32	GKSELQTQSDSQRR		sp|Q9V3R1|A36DE_DROME	sp|Q9V3R1|A36DE_DROME			Accessory gland protein Acp36DE OS=Drosophila melanogaster GN=Acp36DE PE=2 SV=1	FALSE	7.66807	5W_B	5W_D	0.630879	132.986	1.16323e+06	1.63925e+06	2.10899e+06	3410.95	2.03221e+06	27551.9	3.70355e+06	4.81438e+06	2.2177e+06	1.83578e+06	3.12289e+06	1.21055e+06	608135	866285	1.18915e+06	2.17819e+06	1.25582e+06	930935	1.7829e+06	6.41976e+06	2.33305e+06	1.138e+06	2.16488e+06	4.71705e+06	1.81993e+06	866279	600.799	1.95824e+06	800587
5150	19.816	3	540.608	1618.8	0.00137216	0.847637	44.18	GKSELQTQSDSQRR		sp|Q9V3R1|A36DE_DROME	sp|Q9V3R1|A36DE_DROME			Accessory gland protein Acp36DE OS=Drosophila melanogaster GN=Acp36DE PE=2 SV=1	FALSE	5516.66	1w_A	5W_B	0.270333	216.892	4753.54	3897.39	5620.59	1.33776e+07	11190.7	4.06741e+06	7161.99	11527.2	532.37	7404.92	6591.22	2583.18	2472.24	2892.63	312.979	470.946	6263.66	2430.18	4187.1	0	0	3921.7	1169.31	275.453	4497.05	297.501	5.44267e+06	5370.07	2442.41
19267	19.816	2	810.408	1618.8	-0.000579185	-0.357786	34.43	GKSELQTQSDSQRR		sp|Q9V3R1|A36DE_DROME	sp|Q9V3R1|A36DE_DROME			Accessory gland protein Acp36DE OS=Drosophila melanogaster GN=Acp36DE PE=2 SV=1	FALSE	2947.12	1w_A	5W_D	0.897686	219.248	1747.52	957.419	0	5.50195e+06	20853.9	2.97946e+06	9718.44	815.161	4120.66	1205.88	10081	20369.2	2290.97	879.271	482.886	331.73	0	10642.5	1913.31	0	2731.65	13248.2	14192.4	1886.49	720.302	3656.63	2.33045e+06	25.672	721.25
1322	50.4651	4	592.85	2367.37	-0.00152125	-0.642591	78.66	LKTQSALKSDLEQQILLQLK	[1] L(+71.04)	sp|Q9V3R1|A36DE_DROME	sp|Q9V3R1|A36DE_DROME			Accessory gland protein Acp36DE OS=Drosophila melanogaster GN=Acp36DE PE=2 SV=1	FALSE	3.60714	5W_A	5W_D	0.0539394	63.25	1.06543e+07	8.25512e+06	4.74495e+06	1.08359e+06	2.24071e+07	1.26763e+07	1.75566e+07	713021	2.65349e+07	1.39028e+07	1.78822e+07	5.32922e+06	6.22572e+06	7.22928e+06	4.17513e+06	3.49885e+06	1.25616e+07	9.01015e+06	6.70928e+06	2.44093e+06	1.92293e+07	7.00737e+06	1.53015e+07	4.85771e+06	1.94881e+07	1.01523e+07	6.72152e+06	4.97492e+06	1.2756e+07
2340	50.3125	3	790.132	2367.37	0.000411486	0.173815	84.95	LKTQSALKSDLEQQILLQLK	[1] L(+71.04)	sp|Q9V3R1|A36DE_DROME	sp|Q9V3R1|A36DE_DROME			Accessory gland protein Acp36DE OS=Drosophila melanogaster GN=Acp36DE PE=2 SV=1	FALSE	3.46302	3W_C	5W_D	0.29709	71.7444	1.10277e+07	8.84713e+06	2.25831e+06	478800	2.3777e+07	1.38114e+07	1.92918e+07	282785	2.56854e+07	1.46999e+07	1.979e+07	3.08752e+06	6.0767e+06	7.4669e+06	2.2126e+06	2.24275e+06	1.35116e+07	9.72634e+06	2.95788e+06	2.59732e+06	2.02828e+07	7.49136e+06	1.71723e+07	2.73706e+06	2.06787e+07	1.03271e+07	3.66907e+06	3.14824e+06	1.26188e+07
1322	50.4651	4	592.85	2367.37	-0.00152125	-0.642591	77.99	LKTQSALKSDLEQQILLQLK	[2] K(+71.04)	sp|Q9V3R1|A36DE_DROME	sp|Q9V3R1|A36DE_DROME			Accessory gland protein Acp36DE OS=Drosophila melanogaster GN=Acp36DE PE=2 SV=1	FALSE	3.60714	5W_A	5W_D	0.0539394	63.25	1.06543e+07	8.25512e+06	4.74495e+06	1.08359e+06	2.24071e+07	1.26763e+07	1.75566e+07	713021	2.65349e+07	1.39028e+07	1.78822e+07	5.32922e+06	6.22572e+06	7.22928e+06	4.17513e+06	3.49885e+06	1.25616e+07	9.01015e+06	6.70928e+06	2.44093e+06	1.92293e+07	7.00737e+06	1.53015e+07	4.85771e+06	1.94881e+07	1.01523e+07	6.72152e+06	4.97492e+06	1.2756e+07
2340	50.3125	3	790.132	2367.37	0.000411486	0.173815	91.66	LKTQSALKSDLEQQILLQLK	[2] K(+71.04)	sp|Q9V3R1|A36DE_DROME	sp|Q9V3R1|A36DE_DROME			Accessory gland protein Acp36DE OS=Drosophila melanogaster GN=Acp36DE PE=2 SV=1	FALSE	3.46302	3W_C	5W_D	0.29709	71.7444	1.10277e+07	8.84713e+06	2.25831e+06	478800	2.3777e+07	1.38114e+07	1.92918e+07	282785	2.56854e+07	1.46999e+07	1.979e+07	3.08752e+06	6.0767e+06	7.4669e+06	2.2126e+06	2.24275e+06	1.35116e+07	9.72634e+06	2.95788e+06	2.59732e+06	2.02828e+07	7.49136e+06	1.71723e+07	2.73706e+06	2.06787e+07	1.03271e+07	3.66907e+06	3.14824e+06	1.26188e+07
1322	50.4651	4	592.85	2367.37	-0.00152125	-0.642591	69.22	LKTQSALKSDLEQQILLQLK	[8] K(+71.04)	sp|Q9V3R1|A36DE_DROME	sp|Q9V3R1|A36DE_DROME			Accessory gland protein Acp36DE OS=Drosophila melanogaster GN=Acp36DE PE=2 SV=1	FALSE	3.60714	5W_A	5W_D	0.0539394	63.25	1.06543e+07	8.25512e+06	4.74495e+06	1.08359e+06	2.24071e+07	1.26763e+07	1.75566e+07	713021	2.65349e+07	1.39028e+07	1.78822e+07	5.32922e+06	6.22572e+06	7.22928e+06	4.17513e+06	3.49885e+06	1.25616e+07	9.01015e+06	6.70928e+06	2.44093e+06	1.92293e+07	7.00737e+06	1.53015e+07	4.85771e+06	1.94881e+07	1.01523e+07	6.72152e+06	4.97492e+06	1.2756e+07
2340	50.3125	3	790.132	2367.37	0.000411486	0.173815	92.76	LKTQSALKSDLEQQILLQLK	[8] K(+71.04)	sp|Q9V3R1|A36DE_DROME	sp|Q9V3R1|A36DE_DROME			Accessory gland protein Acp36DE OS=Drosophila melanogaster GN=Acp36DE PE=2 SV=1	FALSE	3.46302	3W_C	5W_D	0.29709	71.7444	1.10277e+07	8.84713e+06	2.25831e+06	478800	2.3777e+07	1.38114e+07	1.92918e+07	282785	2.56854e+07	1.46999e+07	1.979e+07	3.08752e+06	6.0767e+06	7.4669e+06	2.2126e+06	2.24275e+06	1.35116e+07	9.72634e+06	2.95788e+06	2.59732e+06	2.02828e+07	7.49136e+06	1.71723e+07	2.73706e+06	2.06787e+07	1.03271e+07	3.66907e+06	3.14824e+06	1.26188e+07
1332	51.9676	3	519.307	1554.9	0.00113334	0.728886	84.48	SDLEQQILLQLKK		sp|Q9V3R1|A36DE_DROME	sp|Q9V3R1|A36DE_DROME			Accessory gland protein Acp36DE OS=Drosophila melanogaster GN=Acp36DE PE=2 SV=1	FALSE	5.88105	5W_A	5W_D	0.00854929	114.589	2.15341e+06	1.78125e+06	1.14615e+06	5.75367e+06	1.05818e+07	2.20168e+06	5.78468e+06	2.2959e+06	8.45148e+06	2.11303e+06	9.01012e+06	4.39631e+06	2.01147e+06	2.20042e+06	816763	1.08475e+06	2.49995e+06	2.47541e+06	1.54678e+06	1.032e+07	2.23212e+06	1.57999e+06	1.08001e+07	3.14937e+06	5.83545e+06	4.40433e+06	1.89297e+06	2.66766e+06	2.41383e+06
3838	51.9676	2	778.455	1554.9	-0.00231932	-1.49162	86.23	SDLEQQILLQLKK		sp|Q9V3R1|A36DE_DROME	sp|Q9V3R1|A36DE_DROME			Accessory gland protein Acp36DE OS=Drosophila melanogaster GN=Acp36DE PE=2 SV=1	FALSE	8.27323	3W_C	5W_D	0.0175622	143.274	755980	633898	370532	3.43949e+06	5.36287e+06	881278	2.8426e+06	1.34985e+06	3.08539e+06	766533	4.47761e+06	2.27292e+06	699691	887397	339082	659294	1.03435e+06	1.05103e+06	503863	6.78156e+06	817026	464902	5.91911e+06	1.71674e+06	2.48602e+06	2.19021e+06	856499	1.5969e+06	937685
1353	26.442	3	489.255	1464.74	-0.000633018	-0.43217	68.24	QTQVQNNNLHIR	[6] N(+.98)	sp|Q9V3R1|A36DE_DROME	sp|Q9V3R1|A36DE_DROME			Accessory gland protein Acp36DE OS=Drosophila melanogaster GN=Acp36DE PE=2 SV=1	FALSE	6.82859	5W_B	5W_D	0.080751	111.573	1.34708e+06	1.08708e+06	2.09348e+06	5.40643e+06	7.73743e+06	1.7418e+06	3.59934e+06	5.14795e+06	6.61466e+06	2.40549e+06	3.45856e+06	9.78907e+06	1.76339e+06	2.0359e+06	1.80354e+06	1.83938e+06	2.24264e+06	3.3318e+06	2.28384e+06	4.75255e+06	2.98023e+06	3.77039e+06	9.101e+06	8.35376e+06	2.72625e+06	3.43431e+06	1.77932e+06	4.3271e+06	2.28867e+06
3291	26.4503	2	733.379	1464.74	-0.000474825	-0.324169	68.28	QTQVQNNNLHIR	[6] N(+.98)	sp|Q9V3R1|A36DE_DROME	sp|Q9V3R1|A36DE_DROME			Accessory gland protein Acp36DE OS=Drosophila melanogaster GN=Acp36DE PE=2 SV=1	FALSE	4.27471	5W_B	5W_D	0.00149916	71.3335	1.45761e+06	1.14122e+06	613524	1.71546e+06	7.61163e+06	1.68174e+06	3.44967e+06	1.55733e+06	7.23307e+06	2.37531e+06	3.53102e+06	3.35916e+06	1.83952e+06	2.18421e+06	547719	643601	2.28041e+06	3.27588e+06	684747	4.54958e+06	3.09737e+06	3.61339e+06	8.79993e+06	2.42895e+06	2.69977e+06	3.40963e+06	513429	1.32907e+06	2.37824e+06
12082	26.8343	2	733.381	1464.75	0.00388684	2.6536	63.4	QTQVQNNNLHIR	[6] N(+.98)	sp|Q9V3R1|A36DE_DROME	sp|Q9V3R1|A36DE_DROME			Accessory gland protein Acp36DE OS=Drosophila melanogaster GN=Acp36DE PE=2 SV=1	FALSE	6.63225	5W_B	1W_B	0.012936	106.031	22413.2	11013.8	7581.96	31126.4	53553.2	7562.02	44822.1	24740.4	124234	25636.3	32600	38745.1	6499.12	17584.1	2438.87	8263.39	31906.5	37955.5	4638.4	34850.1	44120.9	64269.4	106023	45400.7	47395.5	37986.9	1916.85	9292.98	27392.9
1353	26.442	3	489.255	1464.74	-0.000633018	-0.43217	62.22	QTQVQNNNLHIR	[7] N(+.98)	sp|Q9V3R1|A36DE_DROME	sp|Q9V3R1|A36DE_DROME			Accessory gland protein Acp36DE OS=Drosophila melanogaster GN=Acp36DE PE=2 SV=1	FALSE	6.82859	5W_B	5W_D	0.080751	111.573	1.34708e+06	1.08708e+06	2.09348e+06	5.40643e+06	7.73743e+06	1.7418e+06	3.59934e+06	5.14795e+06	6.61466e+06	2.40549e+06	3.45856e+06	9.78907e+06	1.76339e+06	2.0359e+06	1.80354e+06	1.83938e+06	2.24264e+06	3.3318e+06	2.28384e+06	4.75255e+06	2.98023e+06	3.77039e+06	9.101e+06	8.35376e+06	2.72625e+06	3.43431e+06	1.77932e+06	4.3271e+06	2.28867e+06
3291	26.4503	2	733.379	1464.74	-0.000474825	-0.324169	69.05	QTQVQNNNLHIR	[7] N(+.98)	sp|Q9V3R1|A36DE_DROME	sp|Q9V3R1|A36DE_DROME			Accessory gland protein Acp36DE OS=Drosophila melanogaster GN=Acp36DE PE=2 SV=1	FALSE	4.27471	5W_B	5W_D	0.00149916	71.3335	1.45761e+06	1.14122e+06	613524	1.71546e+06	7.61163e+06	1.68174e+06	3.44967e+06	1.55733e+06	7.23307e+06	2.37531e+06	3.53102e+06	3.35916e+06	1.83952e+06	2.18421e+06	547719	643601	2.28041e+06	3.27588e+06	684747	4.54958e+06	3.09737e+06	3.61339e+06	8.79993e+06	2.42895e+06	2.69977e+06	3.40963e+06	513429	1.32907e+06	2.37824e+06
1353	26.442	3	489.255	1464.74	-0.000633018	-0.43217	---	QTQVQNNNLHIR	[8] N(+.98)	sp|Q9V3R1|A36DE_DROME	sp|Q9V3R1|A36DE_DROME			Accessory gland protein Acp36DE OS=Drosophila melanogaster GN=Acp36DE PE=2 SV=1	FALSE	6.82859	5W_B	5W_D	0.080751	111.573	1.34708e+06	1.08708e+06	2.09348e+06	5.40643e+06	7.73743e+06	1.7418e+06	3.59934e+06	5.14795e+06	6.61466e+06	2.40549e+06	3.45856e+06	9.78907e+06	1.76339e+06	2.0359e+06	1.80354e+06	1.83938e+06	2.24264e+06	3.3318e+06	2.28384e+06	4.75255e+06	2.98023e+06	3.77039e+06	9.101e+06	8.35376e+06	2.72625e+06	3.43431e+06	1.77932e+06	4.3271e+06	2.28867e+06
3291	26.4503	2	733.379	1464.74	-0.000474825	-0.324169	44.65	QTQVQNNNLHIR	[8] N(+.98)	sp|Q9V3R1|A36DE_DROME	sp|Q9V3R1|A36DE_DROME			Accessory gland protein Acp36DE OS=Drosophila melanogaster GN=Acp36DE PE=2 SV=1	FALSE	4.27471	5W_B	5W_D	0.00149916	71.3335	1.45761e+06	1.14122e+06	613524	1.71546e+06	7.61163e+06	1.68174e+06	3.44967e+06	1.55733e+06	7.23307e+06	2.37531e+06	3.53102e+06	3.35916e+06	1.83952e+06	2.18421e+06	547719	643601	2.28041e+06	3.27588e+06	684747	4.54958e+06	3.09737e+06	3.61339e+06	8.79993e+06	2.42895e+06	2.69977e+06	3.40963e+06	513429	1.32907e+06	2.37824e+06
12261	27.6637	3	489.256	1464.75	0.00286532	1.95619	64.78	QTQVQNNNLHIR	[8] N(+.98)	sp|Q9V3R1|A36DE_DROME	sp|Q9V3R1|A36DE_DROME			Accessory gland protein Acp36DE OS=Drosophila melanogaster GN=Acp36DE PE=2 SV=1	FALSE	8.29745	5W_B	5W_D	0.0565893	111.665	74757.4	73628.5	125397	328568	446494	128825	277762	323149	400689	130184	189617	561581	84897.1	88969.7	100940	109948	130956	145768	126725	201429	146672	206539	495424	477584	153990	175741	73969.8	179835	48913
1360	63.1619	4	1165.36	4657.42	0.0092833	1.99323	100.33	NQIGIHGPYSQYPSLLPSANLLGIPNQQLINAQDVLSDKDQK	[39] K(+71.04)	sp|Q9V3R1|A36DE_DROME	sp|Q9V3R1|A36DE_DROME			Accessory gland protein Acp36DE OS=Drosophila melanogaster GN=Acp36DE PE=2 SV=1	FALSE	5.84633	5W_A	5W_D	0.199235	116.553	1.38518e+07	9.58514e+06	1.87466e+07	1.52188e+07	9.8898e+07	1.38827e+07	2.87566e+07	2.46727e+06	6.65267e+07	1.8411e+07	2.3235e+07	9.31452e+07	2.38438e+07	3.18871e+07	9.10321e+06	7.0534e+06	1.86751e+07	3.17742e+07	1.07681e+07	8.28777e+06	2.20955e+07	2.19715e+07	1.11543e+08	3.04833e+07	3.66083e+07	6.35457e+07	1.46733e+07	1.15304e+07	2.83269e+07
1360	63.1619	4	1165.36	4657.42	0.0092833	1.99323	62.17	NQIGIHGPYSQYPSLLPSANLLGIPNQQLINAQDVLSDKDQK	[42] K(+71.04)	sp|Q9V3R1|A36DE_DROME	sp|Q9V3R1|A36DE_DROME			Accessory gland protein Acp36DE OS=Drosophila melanogaster GN=Acp36DE PE=2 SV=1	FALSE	5.84633	5W_A	5W_D	0.199235	116.553	1.38518e+07	9.58514e+06	1.87466e+07	1.52188e+07	9.8898e+07	1.38827e+07	2.87566e+07	2.46727e+06	6.65267e+07	1.8411e+07	2.3235e+07	9.31452e+07	2.38438e+07	3.18871e+07	9.10321e+06	7.0534e+06	1.86751e+07	3.17742e+07	1.07681e+07	8.28777e+06	2.20955e+07	2.19715e+07	1.11543e+08	3.04833e+07	3.66083e+07	6.35457e+07	1.46733e+07	1.15304e+07	2.83269e+07
1360	63.1619	4	1165.36	4657.42	0.0092833	1.99323	45.65	NQIGIHGPYSQYPSLLPSANLLGIPNQQLINAQDVLSDKDQK	[1] N(+71.04)	sp|Q9V3R1|A36DE_DROME	sp|Q9V3R1|A36DE_DROME			Accessory gland protein Acp36DE OS=Drosophila melanogaster GN=Acp36DE PE=2 SV=1	FALSE	5.84633	5W_A	5W_D	0.199235	116.553	1.38518e+07	9.58514e+06	1.87466e+07	1.52188e+07	9.8898e+07	1.38827e+07	2.87566e+07	2.46727e+06	6.65267e+07	1.8411e+07	2.3235e+07	9.31452e+07	2.38438e+07	3.18871e+07	9.10321e+06	7.0534e+06	1.86751e+07	3.17742e+07	1.07681e+07	8.28777e+06	2.20955e+07	2.19715e+07	1.11543e+08	3.04833e+07	3.66083e+07	6.35457e+07	1.46733e+07	1.15304e+07	2.83269e+07
1368	49.2438	4	862.706	3446.79	0.00249879	0.72496	99.57	LGLGQQIQSQLQKNQLDKQFASQFQSQSK	[13] K(+71.04)|[18] K(+71.04)	sp|Q9V3R1|A36DE_DROME	sp|Q9V3R1|A36DE_DROME			Accessory gland protein Acp36DE OS=Drosophila melanogaster GN=Acp36DE PE=2 SV=1	FALSE	2.49606	5W_A	5W_D	0.759432	63.8875	2.99124e+07	2.47757e+07	1.24994e+07	842465	4.56249e+07	2.95994e+07	3.14184e+07	915268	6.31289e+07	5.08534e+07	2.90425e+07	7.95069e+06	2.43829e+07	2.01058e+07	7.96763e+06	7.84058e+06	4.00486e+07	3.10409e+07	1.22676e+07	3.2429e+06	5.46552e+07	2.58666e+07	2.58106e+07	6.37078e+06	4.43568e+07	2.79073e+07	1.17142e+07	6.47352e+06	3.31344e+07
8075	49.281	3	1149.94	3446.8	0.00454665	1.3191	102.47	LGLGQQIQSQLQKNQLDKQFASQFQSQSK	[13] K(+71.04)|[18] K(+71.04)	sp|Q9V3R1|A36DE_DROME	sp|Q9V3R1|A36DE_DROME			Accessory gland protein Acp36DE OS=Drosophila melanogaster GN=Acp36DE PE=2 SV=1	FALSE	3.68123	5W_A	5W_D	0.952696	103.275	6.10546e+06	4.77658e+06	653007	27076.8	1.0542e+07	5.67162e+06	6.55323e+06	797.126	1.64273e+07	1.26735e+07	6.00421e+06	465607	4.37667e+06	3.78387e+06	350780	413960	9.23275e+06	6.96838e+06	507959	30546.6	1.25313e+07	4.61457e+06	5.49707e+06	178347	1.09454e+07	5.85684e+06	594574	319243	7.25969e+06
1368	49.2438	4	862.706	3446.79	0.00249879	0.72496	---	LGLGQQIQSQLQKNQLDKQFASQFQSQSK	[1] L(+71.04)|[13] K(+71.04)	sp|Q9V3R1|A36DE_DROME	sp|Q9V3R1|A36DE_DROME			Accessory gland protein Acp36DE OS=Drosophila melanogaster GN=Acp36DE PE=2 SV=1	FALSE	2.49606	5W_A	5W_D	0.759432	63.8875	2.99124e+07	2.47757e+07	1.24994e+07	842465	4.56249e+07	2.95994e+07	3.14184e+07	915268	6.31289e+07	5.08534e+07	2.90425e+07	7.95069e+06	2.43829e+07	2.01058e+07	7.96763e+06	7.84058e+06	4.00486e+07	3.10409e+07	1.22676e+07	3.2429e+06	5.46552e+07	2.58666e+07	2.58106e+07	6.37078e+06	4.43568e+07	2.79073e+07	1.17142e+07	6.47352e+06	3.31344e+07
8075	49.281	3	1149.94	3446.8	0.00454665	1.3191	47.3	LGLGQQIQSQLQKNQLDKQFASQFQSQSK	[1] L(+71.04)|[13] K(+71.04)	sp|Q9V3R1|A36DE_DROME	sp|Q9V3R1|A36DE_DROME			Accessory gland protein Acp36DE OS=Drosophila melanogaster GN=Acp36DE PE=2 SV=1	FALSE	3.68123	5W_A	5W_D	0.952696	103.275	6.10546e+06	4.77658e+06	653007	27076.8	1.0542e+07	5.67162e+06	6.55323e+06	797.126	1.64273e+07	1.26735e+07	6.00421e+06	465607	4.37667e+06	3.78387e+06	350780	413960	9.23275e+06	6.96838e+06	507959	30546.6	1.25313e+07	4.61457e+06	5.49707e+06	178347	1.09454e+07	5.85684e+06	594574	319243	7.25969e+06
1368	49.2438	4	862.706	3446.79	0.00249879	0.72496	---	LGLGQQIQSQLQKNQLDKQFASQFQSQSK	[1] L(+71.04)|[18] K(+71.04)	sp|Q9V3R1|A36DE_DROME	sp|Q9V3R1|A36DE_DROME			Accessory gland protein Acp36DE OS=Drosophila melanogaster GN=Acp36DE PE=2 SV=1	FALSE	2.49606	5W_A	5W_D	0.759432	63.8875	2.99124e+07	2.47757e+07	1.24994e+07	842465	4.56249e+07	2.95994e+07	3.14184e+07	915268	6.31289e+07	5.08534e+07	2.90425e+07	7.95069e+06	2.43829e+07	2.01058e+07	7.96763e+06	7.84058e+06	4.00486e+07	3.10409e+07	1.22676e+07	3.2429e+06	5.46552e+07	2.58666e+07	2.58106e+07	6.37078e+06	4.43568e+07	2.79073e+07	1.17142e+07	6.47352e+06	3.31344e+07
8075	49.281	3	1149.94	3446.8	0.00454665	1.3191	20.06	LGLGQQIQSQLQKNQLDKQFASQFQSQSK	[1] L(+71.04)|[18] K(+71.04)	sp|Q9V3R1|A36DE_DROME	sp|Q9V3R1|A36DE_DROME			Accessory gland protein Acp36DE OS=Drosophila melanogaster GN=Acp36DE PE=2 SV=1	FALSE	3.68123	5W_A	5W_D	0.952696	103.275	6.10546e+06	4.77658e+06	653007	27076.8	1.0542e+07	5.67162e+06	6.55323e+06	797.126	1.64273e+07	1.26735e+07	6.00421e+06	465607	4.37667e+06	3.78387e+06	350780	413960	9.23275e+06	6.96838e+06	507959	30546.6	1.25313e+07	4.61457e+06	5.49707e+06	178347	1.09454e+07	5.85684e+06	594574	319243	7.25969e+06
1387	57.9305	6	1018.2	6103.17	0.00271844	0.445415	70.04	NQIGIHGPYSQYPSLLPSANLLGIPNQQLINAQDVLSDKDQKQTQVQNNNLHIR	[42] K(+71.04)	sp|Q9V3R1|A36DE_DROME	sp|Q9V3R1|A36DE_DROME			Accessory gland protein Acp36DE OS=Drosophila melanogaster GN=Acp36DE PE=2 SV=1	FALSE	3.84016	5W_A	5W_D	0.045749	81.9349	3.4442e+07	4.13946e+07	2.64025e+07	9.38271e+06	7.68565e+07	5.33073e+07	1.00922e+08	7.50264e+06	8.59958e+07	5.95376e+07	1.24531e+08	2.44206e+07	2.51747e+07	3.47052e+07	1.90523e+07	1.99157e+07	4.18446e+07	3.11304e+07	2.88013e+07	1.54863e+07	7.89576e+07	1.6742e+07	7.48709e+07	3.32205e+07	7.16254e+07	4.01647e+07	3.5546e+07	2.26e+07	3.51625e+07
4513	58.0132	5	1221.64	6103.16	-0.00318396	-0.521691	103.55	NQIGIHGPYSQYPSLLPSANLLGIPNQQLINAQDVLSDKDQKQTQVQNNNLHIR	[42] K(+71.04)	sp|Q9V3R1|A36DE_DROME	sp|Q9V3R1|A36DE_DROME			Accessory gland protein Acp36DE OS=Drosophila melanogaster GN=Acp36DE PE=2 SV=1	FALSE	4.65785	3W_C	5W_D	0.174633	109.68	9.31457e+06	1.30902e+07	4.34666e+06	1.00149e+06	2.31262e+07	1.65295e+07	3.3807e+07	543254	2.34367e+07	1.54526e+07	3.98635e+07	3.88483e+06	5.63163e+06	9.35655e+06	2.8317e+06	3.44758e+06	1.13736e+07	9.02884e+06	4.08197e+06	3.15374e+06	2.29116e+07	3.10374e+06	2.22208e+07	5.40514e+06	2.1594e+07	1.06153e+07	5.86318e+06	4.13648e+06	9.25888e+06
1387	57.9305	6	1018.2	6103.17	0.00271844	0.445415	53.13	NQIGIHGPYSQYPSLLPSANLLGIPNQQLINAQDVLSDKDQKQTQVQNNNLHIR	[39] K(+71.04)	sp|Q9V3R1|A36DE_DROME	sp|Q9V3R1|A36DE_DROME			Accessory gland protein Acp36DE OS=Drosophila melanogaster GN=Acp36DE PE=2 SV=1	FALSE	3.84016	5W_A	5W_D	0.045749	81.9349	3.4442e+07	4.13946e+07	2.64025e+07	9.38271e+06	7.68565e+07	5.33073e+07	1.00922e+08	7.50264e+06	8.59958e+07	5.95376e+07	1.24531e+08	2.44206e+07	2.51747e+07	3.47052e+07	1.90523e+07	1.99157e+07	4.18446e+07	3.11304e+07	2.88013e+07	1.54863e+07	7.89576e+07	1.6742e+07	7.48709e+07	3.32205e+07	7.16254e+07	4.01647e+07	3.5546e+07	2.26e+07	3.51625e+07
4513	58.0132	5	1221.64	6103.16	-0.00318396	-0.521691	100.76	NQIGIHGPYSQYPSLLPSANLLGIPNQQLINAQDVLSDKDQKQTQVQNNNLHIR	[39] K(+71.04)	sp|Q9V3R1|A36DE_DROME	sp|Q9V3R1|A36DE_DROME			Accessory gland protein Acp36DE OS=Drosophila melanogaster GN=Acp36DE PE=2 SV=1	FALSE	4.65785	3W_C	5W_D	0.174633	109.68	9.31457e+06	1.30902e+07	4.34666e+06	1.00149e+06	2.31262e+07	1.65295e+07	3.3807e+07	543254	2.34367e+07	1.54526e+07	3.98635e+07	3.88483e+06	5.63163e+06	9.35655e+06	2.8317e+06	3.44758e+06	1.13736e+07	9.02884e+06	4.08197e+06	3.15374e+06	2.29116e+07	3.10374e+06	2.22208e+07	5.40514e+06	2.1594e+07	1.06153e+07	5.86318e+06	4.13648e+06	9.25888e+06
1420	20.6753	2	767.876	1533.74	-6.89209e-05	-0.0449365	80.24	GKSELQTQSDSQR	[1] G(+71.04)	sp|Q9V3R1|A36DE_DROME	sp|Q9V3R1|A36DE_DROME			Accessory gland protein Acp36DE OS=Drosophila melanogaster GN=Acp36DE PE=2 SV=1	FALSE	4.11442	5W_B	5W_D	0.0198822	64.583	2.34581e+06	2.65134e+06	2.278e+06	253625	5.69047e+06	3.92387e+06	4.30567e+06	460923	5.18171e+06	3.7042e+06	4.45426e+06	2.47986e+06	1.94716e+06	1.98002e+06	1.49401e+06	1.29547e+06	3.21486e+06	3.07628e+06	2.31717e+06	569828	3.62341e+06	3.47691e+06	4.74339e+06	3.11103e+06	3.44516e+06	3.25278e+06	1.83166e+06	1.71841e+06	2.24781e+06
1735	20.6753	3	512.253	1533.74	-0.00225446	-1.46991	66.69	GKSELQTQSDSQR	[1] G(+71.04)	sp|Q9V3R1|A36DE_DROME	sp|Q9V3R1|A36DE_DROME			Accessory gland protein Acp36DE OS=Drosophila melanogaster GN=Acp36DE PE=2 SV=1	FALSE	3.82534	5W_B	5W_D	0.0981788	82.0097	905634	964601	1.0278e+06	13671	1.99895e+06	604214	1.71742e+06	609543	1.84209e+06	1.52221e+06	1.73094e+06	1.51128e+06	798670	768849	681040	524251	1.21479e+06	1.26927e+06	1.10766e+06	566872	1.35078e+06	1.32095e+06	1.77422e+06	1.64641e+06	1.31527e+06	1.17851e+06	150708	770123	842767
1420	20.6753	2	767.876	1533.74	-6.89209e-05	-0.0449365	79.1	GKSELQTQSDSQR	[2] K(+71.04)	sp|Q9V3R1|A36DE_DROME	sp|Q9V3R1|A36DE_DROME			Accessory gland protein Acp36DE OS=Drosophila melanogaster GN=Acp36DE PE=2 SV=1	FALSE	4.11442	5W_B	5W_D	0.0198822	64.583	2.34581e+06	2.65134e+06	2.278e+06	253625	5.69047e+06	3.92387e+06	4.30567e+06	460923	5.18171e+06	3.7042e+06	4.45426e+06	2.47986e+06	1.94716e+06	1.98002e+06	1.49401e+06	1.29547e+06	3.21486e+06	3.07628e+06	2.31717e+06	569828	3.62341e+06	3.47691e+06	4.74339e+06	3.11103e+06	3.44516e+06	3.25278e+06	1.83166e+06	1.71841e+06	2.24781e+06
1735	20.6753	3	512.253	1533.74	-0.00225446	-1.46991	---	GKSELQTQSDSQR	[2] K(+71.04)	sp|Q9V3R1|A36DE_DROME	sp|Q9V3R1|A36DE_DROME			Accessory gland protein Acp36DE OS=Drosophila melanogaster GN=Acp36DE PE=2 SV=1	FALSE	3.82534	5W_B	5W_D	0.0981788	82.0097	905634	964601	1.0278e+06	13671	1.99895e+06	604214	1.71742e+06	609543	1.84209e+06	1.52221e+06	1.73094e+06	1.51128e+06	798670	768849	681040	524251	1.21479e+06	1.26927e+06	1.10766e+06	566872	1.35078e+06	1.32095e+06	1.77422e+06	1.64641e+06	1.31527e+06	1.17851e+06	150708	770123	842767
1437	27.6466	2	504.79	1007.56	-0.000472024	-0.46848	42.31	EKLSYQLK		sp|Q9V3R1|A36DE_DROME	sp|Q9V3R1|A36DE_DROME			Accessory gland protein Acp36DE OS=Drosophila melanogaster GN=Acp36DE PE=2 SV=1	FALSE	10.8162	1w_A	5W_D	0.364562	147.256	562140	957040	1.22186e+06	6.88014e+06	1.75674e+06	1.30444e+06	2.75581e+06	6.45545e+06	1.32292e+06	721866	3.45267e+06	1.68705e+06	464471	565706	921407	1.28878e+06	769079	507983	1.58072e+06	7.61804e+06	739998	442812	2.14892e+06	3.45822e+06	1.13784e+06	670273	1.78123e+06	2.38311e+06	513125
57475	27.6545	1	1008.57	1007.56	-0.000461779	-0.458312	---	EKLSYQLK		sp|Q9V3R1|A36DE_DROME	sp|Q9V3R1|A36DE_DROME			Accessory gland protein Acp36DE OS=Drosophila melanogaster GN=Acp36DE PE=2 SV=1	FALSE	361.761	3W_B	1W_D	0.0281997	200	8565.78	10001.6	0	83390.9	64385.9	29246.8	73857.8	62827.9	72914.5	10338.2	155689	5555.01	0	4845.72	0	0	3129.43	7023.18	0	348835	12910.2	0	74502.7	14125.8	37254.9	4811.94	2514.22	6641.66	0
1491	49.4066	3	1389.7	4166.09	0.00368078	0.88351	121.07	QSDSQSNLQLQEQSQSQSEQGKPIQSQIQILQGLQQK		sp|Q9V3R1|A36DE_DROME	sp|Q9V3R1|A36DE_DROME			Accessory gland protein Acp36DE OS=Drosophila melanogaster GN=Acp36DE PE=2 SV=1	FALSE	5.53292	1w_A	5W_D	0.173751	143.544	1.08791e+07	7.43317e+06	9.26576e+06	5.87049e+07	5.25527e+07	1.19342e+07	2.59677e+07	3.82549e+07	3.90445e+07	9.61482e+06	2.63018e+07	2.80566e+07	1.25908e+07	1.18501e+07	6.33278e+06	1.32116e+07	1.47918e+07	1.19293e+07	9.56134e+06	5.96021e+07	1.61756e+07	7.67848e+06	4.45518e+07	3.81898e+07	2.52981e+07	2.15801e+07	1.53946e+07	2.89699e+07	1.75862e+07
43688	49.4709	4	1042.52	4166.07	-0.0181066	-4.34619	72.82	QSDSQSNLQLQEQSQSQSEQGKPIQSQIQILQGLQQK		sp|Q9V3R1|A36DE_DROME	sp|Q9V3R1|A36DE_DROME			Accessory gland protein Acp36DE OS=Drosophila melanogaster GN=Acp36DE PE=2 SV=1	FALSE	6.33392	3W_A	1W_B	0.175365	144.27	51907.4	68077.4	3448.91	89252.3	481321	83325.2	169913	30022.3	256738	53287.5	307007	12782.4	44479.9	65957.2	1660.8	1899.42	13012.6	72235.8	12344	298809	155483	33299.6	221083	64230.3	124801	156190	7476.44	15867.1	21824.9
1511	20.4544	3	564.286	1689.84	-0.00173874	-1.02894	57.64	GKSELQTQSDSQRR	[1] G(+71.04)	sp|Q9V3R1|A36DE_DROME	sp|Q9V3R1|A36DE_DROME			Accessory gland protein Acp36DE OS=Drosophila melanogaster GN=Acp36DE PE=2 SV=1	FALSE	3.70554	5W_B	5W_D	0.157816	73.7236	2.30054e+06	2.96033e+06	2.76383e+06	781747	2.77954e+06	5.5714e+06	4.53562e+06	183116	3.33652e+06	3.46012e+06	3.3129e+06	1.36001e+06	1.24619e+06	1.25277e+06	1.57091e+06	1.52917e+06	2.62708e+06	2.97935e+06	2.79618e+06	360637	4.08182e+06	2.54444e+06	2.31662e+06	2.23553e+06	2.46288e+06	1.53281e+06	2.92338e+06	1.11928e+06	1.63407e+06
5628	20.4308	2	845.927	1689.84	0.000132522	0.0784229	30.11	GKSELQTQSDSQRR	[1] G(+71.04)	sp|Q9V3R1|A36DE_DROME	sp|Q9V3R1|A36DE_DROME			Accessory gland protein Acp36DE OS=Drosophila melanogaster GN=Acp36DE PE=2 SV=1	FALSE	4.32457	5W_B	5W_D	0.148416	82.0333	1.6131e+06	2.0084e+06	1.39792e+06	100993	1.73454e+06	2.28244e+06	2.6922e+06	103128	2.84504e+06	2.52533e+06	2.13372e+06	513171	817488	826610	606288	769552	1.89723e+06	1.30753e+06	1.20497e+06	177278	3.07526e+06	1.5393e+06	1.46875e+06	1.06736e+06	1.64587e+06	1.07052e+06	1.88882e+06	445965	1.23656e+06
13499	20.4308	4	423.467	1689.84	-0.000964047	-0.570496	49.66	GKSELQTQSDSQRR	[1] G(+71.04)	sp|Q9V3R1|A36DE_DROME	sp|Q9V3R1|A36DE_DROME			Accessory gland protein Acp36DE OS=Drosophila melanogaster GN=Acp36DE PE=2 SV=1	FALSE	4.5648	1W_C	3W_C	0.732338	159.418	125461	108574	127098	33369.3	121905	42890.6	229933	13260.2	210191	162017	159931	29172.3	60963.3	46181.8	67965.5	30069.6	134074	274134	159763	26332.8	265771	82058	102743	32144.2	125654	72013.3	506478	12894.4	92529.4
65874	19.9088	4	423.467	1689.84	-0.000806094	-0.477024	48.05	GKSELQTQSDSQRR	[1] G(+71.04)	sp|Q9V3R1|A36DE_DROME	sp|Q9V3R1|A36DE_DROME			Accessory gland protein Acp36DE OS=Drosophila melanogaster GN=Acp36DE PE=2 SV=1	FALSE	29.3004	1W_C	3W_B	0.424608	182.96	5954.49	13090.1	2914.74	18851.4	11413	31564.8	3564.64	4663.67	2532.63	1061.88	3671.07	7530.29	3886.97	5170.02	879.14	2312.35	410.036	3162.44	1450.54	936.815	1904.09	6644.28	3782.78	2334.57	1812.06	6443.89	91868.2	3086.87	4579.73
1511	20.4544	3	564.286	1689.84	-0.00173874	-1.02894	---	GKSELQTQSDSQRR	[2] K(+71.04)	sp|Q9V3R1|A36DE_DROME	sp|Q9V3R1|A36DE_DROME			Accessory gland protein Acp36DE OS=Drosophila melanogaster GN=Acp36DE PE=2 SV=1	FALSE	3.70554	5W_B	5W_D	0.157816	73.7236	2.30054e+06	2.96033e+06	2.76383e+06	781747	2.77954e+06	5.5714e+06	4.53562e+06	183116	3.33652e+06	3.46012e+06	3.3129e+06	1.36001e+06	1.24619e+06	1.25277e+06	1.57091e+06	1.52917e+06	2.62708e+06	2.97935e+06	2.79618e+06	360637	4.08182e+06	2.54444e+06	2.31662e+06	2.23553e+06	2.46288e+06	1.53281e+06	2.92338e+06	1.11928e+06	1.63407e+06
5628	20.4308	2	845.927	1689.84	0.000132522	0.0784229	23.49	GKSELQTQSDSQRR	[2] K(+71.04)	sp|Q9V3R1|A36DE_DROME	sp|Q9V3R1|A36DE_DROME			Accessory gland protein Acp36DE OS=Drosophila melanogaster GN=Acp36DE PE=2 SV=1	FALSE	4.32457	5W_B	5W_D	0.148416	82.0333	1.6131e+06	2.0084e+06	1.39792e+06	100993	1.73454e+06	2.28244e+06	2.6922e+06	103128	2.84504e+06	2.52533e+06	2.13372e+06	513171	817488	826610	606288	769552	1.89723e+06	1.30753e+06	1.20497e+06	177278	3.07526e+06	1.5393e+06	1.46875e+06	1.06736e+06	1.64587e+06	1.07052e+06	1.88882e+06	445965	1.23656e+06
13499	20.4308	4	423.467	1689.84	-0.000964047	-0.570496	43.41	GKSELQTQSDSQRR	[2] K(+71.04)	sp|Q9V3R1|A36DE_DROME	sp|Q9V3R1|A36DE_DROME			Accessory gland protein Acp36DE OS=Drosophila melanogaster GN=Acp36DE PE=2 SV=1	FALSE	4.5648	1W_C	3W_C	0.732338	159.418	125461	108574	127098	33369.3	121905	42890.6	229933	13260.2	210191	162017	159931	29172.3	60963.3	46181.8	67965.5	30069.6	134074	274134	159763	26332.8	265771	82058	102743	32144.2	125654	72013.3	506478	12894.4	92529.4
1524	57.8591	6	1030.04	6174.21	0.0102493	1.66002	56	NQIGIHGPYSQYPSLLPSANLLGIPNQQLINAQDVLSDKDQKQTQVQNNNLHIR	[39] K(+71.04)|[42] K(+71.04)	sp|Q9V3R1|A36DE_DROME	sp|Q9V3R1|A36DE_DROME			Accessory gland protein Acp36DE OS=Drosophila melanogaster GN=Acp36DE PE=2 SV=1	FALSE	3.59608	5W_A	5W_D	0.485207	67.1544	5.66346e+07	6.37757e+07	2.83836e+07	1.71101e+06	1.19267e+08	7.73241e+07	1.0183e+08	1.62539e+06	1.43966e+08	1.37182e+08	1.11439e+08	2.66723e+07	4.66039e+07	5.88481e+07	1.95553e+07	1.48921e+07	7.73022e+07	7.21668e+07	2.9896e+07	3.4105e+06	1.43209e+08	4.84072e+07	9.0632e+07	1.89909e+07	9.94047e+07	7.65193e+07	3.04407e+07	1.34246e+07	6.56944e+07
1544	48.2505	4	987.015	3944.03	0.00429668	1.08941	95.2	SQAEISKGSNPSNLFIIGQLPSEGKPAPGNQGPSIEPK	[7] K(+71.04)	sp|Q9V3R1|A36DE_DROME	sp|Q9V3R1|A36DE_DROME			Accessory gland protein Acp36DE OS=Drosophila melanogaster GN=Acp36DE PE=2 SV=1	FALSE	4.73954	3W_C	5W_D	0.228408	104.518	7.39103e+06	7.68339e+06	1.29706e+07	5.20279e+06	2.45204e+07	1.1255e+07	2.87971e+07	3.21355e+06	1.81149e+07	5.2083e+06	3.50723e+07	1.54578e+07	5.8072e+06	9.47451e+06	7.88348e+06	1.18329e+07	7.5189e+06	5.90081e+06	1.34986e+07	8.21307e+06	9.76913e+06	2.66348e+06	2.35161e+07	2.48243e+07	1.77312e+07	1.0574e+07	1.47745e+07	1.56794e+07	6.73108e+06
15280	48.2662	3	1315.68	3944.03	0.00379291	0.961684	100.81	SQAEISKGSNPSNLFIIGQLPSEGKPAPGNQGPSIEPK	[7] K(+71.04)	sp|Q9V3R1|A36DE_DROME	sp|Q9V3R1|A36DE_DROME			Accessory gland protein Acp36DE OS=Drosophila melanogaster GN=Acp36DE PE=2 SV=1	FALSE	11.7	3W_C	5W_D	0.299778	148.322	518683	850056	369982	52074.6	4.84704e+06	1.76571e+06	5.98132e+06	12273.1	2.93125e+06	188639	7.7266e+06	612656	298209	1.29015e+06	225430	407891	722321	492195	307031	1.30964e+06	1.16195e+06	35422.8	4.43218e+06	1.18049e+06	3.08456e+06	1.03871e+06	421231	773593	375010
1544	48.2505	4	987.015	3944.03	0.00429668	1.08941	86.26	SQAEISKGSNPSNLFIIGQLPSEGKPAPGNQGPSIEPK	[25] K(+71.04)	sp|Q9V3R1|A36DE_DROME	sp|Q9V3R1|A36DE_DROME			Accessory gland protein Acp36DE OS=Drosophila melanogaster GN=Acp36DE PE=2 SV=1	FALSE	4.73954	3W_C	5W_D	0.228408	104.518	7.39103e+06	7.68339e+06	1.29706e+07	5.20279e+06	2.45204e+07	1.1255e+07	2.87971e+07	3.21355e+06	1.81149e+07	5.2083e+06	3.50723e+07	1.54578e+07	5.8072e+06	9.47451e+06	7.88348e+06	1.18329e+07	7.5189e+06	5.90081e+06	1.34986e+07	8.21307e+06	9.76913e+06	2.66348e+06	2.35161e+07	2.48243e+07	1.77312e+07	1.0574e+07	1.47745e+07	1.56794e+07	6.73108e+06
15280	48.2662	3	1315.68	3944.03	0.00379291	0.961684	78.54	SQAEISKGSNPSNLFIIGQLPSEGKPAPGNQGPSIEPK	[25] K(+71.04)	sp|Q9V3R1|A36DE_DROME	sp|Q9V3R1|A36DE_DROME			Accessory gland protein Acp36DE OS=Drosophila melanogaster GN=Acp36DE PE=2 SV=1	FALSE	11.7	3W_C	5W_D	0.299778	148.322	518683	850056	369982	52074.6	4.84704e+06	1.76571e+06	5.98132e+06	12273.1	2.93125e+06	188639	7.7266e+06	612656	298209	1.29015e+06	225430	407891	722321	492195	307031	1.30964e+06	1.16195e+06	35422.8	4.43218e+06	1.18049e+06	3.08456e+06	1.03871e+06	421231	773593	375010
1544	48.2505	4	987.015	3944.03	0.00429668	1.08941	---	SQAEISKGSNPSNLFIIGQLPSEGKPAPGNQGPSIEPK	[1] S(+71.04)	sp|Q9V3R1|A36DE_DROME	sp|Q9V3R1|A36DE_DROME			Accessory gland protein Acp36DE OS=Drosophila melanogaster GN=Acp36DE PE=2 SV=1	FALSE	4.73954	3W_C	5W_D	0.228408	104.518	7.39103e+06	7.68339e+06	1.29706e+07	5.20279e+06	2.45204e+07	1.1255e+07	2.87971e+07	3.21355e+06	1.81149e+07	5.2083e+06	3.50723e+07	1.54578e+07	5.8072e+06	9.47451e+06	7.88348e+06	1.18329e+07	7.5189e+06	5.90081e+06	1.34986e+07	8.21307e+06	9.76913e+06	2.66348e+06	2.35161e+07	2.48243e+07	1.77312e+07	1.0574e+07	1.47745e+07	1.56794e+07	6.73108e+06
15280	48.2662	3	1315.68	3944.03	0.00379291	0.961684	43.54	SQAEISKGSNPSNLFIIGQLPSEGKPAPGNQGPSIEPK	[1] S(+71.04)	sp|Q9V3R1|A36DE_DROME	sp|Q9V3R1|A36DE_DROME			Accessory gland protein Acp36DE OS=Drosophila melanogaster GN=Acp36DE PE=2 SV=1	FALSE	11.7	3W_C	5W_D	0.299778	148.322	518683	850056	369982	52074.6	4.84704e+06	1.76571e+06	5.98132e+06	12273.1	2.93125e+06	188639	7.7266e+06	612656	298209	1.29015e+06	225430	407891	722321	492195	307031	1.30964e+06	1.16195e+06	35422.8	4.43218e+06	1.18049e+06	3.08456e+06	1.03871e+06	421231	773593	375010
1635	39.3894	4	576.338	2301.32	-0.00468866	-2.03737	30.88	LQQELKKHQNILSLLQR	[1] L(+71.04)|[6] K(+71.04)|[7] K(+71.04)	sp|Q9V3R1|A36DE_DROME	sp|Q9V3R1|A36DE_DROME			Accessory gland protein Acp36DE OS=Drosophila melanogaster GN=Acp36DE PE=2 SV=1	FALSE	3.6644	5W_A	5W_D	0.81095	101.826	1.60225e+07	7.45638e+06	3.71742e+06	469941	2.52713e+07	7.72989e+06	6.44446e+06	465041	7.99542e+07	3.31498e+07	4.49855e+06	4.26304e+06	2.54035e+07	1.0361e+07	2.55532e+06	154591	2.28156e+07	2.42853e+07	2.82935e+06	529854	3.03272e+07	2.66558e+07	1.00353e+07	1.72147e+06	1.61299e+07	1.77557e+07	1.48375e+06	1.26908e+06	2.47312e+07
6544	39.2101	3	768.116	2301.33	-0.0010718	-0.465731	50.08	LQQELKKHQNILSLLQR	[1] L(+71.04)|[6] K(+71.04)|[7] K(+71.04)	sp|Q9V3R1|A36DE_DROME	sp|Q9V3R1|A36DE_DROME			Accessory gland protein Acp36DE OS=Drosophila melanogaster GN=Acp36DE PE=2 SV=1	FALSE	4.47604	5W_A	1W_D	0.988312	129.3	7.97811e+06	3.13515e+06	254577	6711.85	1.19796e+07	3.37026e+06	2.40542e+06	9418.66	4.10975e+07	1.7126e+07	1.65564e+06	387147	1.277e+07	4.86505e+06	165374	46989.6	1.0926e+07	1.33772e+07	119282	20815.9	1.41074e+07	1.4825e+07	4.336e+06	86169.2	7.43455e+06	9.07559e+06	43715.6	113070	1.24631e+07
7341	40.4182	4	576.34	2301.33	0.000960374	0.417313	37.25	LQQELKKHQNILSLLQR	[1] L(+71.04)|[6] K(+71.04)|[7] K(+71.04)	sp|Q9V3R1|A36DE_DROME	sp|Q9V3R1|A36DE_DROME			Accessory gland protein Acp36DE OS=Drosophila melanogaster GN=Acp36DE PE=2 SV=1	FALSE	1.78249	QC	3W_A	0.934828	79.4737	4.50093e+06	1.91036e+06	1.89774e+06	535525	4.38148e+06	2.46587e+06	1.31197e+06	489820	7.57264e+06	6.47031e+06	1.37307e+06	690920	5.47965e+06	2.24208e+06	1.18221e+06	1.24257e+06	5.02168e+06	7.30319e+06	919690	902461	3.80003e+06	8.26151e+06	1.95947e+06	598652	2.9878e+06	4.41588e+06	746393	750781	6.4886e+06
8263	39.7325	5	461.274	2301.33	0.00354784	1.54165	34.35	LQQELKKHQNILSLLQR	[1] L(+71.04)|[6] K(+71.04)|[7] K(+71.04)	sp|Q9V3R1|A36DE_DROME	sp|Q9V3R1|A36DE_DROME			Accessory gland protein Acp36DE OS=Drosophila melanogaster GN=Acp36DE PE=2 SV=1	FALSE	2.93787	QC	3W_A	0.403363	77.2358	855055	324771	522348	53118.5	713620	217990	158957	74393.1	1.17328e+06	704949	150711	91962.9	914027	371756	335628	158025	738553	818214	419906	176229	941059	1.07534e+06	235355	111835	511511	736437	127067	163369	865499
10261	39.1693	5	461.273	2301.33	0.00297497	1.29272	41.57	LQQELKKHQNILSLLQR	[1] L(+71.04)|[6] K(+71.04)|[7] K(+71.04)	sp|Q9V3R1|A36DE_DROME	sp|Q9V3R1|A36DE_DROME			Accessory gland protein Acp36DE OS=Drosophila melanogaster GN=Acp36DE PE=2 SV=1	FALSE	6.06006	5W_A	1W_D	0.689656	130.826	1.11245e+06	499373	137156	99645.7	2.44447e+06	478284	559103	87540.8	1.02475e+07	2.92168e+06	428518	381064	2.26454e+06	922549	75145	59755.4	2.14404e+06	1.7829e+06	184217	126316	3.28045e+06	1.59778e+06	705378	91019.7	1.46865e+06	1.39239e+06	193554	51912.5	2.16034e+06
58979	38.6935	2	1151.67	2301.33	-0.000283546	-0.12321	34.55	LQQELKKHQNILSLLQR	[1] L(+71.04)|[6] K(+71.04)|[7] K(+71.04)	sp|Q9V3R1|A36DE_DROME	sp|Q9V3R1|A36DE_DROME			Accessory gland protein Acp36DE OS=Drosophila melanogaster GN=Acp36DE PE=2 SV=1	FALSE	148.038	5W_A	3W_D	0.795009	192.394	119618	3883.27	0	15307.4	639601	11852.1	3879.91	26840	5.33041e+06	1.24357e+06	10485.8	2207.32	564414	143245	0	421.302	428473	453925	0	30308.6	743201	394942	30563.4	10461.7	195029	351691	0	0	543262
1668	49.3751	4	844.945	3375.75	-0.00142208	-0.421262	98.12	LGLGQQIQSQLQKNQLDKQFASQFQSQSK	[13] K(+71.04)	sp|Q9V3R1|A36DE_DROME	sp|Q9V3R1|A36DE_DROME			Accessory gland protein Acp36DE OS=Drosophila melanogaster GN=Acp36DE PE=2 SV=1	FALSE	3.01545	3W_C	5W_D	0.197288	84.0124	1.68449e+07	1.43734e+07	9.25621e+06	4.63264e+06	2.60872e+07	1.80241e+07	2.61566e+07	2.02144e+06	3.23495e+07	2.32607e+07	3.24983e+07	6.39362e+06	1.1995e+07	1.09915e+07	6.84487e+06	9.80555e+06	2.14515e+07	1.17507e+07	1.13706e+07	5.6264e+06	2.77883e+07	7.88124e+06	1.83706e+07	1.20243e+07	2.67486e+07	1.34492e+07	1.30312e+07	1.05136e+07	1.66588e+07
10616	49.3568	3	1126.26	3375.76	0.0022013	0.652091	105.83	LGLGQQIQSQLQKNQLDKQFASQFQSQSK	[13] K(+71.04)	sp|Q9V3R1|A36DE_DROME	sp|Q9V3R1|A36DE_DROME			Accessory gland protein Acp36DE OS=Drosophila melanogaster GN=Acp36DE PE=2 SV=1	FALSE	5.29841	3W_C	5W_D	0.478326	108.707	3.24468e+06	2.73674e+06	428849	7354.83	6.04266e+06	3.54796e+06	6.34352e+06	45644.7	7.62e+06	5.4213e+06	8.13542e+06	344573	1.70372e+06	1.67799e+06	309330	630853	4.94913e+06	1.96155e+06	469053	899319	6.0143e+06	1.13155e+06	4.38502e+06	755914	6.28648e+06	2.28511e+06	794429	724704	3.16532e+06
1668	49.3751	4	844.945	3375.75	-0.00142208	-0.421262	99.64	LGLGQQIQSQLQKNQLDKQFASQFQSQSK	[18] K(+71.04)	sp|Q9V3R1|A36DE_DROME	sp|Q9V3R1|A36DE_DROME			Accessory gland protein Acp36DE OS=Drosophila melanogaster GN=Acp36DE PE=2 SV=1	FALSE	3.01545	3W_C	5W_D	0.197288	84.0124	1.68449e+07	1.43734e+07	9.25621e+06	4.63264e+06	2.60872e+07	1.80241e+07	2.61566e+07	2.02144e+06	3.23495e+07	2.32607e+07	3.24983e+07	6.39362e+06	1.1995e+07	1.09915e+07	6.84487e+06	9.80555e+06	2.14515e+07	1.17507e+07	1.13706e+07	5.6264e+06	2.77883e+07	7.88124e+06	1.83706e+07	1.20243e+07	2.67486e+07	1.34492e+07	1.30312e+07	1.05136e+07	1.66588e+07
10616	49.3568	3	1126.26	3375.76	0.0022013	0.652091	71.6	LGLGQQIQSQLQKNQLDKQFASQFQSQSK	[18] K(+71.04)	sp|Q9V3R1|A36DE_DROME	sp|Q9V3R1|A36DE_DROME			Accessory gland protein Acp36DE OS=Drosophila melanogaster GN=Acp36DE PE=2 SV=1	FALSE	5.29841	3W_C	5W_D	0.478326	108.707	3.24468e+06	2.73674e+06	428849	7354.83	6.04266e+06	3.54796e+06	6.34352e+06	45644.7	7.62e+06	5.4213e+06	8.13542e+06	344573	1.70372e+06	1.67799e+06	309330	630853	4.94913e+06	1.96155e+06	469053	899319	6.0143e+06	1.13155e+06	4.38502e+06	755914	6.28648e+06	2.28511e+06	794429	724704	3.16532e+06
1668	49.3751	4	844.945	3375.75	-0.00142208	-0.421262	---	LGLGQQIQSQLQKNQLDKQFASQFQSQSK	[1] L(+71.04)	sp|Q9V3R1|A36DE_DROME	sp|Q9V3R1|A36DE_DROME			Accessory gland protein Acp36DE OS=Drosophila melanogaster GN=Acp36DE PE=2 SV=1	FALSE	3.01545	3W_C	5W_D	0.197288	84.0124	1.68449e+07	1.43734e+07	9.25621e+06	4.63264e+06	2.60872e+07	1.80241e+07	2.61566e+07	2.02144e+06	3.23495e+07	2.32607e+07	3.24983e+07	6.39362e+06	1.1995e+07	1.09915e+07	6.84487e+06	9.80555e+06	2.14515e+07	1.17507e+07	1.13706e+07	5.6264e+06	2.77883e+07	7.88124e+06	1.83706e+07	1.20243e+07	2.67486e+07	1.34492e+07	1.30312e+07	1.05136e+07	1.66588e+07
10616	49.3568	3	1126.26	3375.76	0.0022013	0.652091	46.33	LGLGQQIQSQLQKNQLDKQFASQFQSQSK	[1] L(+71.04)	sp|Q9V3R1|A36DE_DROME	sp|Q9V3R1|A36DE_DROME			Accessory gland protein Acp36DE OS=Drosophila melanogaster GN=Acp36DE PE=2 SV=1	FALSE	5.29841	3W_C	5W_D	0.478326	108.707	3.24468e+06	2.73674e+06	428849	7354.83	6.04266e+06	3.54796e+06	6.34352e+06	45644.7	7.62e+06	5.4213e+06	8.13542e+06	344573	1.70372e+06	1.67799e+06	309330	630853	4.94913e+06	1.96155e+06	469053	899319	6.0143e+06	1.13155e+06	4.38502e+06	755914	6.28648e+06	2.28511e+06	794429	724704	3.16532e+06
1728	60.5193	4	953.737	3810.92	-0.00111066	-0.291441	77.97	LPSGGGLIGKPASTGLYILSPDFNDLSDYRDQFR	[1] L(+71.04)|[10] K(+71.04)	sp|Q9V3R1|A36DE_DROME	sp|Q9V3R1|A36DE_DROME			Accessory gland protein Acp36DE OS=Drosophila melanogaster GN=Acp36DE PE=2 SV=1	FALSE	3.62795	5W_B	5W_D	0.0951875	78.7347	9.08842e+06	5.96647e+06	3.01937e+06	6.8256e+06	3.18225e+07	6.40694e+06	8.93277e+06	3.73557e+06	4.85343e+07	1.76748e+07	5.60691e+06	1.18003e+07	1.81828e+07	1.1242e+07	2.07046e+06	1.65411e+06	1.46973e+07	2.04321e+07	2.98085e+06	5.91463e+06	1.61204e+07	2.46844e+07	2.57839e+07	6.73378e+06	1.42336e+07	2.58766e+07	1.97912e+06	3.16606e+06	1.78845e+07
1729	41.8682	3	594.672	1781	0.00086365	0.484925	80.58	RIHELYQNILQLNK		sp|Q9V3R1|A36DE_DROME	sp|Q9V3R1|A36DE_DROME			Accessory gland protein Acp36DE OS=Drosophila melanogaster GN=Acp36DE PE=2 SV=1	FALSE	3.30962	5W_B	5W_D	0.00121993	69.2637	1.35389e+07	8.10158e+06	6.44863e+06	1.18252e+07	4.9973e+07	1.09681e+07	1.47579e+07	7.86953e+06	4.11117e+07	1.92212e+07	1.5138e+07	1.53336e+07	1.67966e+07	1.629e+07	5.53942e+06	4.63965e+06	1.73819e+07	1.86361e+07	6.99723e+06	1.28088e+07	1.93835e+07	1.89223e+07	3.38328e+07	1.12239e+07	2.19685e+07	2.48156e+07	7.34455e+06	8.39877e+06	1.9145e+07
4464	40.6465	3	594.673	1781	0.0011721	0.658113	76.29	RIHELYQNILQLNK		sp|Q9V3R1|A36DE_DROME	sp|Q9V3R1|A36DE_DROME			Accessory gland protein Acp36DE OS=Drosophila melanogaster GN=Acp36DE PE=2 SV=1	FALSE	3.19016	5W_A	5W_D	0.115912	98.6454	1.65839e+06	867327	1.0153e+06	1.08347e+06	4.96086e+06	979702	1.46182e+06	568103	4.02504e+06	1.87847e+06	1.20632e+06	1.37119e+06	1.55665e+06	1.62737e+06	441044	21921.8	1.71699e+06	1.50536e+06	486961	1.11955e+06	1.52897e+06	1.55964e+06	2.69916e+06	892978	2.53167e+06	2.47417e+06	851679	345051	1.76718e+06
9581	42.5356	4	446.256	1781	0.00148606	0.834401	74.11	RIHELYQNILQLNK		sp|Q9V3R1|A36DE_DROME	sp|Q9V3R1|A36DE_DROME			Accessory gland protein Acp36DE OS=Drosophila melanogaster GN=Acp36DE PE=2 SV=1	FALSE	4.19871	QC	5W_D	0.0170114	83.9157	1.29611e+06	756929	1.03258e+06	1.71057e+06	3.61167e+06	987617	1.45443e+06	1.177e+06	1.06272e+06	1.65845e+06	1.41576e+06	2.32824e+06	1.63235e+06	1.65173e+06	841188	662766	1.58776e+06	1.79641e+06	1.28515e+06	1.11114e+06	1.33276e+06	1.7428e+06	3.40644e+06	1.75171e+06	2.10849e+06	2.54031e+06	1.13062e+06	1.24175e+06	1.76292e+06
10433	41.8682	2	891.503	1780.99	-0.00424256	-2.38213	69.24	RIHELYQNILQLNK		sp|Q9V3R1|A36DE_DROME	sp|Q9V3R1|A36DE_DROME			Accessory gland protein Acp36DE OS=Drosophila melanogaster GN=Acp36DE PE=2 SV=1	FALSE	4.40144	3W_A	5W_D	0.272242	139.472	1.99739e+06	735437	124635	410077	1.25337e+07	1.08752e+06	1.50739e+06	334307	9.91405e+06	3.99976e+06	1.80579e+06	605451	2.39742e+06	2.15075e+06	149504	42105.7	3.4264e+06	2.46793e+06	136117	1.50743e+06	4.16189e+06	2.78595e+06	5.04853e+06	375646	4.37865e+06	4.7341e+06	200448	187039	3.33698e+06
1733	54.3705	3	709.739	2126.2	0.00141032	0.663305	83.12	TQSALKSDLEQQILLQLK	[6] K(+71.04)	sp|Q9V3R1|A36DE_DROME	sp|Q9V3R1|A36DE_DROME			Accessory gland protein Acp36DE OS=Drosophila melanogaster GN=Acp36DE PE=2 SV=1	FALSE	3.51515	5W_A	5W_D	0.00298429	67.188	6.19252e+06	5.29934e+06	2.85173e+06	869964	1.89429e+07	7.36356e+06	1.1983e+07	815756	1.90643e+07	9.92652e+06	1.07288e+07	4.87837e+06	4.39658e+06	4.96953e+06	2.28264e+06	2.16816e+06	7.36622e+06	6.95686e+06	3.31703e+06	2.87388e+06	8.49656e+06	6.56469e+06	1.38619e+07	4.14118e+06	1.22419e+07	8.04725e+06	3.59486e+06	3.28926e+06	7.04494e+06
15983	54.3613	2	1064.1	2126.19	-0.000288651	-0.135759	72.8	TQSALKSDLEQQILLQLK	[6] K(+71.04)	sp|Q9V3R1|A36DE_DROME	sp|Q9V3R1|A36DE_DROME			Accessory gland protein Acp36DE OS=Drosophila melanogaster GN=Acp36DE PE=2 SV=1	FALSE	30.4071	5W_A	5W_D	0.0593154	126.589	543274	475339	45411.6	866.147	3.17315e+06	576683	1.97766e+06	294.972	3.4384e+06	987638	1.59416e+06	616594	172513	590730	49744.9	224964	821978	820404	15676.4	1652.63	1.20151e+06	396423	2.72728e+06	248250	2.12622e+06	1.08701e+06	161361	160502	804583
179817	55.7818	3	709.74	2126.2	0.00485607	2.28393	35.78	TQSALKSDLEQQILLQLK	[6] K(+71.04)	sp|Q9V3R1|A36DE_DROME	sp|Q9V3R1|A36DE_DROME			Accessory gland protein Acp36DE OS=Drosophila melanogaster GN=Acp36DE PE=2 SV=1	FALSE	242.478	3W_A	5W_D	0.508577	199.99	1895.19	2727.41	1501.18	1888.54	183538	4.51185	3478.29	0	7177.36	0	326.322	1871.95	6163.14	4086.2	0	0	0	9074.58	1438.87	0	24400.5	5801.34	2593.9	0	14195.2	2682.23	7667.78	5787.42	22145.2
1764	48.2059	4	1004.77	4015.07	0.00184984	0.460724	83.99	SQAEISKGSNPSNLFIIGQLPSEGKPAPGNQGPSIEPK	[1] S(+71.04)|[7] K(+71.04)	sp|Q9V3R1|A36DE_DROME	sp|Q9V3R1|A36DE_DROME			Accessory gland protein Acp36DE OS=Drosophila melanogaster GN=Acp36DE PE=2 SV=1	FALSE	3.48032	3W_C	5W_D	0.451054	78.2589	1.25686e+07	1.24618e+07	1.26153e+07	216442	3.83555e+07	1.71577e+07	3.0156e+07	110838	2.88944e+07	1.09025e+07	2.88409e+07	1.48198e+07	8.91916e+06	1.52114e+07	8.46259e+06	8.14021e+06	1.36136e+07	1.28799e+07	1.31385e+07	697864	1.93797e+07	6.62964e+06	3.16471e+07	1.11855e+07	2.25354e+07	1.76674e+07	1.27553e+07	8.21392e+06	1.24559e+07
15708	48.172	3	1339.36	4015.07	0.00211311	0.526296	73.56	SQAEISKGSNPSNLFIIGQLPSEGKPAPGNQGPSIEPK	[1] S(+71.04)|[7] K(+71.04)	sp|Q9V3R1|A36DE_DROME	sp|Q9V3R1|A36DE_DROME			Accessory gland protein Acp36DE OS=Drosophila melanogaster GN=Acp36DE PE=2 SV=1	FALSE	7.47034	3W_A	5W_D	0.724359	147.455	1.57107e+06	1.59719e+06	150976	8429.85	7.79757e+06	2.55543e+06	5.4785e+06	153.103	4.98785e+06	1.2722e+06	5.50464e+06	336925	655238	2.1318e+06	108395	64870.6	1.65447e+06	1.62802e+06	215931	0	2.94842e+06	482947	5.80273e+06	127199	3.74344e+06	2.57011e+06	118439	61196.5	1.5123e+06
1764	48.2059	4	1004.77	4015.07	0.00184984	0.460724	92.07	SQAEISKGSNPSNLFIIGQLPSEGKPAPGNQGPSIEPK	[7] K(+71.04)|[25] K(+71.04)	sp|Q9V3R1|A36DE_DROME	sp|Q9V3R1|A36DE_DROME			Accessory gland protein Acp36DE OS=Drosophila melanogaster GN=Acp36DE PE=2 SV=1	FALSE	3.48032	3W_C	5W_D	0.451054	78.2589	1.25686e+07	1.24618e+07	1.26153e+07	216442	3.83555e+07	1.71577e+07	3.0156e+07	110838	2.88944e+07	1.09025e+07	2.88409e+07	1.48198e+07	8.91916e+06	1.52114e+07	8.46259e+06	8.14021e+06	1.36136e+07	1.28799e+07	1.31385e+07	697864	1.93797e+07	6.62964e+06	3.16471e+07	1.11855e+07	2.25354e+07	1.76674e+07	1.27553e+07	8.21392e+06	1.24559e+07
15708	48.172	3	1339.36	4015.07	0.00211311	0.526296	89.98	SQAEISKGSNPSNLFIIGQLPSEGKPAPGNQGPSIEPK	[7] K(+71.04)|[25] K(+71.04)	sp|Q9V3R1|A36DE_DROME	sp|Q9V3R1|A36DE_DROME			Accessory gland protein Acp36DE OS=Drosophila melanogaster GN=Acp36DE PE=2 SV=1	FALSE	7.47034	3W_A	5W_D	0.724359	147.455	1.57107e+06	1.59719e+06	150976	8429.85	7.79757e+06	2.55543e+06	5.4785e+06	153.103	4.98785e+06	1.2722e+06	5.50464e+06	336925	655238	2.1318e+06	108395	64870.6	1.65447e+06	1.62802e+06	215931	0	2.94842e+06	482947	5.80273e+06	127199	3.74344e+06	2.57011e+06	118439	61196.5	1.5123e+06
40449	50.1225	4	1004.78	4015.08	0.0180668	4.49974	51.91	SQAEISKGSNPSNLFIIGQLPSEGKPAPGNQGPSIEPK	[7] K(+71.04)|[25] K(+71.04)	sp|Q9V3R1|A36DE_DROME	sp|Q9V3R1|A36DE_DROME			Accessory gland protein Acp36DE OS=Drosophila melanogaster GN=Acp36DE PE=2 SV=1	FALSE	4.77941	5W_B	5W_D	0.466398	97.0416	214150	255888	246945	10912.7	1.12074e+06	338131	992461	1781.46	732711	282038	809724	470533	450309	245730	134279	223842	547914	249417	395876	12454.7	408881	473456	1.27182e+06	295454	397687	519534	213762	236634	235966
1764	48.2059	4	1004.77	4015.07	0.00184984	0.460724	57.06	SQAEISKGSNPSNLFIIGQLPSEGKPAPGNQGPSIEPK	[25] K(+71.04)|[38] K(+71.04)	sp|Q9V3R1|A36DE_DROME	sp|Q9V3R1|A36DE_DROME			Accessory gland protein Acp36DE OS=Drosophila melanogaster GN=Acp36DE PE=2 SV=1	FALSE	3.48032	3W_C	5W_D	0.451054	78.2589	1.25686e+07	1.24618e+07	1.26153e+07	216442	3.83555e+07	1.71577e+07	3.0156e+07	110838	2.88944e+07	1.09025e+07	2.88409e+07	1.48198e+07	8.91916e+06	1.52114e+07	8.46259e+06	8.14021e+06	1.36136e+07	1.28799e+07	1.31385e+07	697864	1.93797e+07	6.62964e+06	3.16471e+07	1.11855e+07	2.25354e+07	1.76674e+07	1.27553e+07	8.21392e+06	1.24559e+07
15708	48.172	3	1339.36	4015.07	0.00211311	0.526296	---	SQAEISKGSNPSNLFIIGQLPSEGKPAPGNQGPSIEPK	[25] K(+71.04)|[38] K(+71.04)	sp|Q9V3R1|A36DE_DROME	sp|Q9V3R1|A36DE_DROME			Accessory gland protein Acp36DE OS=Drosophila melanogaster GN=Acp36DE PE=2 SV=1	FALSE	7.47034	3W_A	5W_D	0.724359	147.455	1.57107e+06	1.59719e+06	150976	8429.85	7.79757e+06	2.55543e+06	5.4785e+06	153.103	4.98785e+06	1.2722e+06	5.50464e+06	336925	655238	2.1318e+06	108395	64870.6	1.65447e+06	1.62802e+06	215931	0	2.94842e+06	482947	5.80273e+06	127199	3.74344e+06	2.57011e+06	118439	61196.5	1.5123e+06
1764	48.2059	4	1004.77	4015.07	0.00184984	0.460724	70.12	SQAEISKGSNPSNLFIIGQLPSEGKPAPGNQGPSIEPK	[1] S(+71.04)|[25] K(+71.04)	sp|Q9V3R1|A36DE_DROME	sp|Q9V3R1|A36DE_DROME			Accessory gland protein Acp36DE OS=Drosophila melanogaster GN=Acp36DE PE=2 SV=1	FALSE	3.48032	3W_C	5W_D	0.451054	78.2589	1.25686e+07	1.24618e+07	1.26153e+07	216442	3.83555e+07	1.71577e+07	3.0156e+07	110838	2.88944e+07	1.09025e+07	2.88409e+07	1.48198e+07	8.91916e+06	1.52114e+07	8.46259e+06	8.14021e+06	1.36136e+07	1.28799e+07	1.31385e+07	697864	1.93797e+07	6.62964e+06	3.16471e+07	1.11855e+07	2.25354e+07	1.76674e+07	1.27553e+07	8.21392e+06	1.24559e+07
15708	48.172	3	1339.36	4015.07	0.00211311	0.526296	66.09	SQAEISKGSNPSNLFIIGQLPSEGKPAPGNQGPSIEPK	[1] S(+71.04)|[25] K(+71.04)	sp|Q9V3R1|A36DE_DROME	sp|Q9V3R1|A36DE_DROME			Accessory gland protein Acp36DE OS=Drosophila melanogaster GN=Acp36DE PE=2 SV=1	FALSE	7.47034	3W_A	5W_D	0.724359	147.455	1.57107e+06	1.59719e+06	150976	8429.85	7.79757e+06	2.55543e+06	5.4785e+06	153.103	4.98785e+06	1.2722e+06	5.50464e+06	336925	655238	2.1318e+06	108395	64870.6	1.65447e+06	1.62802e+06	215931	0	2.94842e+06	482947	5.80273e+06	127199	3.74344e+06	2.57011e+06	118439	61196.5	1.5123e+06
1810	41.1539	3	762.406	2284.2	0.00152717	0.668582	79.03	DQNLRQLEQIKLEMQNIR	[14] M(+15.99)	sp|Q9V3R1|A36DE_DROME	sp|Q9V3R1|A36DE_DROME			Accessory gland protein Acp36DE OS=Drosophila melanogaster GN=Acp36DE PE=2 SV=1	FALSE	9.5993	1w_A	5W_D	0.609242	163.836	4.67036e+06	5.69874e+06	2.05538e+06	3.34356e+07	1.87722e+06	9.34537e+06	5.47321e+06	1.94411e+07	3.54007e+06	7.12696e+06	3.99618e+06	309839	1.388e+06	1.555e+06	3.08594e+06	7.26434e+06	1.4336e+07	1.67516e+06	903623	4.09454e+07	4.76804e+06	997697	1.38132e+06	1.46941e+07	7.03148e+06	1.05306e+06	2.02625e+06	9.35931e+06	3.48847e+06
1820	24.9739	3	420.23	1257.67	0.0210277	16.7198	---	NLEKVHESFR		sp|Q9V3R1|A36DE_DROME	sp|Q9V3R1|A36DE_DROME			Accessory gland protein Acp36DE OS=Drosophila melanogaster GN=Acp36DE PE=2 SV=1	FALSE	4.17785	3W_A	5W_D	5.65765e-07	65.1592	834327	822935	804879	1.31277e+06	1.13018e+06	1.80088e+06	1.3187e+06	956385	2.47666e+06	1.38638e+06	1.1191e+06	809041	416449	522076	406674	252323	1.00484e+06	1.02294e+06	691972	1.19377e+06	1.29742e+06	1.19053e+06	958473	1.24374e+06	1.20205e+06	740432	532480	403608	748759
25370	24.9672	2	629.83	1257.65	-0.00127646	-1.01496	52.12	NLEKVHESFR		sp|Q9V3R1|A36DE_DROME	sp|Q9V3R1|A36DE_DROME			Accessory gland protein Acp36DE OS=Drosophila melanogaster GN=Acp36DE PE=2 SV=1	FALSE	7.24429	3W_B	5W_D	0.00638433	122.062	90955.8	106608	37103.9	139267	169661	134755	285256	89274.7	247398	126570	207708	26001.2	44447.2	75943	20838.7	22269.1	134040	87626.1	24583.7	473961	140740	50535	269752	94065.6	147727	67755.5	17629.4	30204.2	88267.2
[truncated: 27,493 more rows]
[truncated: 77 more columns]

## Sheet: Male Dataset 2
																					Raw abundance
																					M1					M2					M8					V1					V2					V8
[truncated: 4,995 more rows]
[truncated: 31 more columns]

## Sheet: Female Dataset
																					Raw abundance										Spectral counts
																					Mated					Virgin					Mated					Virgin
[truncated: 38,064 more rows]

[truncated: 1 more sheets: Male Tissue Dataset]
