# Supplementary material for: Quantitative Proteomics Identification of Seminal Fluid Proteins in Male Drosophila melanogaster
Source: Mol Cell Proteomics. 2018 Oct 4;18(Suppl 1):S46–58. doi: 10.1074/mcp.RA118.000831 (PMC6427238; doi:10.1074/mcp.RA118.000831)
Supplement: Data S3 [file 137877_1_supp_167588_pbr1xb.xlsx]

## Sheet: Female Dataset
Protein	Accession	Identifier	Gene Name	Fly Base Number	Drome_ID	Description	Peptide count	Unique peptides	Confidence score	Mated Mean Abundance	Virgin Mean Abundance	mated - virgin	fdr corrected p-value	Total spectral count (mated)	Total spectral count (virgin)
26-29-p	tr|Q9V3U6|Q9V3U6_DROME	Q9V3U6	26-29-p	FBgn0250848	Q9V3U6_DROME	26-29kD-proteinase OS=Drosophila melanogaster GN=26-29-p PE=1 SV=1	8	8	401.08	1.00035	0.400483	0.599866	0.00535384	23	25
Aats-ala	sp|Q9VLM8|SYAC_DROME	Q9VLM8	Aats-ala	FBgn0027094	SYAC_DROME	Alanine--tRNA ligase, cytoplasmic OS=Drosophila melanogaster GN=Aats-ala PE=2 SV=1	8	6	333.77	-0.603134	-0.909689	0.306555	0.00281694	16	16
AcCoAS	sp|Q9VP61|ACSA_DROME;sp|Q9VP61-2|ACSA_DROME	Q9VP61	AcCoAS	FBgn0012034	ACSA_DROME	Acetyl-coenzyme A synthetase OS=Drosophila melanogaster GN=AcCoAS PE=2 SV=1	13	11	744.53	0.69484	0.351403	0.343437	0.0411136	34	33
Acer	sp|Q9VLJ6|ACER_DROME	Q9VLJ6	Acer	FBgn0016122	ACER_DROME	Angiotensin-converting enzyme-related protein OS=Drosophila melanogaster GN=Acer PE=1 SV=1	2	2	84.33	-2.54282	-3.37634	0.833522	0.0399796	3	3
ade3	tr|X2J516|X2J516_DROME;sp|P00967-2|PUR2_DROME	X2J516	ade3	FBgn0000053	X2J516_DROME	Trifunctional purine biosynthetic protein adenosine-3 OS=Drosophila melanogaster GN=ade3 PE=1 SV=1	16	13	642.72	0.291716	-0.450851	0.742567	0.0233873	20	24
alt	tr|Q9VEH0|Q9VEH0_DROME	Q9VEH0	alt	FBgn0038535	Q9VEH0_DROME	Aluminum tubes, isoform A OS=Drosophila melanogaster GN=alt PE=1 SV=1	10	8	610.5	1.07077	-0.0860807	1.15685	0.00264414	24	21
Amph	tr|A0A0B4KEW6|A0A0B4KEW6_DROME;tr|A0A0B4KFR7|A0A0B4KFR7_DROME	A0A0B4KEW6	Amph	FBgn0027356	A0A0B4KEW6_DROME	Amphiphysin, isoform B OS=Drosophila melanogaster GN=Amph PE=1 SV=1	18	16	1000.25	2.1552	1.27782	0.877383	0.00337228	36	47
Arp2	sp|P45888-2|ARP2_DROME	P45888	Arp2	FBgn0011742	ARP2_DROME	Isoform A of Actin-related protein 2 OS=Drosophila melanogaster GN=Arp2	3	3	104.27	0.97712	0.44604	0.53108	0.00794599	1	4
BcDNA:GH04863	tr|Q9VZF6|Q9VZF6_DROME	Q9VZF6	BcDNA:GH04863	FBgn0035515	Q9VZF6_DROME	GH04863p OS=Drosophila melanogaster GN=BcDNA:GH04863 PE=1 SV=1	9	7	425	-0.979198	-1.19561	0.216415	0.0325724	27	25
BcDNA:RE63412	tr|Q8SYG3|Q8SYG3_DROME	Q8SYG3	BcDNA:RE63412	FBgn0058045	Q8SYG3_DROME	RE63412p OS=Drosophila melanogaster GN=BcDNA:RE63412 PE=1 SV=1	6	2	179.5	1.1896	-0.590784	1.78039	0.0176126	2	0
bnb	sp|P29746|BNB_DROME	P29746	bnb	FBgn0001090	BNB_DROME	Protein bangles and beads OS=Drosophila melanogaster GN=bnb PE=1 SV=1	3	3	155.25	-1.13004	-2.06367	0.93363	0.000298242	5	11
Cchl	tr|Q9VD55|Q9VD55_DROME	Q9VD55	Cchl	FBgn0038925	Q9VD55_DROME	Cytochrome c heme lyase OS=Drosophila melanogaster GN=Cchl PE=1 SV=1	2	2	78.25	-2.0224	-2.82091	0.798516	0.0310228	5	2
CG10029-RA	tr|Q9VI96|Q9VI96_DROME	Q9VI96	CG10029-RA	FBgn0037498	Q9VI96_DROME	MIP10555p OS=Drosophila melanogaster GN=CG10029-RA PE=2 SV=1	3	3	163.08	-1.5391	-5.68371	4.14462	0.000357407	9	0
CG10126	tr|Q9VG23|Q9VG23_DROME	Q9VG23	CG10126	FBgn0038088	Q9VG23_DROME	GH22994p OS=Drosophila melanogaster GN=CG10126 PE=1 SV=2	6	6	317.64	0.499727	0.155011	0.344716	0.00274162	19	19
CG12163	sp|Q9VN93-2|CPR1_DROME	Q9VN93	CG12163	FBgn0260462	CPR1_DROME	Isoform B of Putative cysteine proteinase CG12163 OS=Drosophila melanogaster GN=CG12163	2	2	76.19	-3.31702	-4.45452	1.1375	0.00520587	3	2
CG13850	tr|Q9VD14|Q9VD14_DROME	Q9VD14	CG13850	FBgn0038961	Q9VD14_DROME	GH07286p OS=Drosophila melanogaster GN=CG13850 PE=1 SV=3	4	3	220.9	-0.964056	-1.63739	0.673335	0.0465059	4	9
CG18301	tr|Q9VKT8|Q9VKT8_DROME	Q9VKT8	CG18301	FBgn0032265	Q9VKT8_DROME	Lipase OS=Drosophila melanogaster GN=CG18301 PE=2 SV=2	4	4	191.27	0.503883	-2.59423	3.09811	0.00114566	10	0
CG18507	tr|M9PBB3|M9PBB3_DROME;tr|Q7KTB0|Q7KTB0_DROME	M9PBB3	CG18507	FBgn0028527	M9PBB3_DROME	Uncharacterized protein, isoform D OS=Drosophila melanogaster GN=CG18507 PE=4 SV=1	5	3	164.19	-1.8311	-2.45432	0.623223	0.0171395	0	3
CG2254	tr|Q9W3K9|Q9W3K9_DROME	Q9W3K9	CG2254	FBgn0029994	Q9W3K9_DROME	CG2254 OS=Drosophila melanogaster GN=CG2254 PE=1 SV=1	12	10	682.19	2.55589	2.36396	0.191927	0.0438393	29	31
CG31288	tr|Q8IMT4|Q8IMT4_DROME	Q8IMT4	CG31288	FBgn0051288	Q8IMT4_DROME	Uncharacterized protein OS=Drosophila melanogaster GN=CG31288 PE=1 SV=1	2	2	56.2	-1.23712	-3.52979	2.29266	0.00264414	4	3
CG32985	tr|Q86BL9|Q86BL9_DROME;tr|Q86BL8|Q86BL8_DROME	Q86BL9	CG32985	FBgn0052985	Q86BL9_DROME	Uncharacterized protein OS=Drosophila melanogaster GN=CG32985 PE=4 SV=1	3	3	102.03	-1.16505	-4.22087	3.05582	0.00361266	4	0
CG42789	tr|A0A0B4KH63|A0A0B4KH63_DROME	A0A0B4KH63	CG42789	FBgn0261860	A0A0B4KH63_DROME	Uncharacterized protein, isoform B OS=Drosophila melanogaster GN=CG42789 PE=4 SV=1	2	2	76.78	-0.0547393	-2.79026	2.73552	0.00110476	8	0
CG4847-RD	tr|A1ZAU4|A1ZAU4_DROME	A1ZAU4	CG4847-RD	FBgn0034229	A1ZAU4_DROME	CG4847, isoform D OS=Drosophila melanogaster GN=CG4847-RD PE=1 SV=1	38	38	2569.7	5.58757	2.12796	3.45962	0.000193959	235	58
CG5210	sp|Q23997|C5210_DROME	Q23997	CG5210	FBgn0013763	C5210_DROME	Chitinase-like protein CG5210 OS=Drosophila melanogaster GN=CG5210 PE=1 SV=2	11	8	683.42	2.45676	2.37885	0.0779149	0.036451	19	22
CG6168	tr|Q9VU29|Q9VU29_DROME	Q9VU29	Dmel\CG10749	FBgn0036328	Q9VU29_DROME	Malate dehydrogenase OS=Drosophila melanogaster GN=Dmel\CG10749 PE=2 SV=1	4	4	192.48	-0.459604	-3.58397	3.12437	0.000107755	14	0
CG6357	tr|A1Z9I0|A1Z9I0_DROME	A1Z9I0	CG6357	FBgn0033875	A1Z9I0_DROME	CG6357 OS=Drosophila melanogaster GN=CG6357 PE=1 SV=1	4	3	170.36	-1.35248	-1.97971	0.627233	0.0140659	2	1
CG7322	tr|Q9VWP2|Q9VWP2_DROME	Q9VWP2	CG7322	FBgn0030968	Q9VWP2_DROME	CG7322, isoform A OS=Drosophila melanogaster GN=CG7322 PE=1 SV=1	3	3	158.31	-0.20238	-0.990449	0.788069	0.0328362	9	8
CG8774	tr|Q9VFW8|Q9VFW8_DROME	Q9VFW8	CG8774	FBgn0038136	Q9VFW8_DROME	Aminopeptidase OS=Drosophila melanogaster GN=CG8774 PE=1 SV=2	2	2	142.29	-1.36855	-2.98458	1.61603	0.0353599	8	0
CG8963	tr|A0A0B4K891|A0A0B4K891_DROME	A0A0B4K891	CG8963	FBgn0034181	A0A0B4K891_DROME	CG8963, isoform E OS=Drosophila melanogaster GN=CG8963 PE=1 SV=1	2	2	127.23	-2.47164	-4.87533	2.40369	0.00742461	1	1
CG9498-RA	tr|Q9VMF0|Q9VMF0_DROME	Q9VMF0	CG9498-RA	FBgn0031801	Q9VMF0_DROME	CG9498 OS=Drosophila melanogaster GN=CG9498-RA PE=1 SV=1	7	5	322.95	-0.0227069	-0.207219	0.184512	0.0467073	10	12
Cisd2	sp|Q9VAM6|CISD2_DROME	Q9VAM6	Cisd2	FBgn0062442	CISD2_DROME	CDGSH iron-sulfur domain-containing protein 2 homolog OS=Drosophila melanogaster GN=Cisd2 PE=2 SV=1	4	4	191.55	0.964771	0.826453	0.138319	0.0476189	9	11
COX4	tr|Q9VIQ8|Q9VIQ8_DROME	Q9VIQ8	COX4	FBgn0032833	Q9VIQ8_DROME	Cytochrome c oxidase subunit 4, isoform A OS=Drosophila melanogaster GN=COX4 PE=1 SV=1	14	14	905.39	5.04923	3.80198	1.24725	0.00643245	46	68
Cp1	sp|Q95029-2|CATL_DROME	Q95029	Cp1	FBgn0013770	CATL_DROME	Isoform A of Cathepsin L OS=Drosophila melanogaster GN=Cp1	10	9	574.11	0.930734	0.711836	0.218898	0.0284701	27	27
CPT2	tr|Q9VZW7|Q9VZW7_DROME	Q9VZW7	CPT2	FBgn0035383	Q9VZW7_DROME	Carnitine palmitoyltransferase 2 OS=Drosophila melanogaster GN=CPT2 PE=1 SV=1	5	4	239.73	0.07017	-0.487817	0.557987	0.00902774	12	18
ctp	tr|M9NDP1|M9NDP1_DROME;sp|O96860|DYL2_DROME	M9NDP1	ctp	FBgn0011760	M9NDP1_DROME	Cut up, isoform E OS=Drosophila melanogaster GN=ctp PE=2 SV=1	3	3	206.36	0.427924	-0.892804	1.32073	0.0020216	15	14
Dek	tr|A1ZAK3|A1ZAK3_DROME	A1ZAK3	Dek	FBgn0026533	A1ZAK3_DROME	Dek, isoform C OS=Drosophila melanogaster GN=Dek PE=1 SV=1	4	3	116.92	2.10596	-2.70237	4.80833	0.000349106	10	7
deltaCOP	tr|Q7K7G0|Q7K7G0_DROME	Q7K7G0	deltaCOP	FBgn0028969	Q7K7G0_DROME	Coatomer subunit delta OS=Drosophila melanogaster GN=deltaCOP PE=1 SV=1	9	7	435.32	-1.3607	-1.47699	0.116292	0.0342699	15	22
Dhpr	tr|Q9VSU6|Q9VSU6_DROME	Q9VSU6	Dhpr	FBgn0035964	Q9VSU6_DROME	Dihydropteridine reductase OS=Drosophila melanogaster GN=Dhpr PE=1 SV=1	6	6	297.38	0.442785	0.330031	0.112754	0.0322097	18	15
Dmel\CG10361	tr|Q9VTN9|Q9VTN9_DROME	Q9VTN9	Dmel\CG10361	FBgn0036208	Q9VTN9_DROME	FI03238p OS=Drosophila melanogaster GN=Dmel\CG10361 PE=1 SV=2	5	5	320.44	-1.89709	-2.21135	0.314257	0.0411147	15	17
Dmel\CG13887	tr|Q9W0M4|Q9W0M4_DROME	Q9W0M4	Dmel\CG13887	FBgn0035165	Q9W0M4_DROME	LP10861p OS=Drosophila melanogaster GN=Dmel\CG13887 PE=1 SV=1	6	4	313.04	0.542687	0.261812	0.280875	0.0253994	7	13
dmGlut	tr|Q9VKC9|Q9VKC9_DROME	Q9VKC9	dmGlut	FBgn0010497	Q9VKC9_DROME	Dietary and metabolic glutamate transporter OS=Drosophila melanogaster GN=dmGlut PE=2 SV=2	3	3	129.64	1.28772	-0.874328	2.16205	0.000510105	5	6
Droj2	tr|Q9VFV9|Q9VFV9_DROME	Q9VFV9	Droj2	FBgn0038145	Q9VFV9_DROME	DnaJ-like-2, isoform A OS=Drosophila melanogaster GN=Droj2 PE=1 SV=1	9	7	369.42	2.16866	-0.586259	2.75492	0.00200627	8	11
eEF1gamma	tr|A0A0B4JD11|A0A0B4JD11_DROME	A0A0B4JD11	eEF1gamma	FBgn0029176	A0A0B4JD11_DROME	Ef1gamma, isoform C OS=Drosophila melanogaster GN=eEF1gamma PE=4 SV=1	28	26	1754.81	2.44422	1.98248	0.461742	0.0171395	104	108
EG:BACR7A4.3	tr|Q9V3J7|Q9V3J7_DROME	Q9V3J7	EG:BACR7A4.3	FBgn0040341	Q9V3J7_DROME	EG:BACR7A4.3 protein OS=Drosophila melanogaster GN=EG:BACR7A4.3 PE=4 SV=1	3	2	92.95	-3.50914	-18.8169	15.3078	1.25e-05	6	0
eIF-3p66	sp|Q9VCK0|EI3D1_DROME	Q9VCK0	eIF-3p66	FBgn0040227	EI3D1_DROME	Eukaryotic translation initiation factor 3 subunit D-1 OS=Drosophila melanogaster GN=eIF-3p66 PE=1 SV=1	7	7	392.6	0.858634	0.631629	0.227006	0.00390259	21	22
eIF-5A	sp|Q9GU68|IF5A_DROME	Q9GU68	eIF-5A	FBgn0285952	IF5A_DROME	Eukaryotic translation initiation factor 5A OS=Drosophila melanogaster GN=eIF-5A PE=2 SV=2	10	10	543.39	0.812505	0.479084	0.333422	0.0189441	36	31
eIF3j	tr|A0A0B4LF26|A0A0B4LF26_DROME	A0A0B4LF26	eIF3j	FBgn0027619	A0A0B4LF26_DROME	Eukaryotic translation initiation factor 3 subunit J OS=Drosophila melanogaster GN=eIF3j PE=3 SV=1	3	2	102.81	-1.31343	-2.23497	0.921542	0.00257752	6	5
Eip55E	tr|Q7JXZ2|Q7JXZ2_DROME	Q7JXZ2	Eip55E	FBgn0000566	Q7JXZ2_DROME	Eip55E, isoform A OS=Drosophila melanogaster GN=Eip55E PE=1 SV=1	7	7	303.66	-0.0187299	-0.251483	0.232753	0.0439002	14	14
emb	tr|A0A0S0WNN6|A0A0S0WNN6_DROME	A0A0S0WNN6	emb	FBgn0020497	A0A0S0WNN6_DROME	Embargoed, isoform B OS=Drosophila melanogaster GN=emb PE=1 SV=1	2	2	75.87	0.533806	-2.86425	3.39805	0.000510105	7	3
fabp	tr|Q9VGM2|Q9VGM2_DROME;tr|Q8INK2|Q8INK2_DROME;tr|Q8INK3|Q8INK3_DROME	Q9VGM2	fabp	FBgn0037913	Q9VGM2_DROME	Fatty acid bindin protein, isoform B OS=Drosophila melanogaster GN=fabp PE=1 SV=1	9	8	532.67	2.65045	2.34374	0.306713	0.0302497	30	31
Fer2LCH	tr|A0A0B4KHF0|A0A0B4KHF0_DROME	A0A0B4KHF0	Fer2LCH	FBgn0015221	A0A0B4KHF0_DROME	Ferritin OS=Drosophila melanogaster GN=Fer2LCH PE=1 SV=1	14	14	1012.98	2.54068	1.84688	0.693797	0.0164889	53	47
Fim	tr|Q8IQZ7|Q8IQZ7_DROME	Q8IQZ7	Fim	FBgn0024238	Q8IQZ7_DROME	FI19014p1 OS=Drosophila melanogaster GN=Fim PE=1 SV=1	9	9	432.36	0.16045	-0.0903538	0.250803	0.00884297	21	18
FK506-bp1	sp|P54397|FKB39_DROME	P54397	FK506-bp1	FBgn0013269	FKB39_DROME	39 kDa FK506-binding nuclear protein OS=Drosophila melanogaster GN=FK506-bp1 PE=1 SV=2	4	4	162.84	-1.11702	-1.51332	0.396303	0.00535384	3	8
FK506-bp2	sp|P48375|FKB12_DROME	P48375	FK506-bp2	FBgn0013954	FKB12_DROME	12 kDa FK506-binding protein OS=Drosophila melanogaster GN=FK506-bp2 PE=3 SV=2	3	3	206.63	1.36732	0.72397	0.643347	0.00665609	15	15
GCS2alpha	tr|Q7KMM4|Q7KMM4_DROME	Q7KMM4	GCS2alpha	FBgn0027588	Q7KMM4_DROME	BcDNA.GH04962 OS=Drosophila melanogaster GN=GCS2alpha PE=1 SV=1	9	9	294.53	-0.182154	-0.785147	0.602993	0.0340858	18	12
GCS2beta	tr|Q9VJD1|Q9VJD1_DROME	Q9VJD1	GCS2beta	FBgn0032643	Q9VJD1_DROME	Glucosidase 2 beta subunit, isoform A OS=Drosophila melanogaster GN=GCS2beta PE=1 SV=1	5	3	166.84	-3.02383	-3.39768	0.37385	0.00520587	1	4
Ge-1	sp|Q9VKK1|EDC4_DROME	Q9VKK1	Ge-1	FBgn0283682	EDC4_DROME	Enhancer of mRNA-decapping protein 4 homolog OS=Drosophila melanogaster GN=Ge-1 PE=1 SV=2	3	2	91.69	-2.35739	-5.75158	3.39419	0.0230047	5	3
glo	tr|Q9VGH5|Q9VGH5_DROME;sp|Q9BJZ5-2|FUSIL_DROME;tr|Q8INJ6|Q8INJ6_DROME	Q9VGH5	glo	FBgn0259139	Q9VGH5_DROME	AT27789p OS=Drosophila melanogaster GN=glo PE=1 SV=1	4	4	268.28	1.09556	0.112647	0.982913	0.00315321	12	15
Glo1	tr|A1Z6X6|A1Z6X6_DROME	A1Z6X6	Glo1	FBgn0283450	A1Z6X6_DROME	Glyoxalase 1 OS=Drosophila melanogaster GN=Glo1 PE=1 SV=1	5	5	245.31	0.576372	-0.180437	0.756809	0.00643245	18	13
Gs1l	tr|E2QCN9|E2QCN9_DROME	E2QCN9	Gs1l	FBgn0019982	E2QCN9_DROME	GS1-like, isoform B OS=Drosophila melanogaster GN=Gs1l PE=1 SV=1	2	2	128.93	-0.180597	-1.10636	0.925759	0.021127	1	6
GstT4	tr|Q8MRM0|Q8MRM0_DROME	Q8MRM0	GstT4	FBgn0030484	Q8MRM0_DROME	GH16740p OS=Drosophila melanogaster GN=GstT4 PE=1 SV=1	2	2	78.85	-2.3726	-2.5874	0.214797	0.0293918	6	5
Hmu	tr|Q9VB46|Q9VB46_DROME	Q9VB46	Hmu	FBgn0015737	Q9VB46_DROME	FI18644p1 OS=Drosophila melanogaster GN=Hmu PE=1 SV=1	8	8	549.33	1.8968	1.38559	0.511209	0.0109553	31	29
ics	tr|Q9V428|Q9V428_DROME	Q9V428	ics	FBgn0028546	Q9V428_DROME	Icarus, isoform A OS=Drosophila melanogaster GN=ics PE=1 SV=2	10	9	429.75	1.39032	0.993958	0.396366	0.00497511	28	31
Karybeta3	tr|Q9VN44|Q9VN44_DROME	Q9VN44	Karybeta3	FBgn0087013	Q9VN44_DROME	FI07923p OS=Drosophila melanogaster GN=Karybeta3 PE=1 SV=1	9	6	512.76	0.336961	-0.190886	0.527847	0.0302497	22	18
l(1)1Bi	tr|Q9W5E4|Q9W5E4_DROME	Q9W5E4	l(1)1Bi	FBgn0001341	Q9W5E4_DROME	FI21448p1 OS=Drosophila melanogaster GN=l(1)1Bi PE=1 SV=1	2	2	85.16	4.05071	-2.91513	6.96584	0.000281716	10	1
LManII	tr|Q9VKV1|Q9VKV1_DROME;tr|Q8IPB7|Q8IPB7_DROME;tr|Q9VLI0|Q9VLI0_DROME	Q9VKV1	LManII	FBgn0027611	Q9VKV1_DROME	Alpha-mannosidase OS=Drosophila melanogaster GN=LManII PE=1 SV=2	9	7	331.78	-1.02349	-1.74033	0.716835	0.0034942	12	7
Lsp2	tr|X2JCV2|X2JCV2_DROME	X2JCV2	Lsp2	FBgn0002565	X2JCV2_DROME	Larval serum protein 2, isoform B OS=Drosophila melanogaster GN=Lsp2 PE=4 SV=1	24	23	1261.33	1.60874	0.599035	1.00971	0.00474204	73	45
Nlp	tr|A0A0B4KI24|A0A0B4KI24_DROME	A0A0B4KI24	Nlp	FBgn0016685	A0A0B4KI24_DROME	Nucleoplasmin, isoform B OS=Drosophila melanogaster GN=Nlp PE=4 SV=1	3	3	163.65	-1.18643	-1.56702	0.380587	0.0234363	10	13
Nop60B	tr|E1JGV6|E1JGV6_DROME;sp|O44081-2|DKC1_DROME	E1JGV6	Nop60B	FBgn0259937	E1JGV6_DROME	Nucleolar protein at 60B, isoform C OS=Drosophila melanogaster GN=Nop60B PE=1 SV=1	3	3	114.61	-2.46257	-2.86228	0.399705	0.00774747	10	6
Nplp2	tr|A0A0S0WH10|A0A0S0WH10_DROME	A0A0S0WH10	Nplp2	FBgn0040813	A0A0S0WH10_DROME	Neuropeptide-like 2, isoform C OS=Drosophila melanogaster GN=Nplp2 PE=4 SV=1	3	2	138.73	0.914373	0.356783	0.55759	0.0278463	10	6
nudC	tr|Q9VVA6|Q9VVA6_DROME	Q9VVA6	nudC	FBgn0021768	Q9VVA6_DROME	Nuclear migration protein NudC OS=Drosophila melanogaster GN=nudC PE=1 SV=2	3	2	105.66	-3.06794	-5.70303	2.6351	0.00165229	5	3
Nup358	tr|A0A0B4K7J2|A0A0B4K7J2_DROME	A0A0B4K7J2	Nup358	FBgn0039302	A0A0B4K7J2_DROME	Nucleoporin 358kD, isoform B OS=Drosophila melanogaster GN=Nup358 PE=1 SV=1	6	4	153.51	1.83475	-1.01945	2.85419	0.00114566	4	5
pAbp	sp|P21187|PABP_DROME	P21187	pAbp	FBgn0265297	PABP_DROME	Polyadenylate-binding protein OS=Drosophila melanogaster GN=pAbp PE=1 SV=3	15	15	1133.83	1.06359	0.87858	0.185013	0.0360143	43	59
pdgy	tr|Q9VXZ8|Q9VXZ8_DROME	Q9VXZ8	pdgy	FBgn0027601	Q9VXZ8_DROME	BcDNA.GH02901 OS=Drosophila melanogaster GN=pdgy PE=1 SV=2	4	2	104.26	0.343587	-2.93929	3.28287	0.000510105	3	0
Pdxk	tr|Q7KUC2|Q7KUC2_DROME	Q7KUC2	Pdxk	FBgn0085484	Q7KUC2_DROME	FI04467p OS=Drosophila melanogaster GN=Pdxk PE=1 SV=1	2	2	112.38	-1.94051	-2.71826	0.777749	0.0355896	5	5
Pebp1	tr|Q9VD01|Q9VD01_DROME;tr|Q9VI08|Q9VI08_DROME	Q9VD01	Pebp1	FBgn0038973	Q9VD01_DROME	LP12095p OS=Drosophila melanogaster GN=Pebp1 PE=1 SV=1	2	2	82.13	-1.75411	-5.91075	4.15664	0.0200057	6	2
ple	tr|B5X0J4|B5X0J4_DROME	B5X0J4	ple	FBgn0005626	B5X0J4_DROME	FI04429p OS=Drosophila melanogaster GN=ple PE=1 SV=1	2	2	52.29	2.86081	-0.330749	3.19156	0.00624177	5	1
Prip	tr|A1Z8L8|A1Z8L8_DROME	A1Z8L8	Prip	FBgn0033635	A1Z8L8_DROME	CG7777, isoform A OS=Drosophila melanogaster GN=Prip PE=1 SV=1	6	6	360.43	2.76659	1.69571	1.07088	0.00652011	21	24
Rbcn-3B	tr|Q9W543|Q9W543_DROME	Q9W543	Rbcn-3B	FBgn0023510	Q9W543_DROME	Rabconnectin-3B, isoform A OS=Drosophila melanogaster GN=Rbcn-3B PE=1 SV=1	2	2	50.91	-0.283223	-2.45815	2.17492	0.00535384	0	4
Rcd6	tr|Q7JR73|Q7JR73_DROME	Q7JR73	Rcd6	FBgn0034530	Q7JR73_DROME	LD20239p OS=Drosophila melanogaster GN=Rcd6 PE=2 SV=1	2	2	55.17	2.71182	0.481689	2.23013	0.00018084	3	2
Rho1	sp|P48148|RHO1_DROME	P48148	Rho1	FBgn0014020	RHO1_DROME	Ras-like GTP-binding protein Rho1 OS=Drosophila melanogaster GN=Rho1 PE=1 SV=1	10	9	560.44	2.04845	1.40897	0.639475	0.0135542	32	38
RpL13	tr|M9PFF0|M9PFF0_DROME	M9PFF0	RpL13	FBgn0011272	M9PFF0_DROME	60S ribosomal protein L13 OS=Drosophila melanogaster GN=RpL13 PE=1 SV=1	11	10	500.31	4.10292	1.17889	2.92403	0.000524368	36	28
RpL14	sp|P55841|RL14_DROME	P55841	RpL14	FBgn0017579	RL14_DROME	60S ribosomal protein L14 OS=Drosophila melanogaster GN=RpL14 PE=1 SV=1	11	10	699.49	2.97645	2.75085	0.225605	0.0234217	53	48
RpL19	sp|P36241|RL19_DROME	P36241	RpL19	FBgn0285950	RL19_DROME	60S ribosomal protein L19 OS=Drosophila melanogaster GN=RpL19 PE=1 SV=2	11	10	615.79	1.20515	0.397522	0.807632	0.00158879	31	39
RpL23	sp|P48159|RL23_DROME	P48159	RpL23	FBgn0010078	RL23_DROME	60S ribosomal protein L23 OS=Drosophila melanogaster GN=RpL23 PE=1 SV=2	10	10	549.34	2.70236	2.47884	0.223522	0.0367845	34	32
RpL24	tr|X2JE06|X2JE06_DROME	X2JE06	RpL24	FBgn0032518	X2JE06_DROME	GEO07624p1 OS=Drosophila melanogaster GN=RpL24 PE=1 SV=1	11	10	543.21	2.01902	1.73904	0.279979	0.0284916	27	30
RpL34b	tr|Q9VHE5|Q9VHE5_DROME	Q9VHE5	RpL34b	FBgn0037686	Q9VHE5_DROME	RH48056p OS=Drosophila melanogaster GN=RpL34b PE=1 SV=1	8	3	325.47	-0.545605	-0.765832	0.220227	0.0312445	2	4
RpL7	tr|X2J5G6|X2J5G6_DROME	X2J5G6	RpL7	FBgn0005593	X2J5G6_DROME	Ribosomal protein L7, isoform B OS=Drosophila melanogaster GN=RpL7 PE=4 SV=1	19	14	997.99	2.57084	2.38898	0.18186	0.0302497	68	72
RpLP1	tr|M9PBK5|M9PBK5_DROME	M9PBK5	RpLP1	FBgn0002593	M9PBK5_DROME	Ribosomal protein LP1, isoform B OS=Drosophila melanogaster GN=RpLP1 PE=3 SV=1	4	4	278.25	1.95869	1.5006	0.458094	0.0197863	16	10
RpS10b	sp|Q9VWG3|RS10B_DROME;sp|Q9VB14|RS10A_DROME	Q9VWG3	RpS10b	FBgn0285947	RS10B_DROME	40S ribosomal protein S10b OS=Drosophila melanogaster GN=RpS10b PE=1 SV=2	10	10	451.92	2.57432	1.82847	0.745849	0.0065418	31	36
RpS12	sp|P80455|RS12_DROME	P80455	RpS12	FBgn0260441	RS12_DROME	40S ribosomal protein S12 OS=Drosophila melanogaster GN=RpS12 PE=1 SV=2	4	4	184.65	1.70784	0.83428	0.873562	0.0105401	10	15
RpS20	sp|P55828|RS20_DROME	P55828	RpS20	FBgn0019936	RS20_DROME	40S ribosomal protein S20 OS=Drosophila melanogaster GN=RpS20 PE=1 SV=1	4	3	363.4	0.855088	0.630606	0.224482	0.0328825	29	26
scpr-C	tr|Q8T3W8|Q8T3W8_DROME;tr|Q9VGQ4|Q9VGQ4_DROME;tr|Q9VGQ3|Q9VGQ3_DROME	Q8T3W8	scpr-C	FBgn0037888	Q8T3W8_DROME	AT27079p OS=Drosophila melanogaster GN=scpr-C PE=2 SV=1	9	9	421.31	1.93613	-3.9969	5.93303	0.00128238	39	0
Snx6	tr|M9NDI3|M9NDI3_DROME	M9NDI3	Snx6	FBgn0032005	M9NDI3_DROME	Sorting nexin 6, isoform B OS=Drosophila melanogaster GN=Snx6 PE=1 SV=1	6	4	173.38	-0.31562	-4.20856	3.89294	0.000196149	2	8
Spase22-23	tr|A0A0B4K7R1|A0A0B4K7R1_DROME	A0A0B4K7R1	Spase22-23	FBgn0039172	A0A0B4K7R1_DROME	Spase 22/23-subunit, isoform B OS=Drosophila melanogaster GN=Spase22-23 PE=4 SV=1	2	2	63.07	3.1789	0.968956	2.20995	0.000218288	3	7
spidey	tr|Q9W3N1|Q9W3N1_DROME	Q9W3N1	spidey	FBgn0029975	Q9W3N1_DROME	CG1444 OS=Drosophila melanogaster GN=spidey PE=1 SV=1	7	7	373.44	-0.0935857	-0.317111	0.223526	0.0383064	16	23
Spn77Ba	sp|Q0E8C8|SP77B_DROME	Q0E8C8	Spn77Ba	FBgn0262057	SP77B_DROME	Serine protease inhibitor 77Ba OS=Drosophila melanogaster GN=Spn77Ba PE=2 SV=1	8	7	490.23	-0.811104	-1.06036	0.24926	0.00614919	24	24
Spt5	sp|Q9V460|SPT5H_DROME	Q9V460	Spt5	FBgn0040273	SPT5H_DROME	Transcription elongation factor SPT5 OS=Drosophila melanogaster GN=Spt5 PE=1 SV=1	3	2	93.67	-1.55858	-3.05598	1.4974	0.00646639	0	3
sqd	tr|A0A0B4K6U6|A0A0B4K6U6_DROME;sp|Q08473-4|SQD_DROME	A0A0B4K6U6	sqd	FBgn0263396	A0A0B4K6U6_DROME	Squid, isoform E OS=Drosophila melanogaster GN=sqd PE=4 SV=1	8	7	534.2	1.82569	1.40307	0.422625	0.0182172	31	27
Taldo	sp|Q9W1G0|TALDO_DROME	Q9W1G0	Taldo	FBgn0023477	TALDO_DROME	Probable transaldolase OS=Drosophila melanogaster GN=Taldo PE=2 SV=2	11	9	654.92	1.81729	1.14523	0.672066	0.0494239	28	28
TotA	sp|Q8IN44|TOTA_DROME	Q8IN44	TotA	FBgn0028396	TOTA_DROME	Protein Turandot A OS=Drosophila melanogaster GN=TotA PE=1 SV=1	3	2	106.24	0.714261	-0.539316	1.25358	0.014385	3	3
Trx-2	sp|Q9V429-2|THIO2_DROME;sp|Q9V429|THIO2_DROME	Q9V429	Trx-2	FBgn0040070	THIO2_DROME	Isoform Short of Thioredoxin-2 OS=Drosophila melanogaster GN=Trx-2	8	7	481.95	2.33503	1.98376	0.351272	0.0189174	21	13
Uba2	tr|Q7KUA4|Q7KUA4_DROME	Q7KUA4	Uba2	FBgn0029113	Q7KUA4_DROME	LD22577p OS=Drosophila melanogaster GN=Uba2 PE=1 SV=1	3	2	148.37	-1.36294	-1.81812	0.455184	0.0222165	9	8
UGP	tr|Q9VSW1|Q9VSW1_DROME;tr|A5XCL5|A5XCL5_DROME	Q9VSW1	UGP	FBgn0035978	Q9VSW1_DROME	LD13601p OS=Drosophila melanogaster GN=UGP PE=1 SV=2	32	29	1925.87	3.60372	3.29208	0.311636	0.0181019	106	107
Vps13	tr|A1Z713|A1Z713_DROME	A1Z713	Vps13	FBgn0033194	A1Z713_DROME	Vacuolar protein sorting 13, isoform A OS=Drosophila melanogaster GN=Vps13 PE=1 SV=2	21	19	1024.77	1.49467	-1.13291	2.62758	0.000249446	33	50
